# Supplementary material for: LTR retroelements are intrinsic components of transcriptional networks in frogs
Source: BMC Genomics. 2014 Jul 23;15:626. doi: 10.1186/1471-2164-15-626 (PMC4131045; doi:10.1186/1471-2164-15-626)
Supplement: Supplementary file 2 — Additional file 2: Aligned amino acid datasets and phylogenetic trees. Amino acid sequence alignments and tree files for the different frog transcriptomes and the Silurana genome. (ZIP 193 KB) [file 12864_2014_6338_MOESM2_ESM.zip]

Archive with 11 entries (10 files):
- trees/
- trees/cyclorana_23_31_51k.contigs.nr.fas.rt.blast.fas.RT.mafft.gags70.phy
- trees/cyclorana_23_31_51k.contigs.nr.fas.rt.blast.fas.RT.mafft.gags70.phy_phyml_tree.tre
- trees/lessonae_RT_RTre.fas.mafft.gags70.phy
- trees/lessonae_RT_RTre.fas.mafft.gags70.phy_phyml_tree.tre
- trees/xenopus.embryo.rt.blast2.fas.RT.mafft.gags70.phy
- trees/xenopus.embryo.rt.blast2.fas.RT.mafft.gags70.phy_phyml_tree.txt
- trees/xenopus.genome.ltr_harvest_e40_RTre.fas.mafft.gags70.phy
- trees/xenopus.genome.ltr_harvest_e40_RTre.fas.mafft.gags70.phy_phyml_tree.tre
- trees/xenopus.transcriptome.rt.RT.fas.mafft.gags70.phy
- trees/xenopus.transcriptome.rt.RT.fas.mafft.gags70.phy_phyml_tree.tre
