# Supplementary material for: LTR retroelements are intrinsic components of transcriptional networks in frogs
Source: BMC Genomics. 2014 Jul 23;15:626. doi: 10.1186/1471-2164-15-626 (PMC4131045; doi:10.1186/1471-2164-15-626)
Supplement: Supplementary file 2 — Additional file 2: Aligned amino acid datasets and phylogenetic trees. Amino acid sequence alignments and tree files for the different frog transcriptomes and the Silurana genome. (ZIP 193 KB) [file 12864_2014_6338_MOESM2_ESM.zip › trees/cyclorana_23_31_51k.contigs.nr.fas.rt.blast.fas.RT.mafft.gags70.phy]

312   237
C1127299_1170  ---------E GCWYLPYFGM YHPR-KNQIR VVFDSISXXX XXXXXXXXXX XLIGVLVRFR
C491786_3394   K--------- -TWELPAC-T FKVKK---AR LVAKG---YS QKYE-ETFAP VVKHATIRTT
C466438_1044   LQRGFIRKSS SPAGAGFFFV -E-KKDGSLR PCIDYRGLNK ITIKNRYPLP LISELFDRIQ
C1130475_1275  LQRGFIRKSS SPAGAGFFFV -E-KKDGSLR PCIDYRGLNK ITIKNRYPLP LISELFDRIQ
C1119921_983   EAAAVIQKDP TEWVSSLVIV -E-KKNGQLR ICLDPRDLNK AIKREHFKLP TRDEIMSQFA
C1148191_2841  LSRKIIRPSH SPWSSPIVLV -R-KKDGTMR LCVDYRKLNA VTKKDSFPLP RIDATLDTLA
C1092965_1826  L--GVLVPSY SAWAAPIVVV -K-KPNGSVR ICADFSGLNA ALTPNCYPLP VPADLFTLLN
C1104741_5243  Y--------- ---CTPINPV -C-KP-GTTR FVQDLRAVNN LIVPIAPIVP DISSLLTSIV
C439116_617    LAKGFIRPSK SPLGAGFFFV -E-KKDGTLR PCIDYRALNK ISVRNTYPLP LISVLFDQLR
C1093575_639   ---------- --------FV -E-KKDGTLR PCIDYRALNK ISVRNTYPLP LISVLFDQLR
C1133075_1375  L--------- ---------- ---D------ -----RYGHS ALRRSHYIMP ALEDVLYKLP
C1086981_1487  L--------- ---------- ---D------ -----RYGHS ALRRSHYIMP ALEDVLYKLP
C1131661_1318  ---------- ---------- ---------- ---------- ---------- ----------
C1095335_654   ---------- ---------- ---------- ---------- ----DAYPMP RIDELLDRIG
C1106969_773   IQQGIQTR-A SIANSPIFPV -K-KSGRGYR LVQDLRGVNK VVKSQFPVVP NPAVILMQIA
C462418_947    ---------- ---------- ---------- ---------- ---------- ----------
C1068189_928   ---------- ---------- ---------- ---------- ---------- ----------
C1096737_666   LKLGVIEESN SEWSSPIVLI -P-KPDGSLR FCNDFRKLNE VSKFDAYPMP RVDELIERLG
C1084817_573   IREIFICRFW SPVGAGFFF- -CCKK-GDLH LCIDYRGLNK ITI-HNYPQP LIVTT----Q
C1112611_852   ---------- ---------- ---------- ---------- ---------- ----------
C1010241_436   ---------- ---------- ---------- ---------- ---------- ----------
C1137107_1567  ---GVIRESH SPWAAPMVLV -R-KKDGSLR FCVDYRKLNS VTHRDAYPLP RIEESLMALK
C1106403_767   ---------- ---------- ---------- ---------- ---------- ----------
C1120373_991   LQMGIIRQSE SPWASPLHMV -P-KAAGDWR PCGDYRALNN VTVPDRYPVP HLQDFAGALF
C1131895_1326  LHLGVIEESN SEWNNPIVLV -P-KPSGAVR FCNDFRKLNQ VSRFDTYPMP RIDELVEKLA
C996747_389    ---------- ---------- ---------- ---------- ---------- ------DRVK
C1145607_2335  ---------- ---------- ---------- ---------- ---------- ----------
C394766_371    --KGFIRKSS SPAGAG-FFV -E-KKDGSLR PCIDYRGLNK ITAKNRYPLP LISELFDRIR
C1064971_468   LGQGLHLQSS SPAGAGFFFV -E-KKDGSLR PCIDYRGLNK ITAKNRYPLP LISELFDRIR
C393322_366    ---------- ---------- ---------- --------NK ITVKNRYPLP LISELFDRIR
C1033073_362   ---------- ---------- ---------- ---------- ---------- ----------
C1012837_446   LELGVIQHSR SPWASSVVLV -P-KKDKTTR FCVDYRRLND VTVSDAYPLP RIDAMLDELA
C444640_675    LAKGFIRKST SPAGAGFFFV -E-KKDGSLR PCIDYRGLNK ITVKNRYPLP LISELFDRIR
C1082877_560   LIKGFIRPSS SPAGAGFFFV -Q-KKDGGLR PCIDYRGLND ITVKNRYPLP LIPELFDRVK
C411823_440    ---------- ---------- ---------- ---------- ---------- ----------
C382156_332    ---------S SPAGAGFFFV -E-KKDGSLL PCIDNRGLDK ITMKNCYPLP LISELYDRIR
C1012891_311   ---------- ---------- ---------- ---------- ---------- ----------
C962894_296    ---------- ---------- ---------- ---------- ISVRNTYPLP LISVLFDQLR
C1076625_524   ---------- ---------- ---KTNASLL LCIDY-GLNK IIK-NRYPLP LISEHIDRIR
C987187_359    LAKGFIRPSK SPLGAGFFFV -E-KKDGTLR PCIDYRALNK ISVRNTYPLP LISVLFDQLR
C353122_268    --KGFIRKST SPAGAGFFFV -E-KKDGSLR PCIDYRGLNK ITVKNRYPLP LISELFDRIR
C1008175_428   LAKGFIRKST SPAGAGFFFV -E-KKDGSLR PCIDYRGLNK ITVKNRYPLP LISELFDRIR
C923235_227    ---------- ---------- ---------- ---------- ---------- ----------
C305676_210    LQKGFIRKSS SPAGAGFFFV -E-KKDGSLR PCIDYRGLNK ITIKNRYPLP LISELFNRIQ
Mag            LAAGVIKPDH SDWATPLVVV -R-KADGGLR ICADYKTLNK VLAIDRFPVP KMEDLFSNLS
Gulliver       LYMNVISPSY S-VATPLVFI -K-KADGKLR VCGDFSGLNK ALQDHLYPLP IPEDLFTILN
DRM            LKAGIITPKY SEWAAPIVPV -V-KKDKTLR LCGDYKTVNQ AVTTEIYPLP RIEELMATLS
CFG1           LAEGTISPEF SEWATPIVPI -V-KSDKSIR ICGDYKTVNK VSKLDNYPIP KTEDLYATLG
Hydra21        LSSGIYRPSH SRWAAPIVPV -L-KKDGTIR LCGDYKTVNQ AAMCDSYPLP RTEDLFATLA
SPM            LKAGVIKKKN SRWAAPIVTV -P-KSDGSVR LCGDYKTVNK VLEEDVYPLP TCEDLFANLA
SURL           YRLDVITPDP TDWVSSLVVV -M-KKNGQLR VCLDPRDLNR AIKREHYQLP SRAEITAHFA
Cer4           LDLEVLEPTH SDWAAPIVVI -RKK-DGKVR VCADFKGLNN SLIEEIHPLP TSDDLFGTLQ
Cer5           QEMGVIVPTY AKWAAPIVVI -KKKGTGKIR VCADFKGLNA ALKDEFHPLP TSEDIFSRLK
Cer6           KDMGVITPTY SKWAAPIVVI -RKKESNKIR VCADFKGLNS ALKDEIHPLP TCEDLFAKLK
HMSBeagle      LHDGIIRPSR SPYNSPVWIV -P-KKKKKYR VVIDYRKLNM VTVADRYPIP DINEVLAQLG
Yoyo           LEDGIIRPSR SPYNSPVWIV -D-KKNKQYR LVIDYRKLNS VTIADRYPIP EINEVLSHLG
Gypsyvir       LDDGIIRPSR SPYNSPTWVV -D-KKNPKKR LVIDFRKLNE KTIPDRYPMP RIPMILANLG
Burdock        LKDGIIRPSS SPYNNPVWVV -D-KKNTKKR LVIDFRKLNL KTIDDKYPIP NVVWILSNLG
Nomad          LQDGIIRPSN SPYNSPIWIV -P-KKEKQYR MVVDFKRLNT VTIPDTYPIP DINATLASLG
Gypsy          LKDGIIRPSR SPYNSPTWVV -D-KKNPNKR LVIDFRKLNE KTIPDRYPMP SIPMILANLG
297            LNQGLIRESN SPYNSPTWVV -P-KKANKYR VVIDYRKLNE ITIPDRYPIP NMDEILGKLG
17.6           LNQGIIRTSN SPYNSPIWVV -P-KKKQKFR IVIDYRKLNE ITVGDRHPIP NMDEILGKLG
Tv1            PFSDLIKPI- -PNGLPVIIV -P-KRKPKFR LVIDYRHFNE LTINDKYPIP IMDEILDKLG
Ted            LDQGIIRPSD SAWSSPIWVV -P-KKKQKWR LVVDFRKLNE KTIDDKYPIP NISDVLDKLG
Zam            LDQQIIRSSH SPWSAPVWVV -P-KKNRKWR LVIDYRKLND KTISDRYPIP NINDILDSIG
Idefix         IEQGIVRKSK SPYCSPIWVV -P-KKKQKFR LVVDYRNLNE ITVNDKFPIP RMDEILDKLG
Tom            LEQGLIRESN SPYNSPTWVV -P-KKKAKYR VVIDYRKLNE ITIPDRFPIP NMDEILGKLG
Springer       LKNGIIQKSK SPYNNPIWVV -D-KKNKKMR LVLDFRKLNE RTVPDRYPMP NISMILGNLG
Athila41       LDAGVIYPSD STWVSPVHCV -P-KKGGMHR MCIDYRKLNA ASRKDHFPLP FIDQMLERLA
Diaspora       LQAGIIYPSD SQWVSPVQVV -P-KKTGLWR VCIHYRRLNQ VTKKDHFPLP FIDQILECLA
Cyclops2       LDARMIYPSD SPWVSPVHVV -P-KKGGNWR MCIEYRRLNT ATRKDHFPLP FMDQMLERLS
Bagy2          LEAGIIYPAH SDWVSPVHCV -P-KKGGIYR MVIDFRKLNK ATRKDHYPLP FIDKMLERLS
Calypso        VARSRPHPSD SAWVSPVQVV -L-KKGGMWR MCIDYRKLNN ATWKDHYPLP FMDHMLERLA
Gloin          LQCGIIRPSK SPFSSLVLLV -K-KKDGSWR FCVDYRALNR VTVLDKFPIP MIDELLDELH
Ifg7           LEAGIIQPSQ SSFSDPVVLV -H-KKDGSWC MCPDYRELNK LTIKDKFPIP VIDELLDELH
Reina          LEQGVIQHSS SPFASPVLLV -K-KKDGEWR LCVDYRRLNA HTVKNRYPMP VFDEIVDELC
Gimli          LESGIIQPSS SSFASPVVLV -K-KKDGSWR LCVDYRKVNG ITVKNCFPIP LIEDLMDELG
Monkey         LSGGLIRSSK APFGAPVLFQ -K-KQDGSLR LCVDYRALNK VTVKNKYPIP LIADLFDQLG
Tntom1         -RHRYHRTLQ VPIRVPCAI- -P-KETWQFT TLCDYRALNI ITVKNKYPIP LMAYLFDRLG
Galadriel      LDAGLIQPSK APYGAPVLFQ -K-KQDGTMR MCVDYRALNK ATIKNKYSVP LVQDLMDRLS
Del            LNKGFIRGST SPWGAHVLFD -P-KKDDSKR MCIDYK-LNS VTVKNKYPLP RIDDLFDQLN
Peabody        LDKKFIRPSV SPWGAPVLLV -K-KKEGTMR LCVDYRQLNK VTIKNRYPLP RIDDLMDQLV
Retrosat2      LQKGYIRPST SPWGAPVIFV -E-KKDKTKR MCVDYRALNE VTIKNKYPLP RIDDLFDQLK
Bagy1          LNKGFIRPSS SP-SCPVLFV -K-KKDGMDR MVVDYRPVNL VTIKNKYPLP RINDLYDQLT
Tma            LGKGFIRPST SP-GAPVLFV -K-KKDGSFR LCIDYRGLNW VTVKNKYPLP RIDELLDQLR
Legolas        LDKGFIRPSS SPWGAPVLFV -K-KKDGSFR LCIDYRGLNK VTVKNKYPLP RIDELMDQLG
Cereba         LDKGYIRESL SPCDVPIILV -P-KKGYIAY VCLLEALIIL LFVIVILFLG MI--CIDELS
CRM            LDKGYVRESL SPCAVPVILV -P-KKDGTWR MCVDCRAINN ITIRYRHPIP RLDDMLDELS
Beetle1        LAKGFVQESL SPCAVPVILV -P-KKDGTMR MCVDCRAINN ITIKYRYPIP RLDDLLDELH
REM1           LAKGMIQPST SPYGAPVIFV -E-KADGSLR MVLDYRALNK ITRKRRYPMP NITELFDQLA
GRhodo         YSHGLARDSL SEYASPVTLA -P-KPDGTWR FCTDYRALNS ITQEAKFPLP RIDDSLDQLR
Sushiichi      LASGIIRPSS SPLAAGFFFV -A-KEDGGLR PCIDFRKLNN ITVKNKYPLP LMSSTFEPLT
Amnichi        LRKGFIRPSQ SPAASPVMFV -K-KKSGDLR LVVDYRALNN ITKRNSYPLP LISDLLDRLR
Amnsan         LQRGFIRPST SPAGAGFFFV -E-KKDGGLR PCIDYRGLNK ITVKNRYPLP LISELFDQLK
Amnni          LAAGIIRQST SPAGAGFFFV -G-KKDGGLR PCIDYRGLNK ITIRNRYPLP LMSTAFEILQ
Dane1          LRKGFIRPSS SPTASPVLFV -K-KPGGGLC FCVDYQRLNW ILVKDQYPLP LVKETLNNLK
Maggy          LKKGFIRPSS SSVASPVLFV -K-KQGGGLR FCVDYRALNN ITVKDRYPLP LVRETLNNLA
marY1          LASGRIRPSK SPMASPFFFV -K-KKDGSLR PVQDYRRLNN ITVKNRYPLP LISELVNQLH
Cgret          LKKGYIREST SPAGSPILFV -P-KKNGKLR LCVDYRMLNE MTIKNRYPLP LIDELQRLLH
Cft1           LAKGWIRRST SSAGTPCMFV -P-KANGKLR LVQDYRKLNE ITIKNRYPLP NIEEAQDRLT
Pyret          FKKDYIRPSI SPAGYPILFV -P-KKNGKLR LCVDYRQLND ITIKNCYPLP LIREFRNMLY
Skippy         IRKGYIRPSK SSAGFPVMFV -P-KPNNKLR LVVDYRQLNE ITEKDRTSLP LITELKDRLF
Real           LEKGFIRVSS SPAAAPVLFA -K-KPGGGLR LCIDYRALNA ITKKDRYPLP LIRETLNNLS
MGLR3          LQKGFIEPGS TPWAAPILFA -R-KGDGGLR FCVDYRKLNA LTKKDVCPLP LIEETLARIS
Grasshopper    MDKGWIRASS SSAAAPVLMV -R-KASGGWR LCVDYRALNS ITMQDRYPLP LIKETIRSLT
Pyggy          LDKGFIRVSS LLAFLLVLFA -K-KLEGGLR LCIDYWALNA ITRKNRYLLP LIRETLNNIS
Tse3           IASGNVIPSE SPYAAPVIFV -Q-KKDGTKR LCVDYRGLND ITIKSKFPLP LIEDVLDQLS
Ty31           LDNKFIVPSK SPCSSPVVLV -P-KKDGTFR LCVDYRTLNK ATISDPFPLP RIDNLLSRIG
Skipper        IDLGIIKRSE SNYSSPIMLL -K-KR-DSWR VVHDYRQLNK VTVRDDHPFT PVDSLLNQCK
TF2            LKSGIIRESK AINACPVMFV -P-KKEGTLR MVVDYKPLNK YVKPNIYPLP LIEQLLAKIQ
TF1            LKSGIIRESK AINACPVMFV -P-KKEGTLR MVVDYKPLNK YVKPNIYPLP LIEQLLAKIQ
Tor4a          LENKLIEPCS SPWNSPSLLV -R-KKDGRFR LVIDYRRLND ATLQMHHPLP NLEDSISYLE
Tor2           AKDGIIEP-G KGFHSPLVIV -R-KKTGGLR ICSDFKSSNQ CLDEDIWPLP QMDHLFANIH
Tor1           MDAGIIEKSG SSFNAPLQLV -R-KSSGGYR ICVDMRSLNN RLAESKWPLP SLAETLESLA
Cer1           LNQKVIRESK SPWSSPVVLV -K-KKDGSIR MCIDYRKVNK VVKNNAHPLP NIEATLQSLA
Cer2           IQSERIVESN TPWTSPIVLV -K-KKNGSLR VCLDFRKLNE VTIPDNYPLP RIDAIIEKVG
Cer3           IQSGRIVESN TPWTSPIVLI -K-KKNGSLR VCLDFRKLNE VTVPDNYPLP RIDSIIEQIG
Cigr1          LEEEIIEPSN SPWRAQVLVA -R-EGSKKPR MVIDYQTVNV FTELDAYPLP SIESIVNKVT
CsRN1          LELDIIRTSS SHWSSPLHMV -P-KKSGDWR PCGDYRSLNN ATIPDRYPIP HIHDFASTSC
Kabuki         QELGICRPSK IAWASPLHIV -P-KKNGDLR PCGDYRQLNA ITKPDRYPIP RRHDFTYILD
Boudicca       RSRELIRSSN SPWSSPLHMV -P-KKDNDWR PTDVYRRLNA KTIPDRYPLP HIHDLTATLK
Osvaldo        LVKGCIEPSK SPHTRTYSNG -QGRKNGKWR LCVDFRQLNS RSIKDAYPLP RVHHILDQLR
Woot           LDLGVIKREA SPYASPMTVG -K-KKDGTVR ICLDARMINS KMIADCESPP AADELLRRFH
Ulysses        LKLGIIEESD SPWSNRTTVV -M-RP-GKNR FCLDARKLNS VTVKDAYPLP CIEGILSRST
Circe          -VKSIVRLKH RHLQLPCIS- --------NQ ARCDFMQENM QSLT------ -----AKSST
Gmr1           LKLGVIEESR SAWASPIVLV -P-KPDGTHR FCNDFRRLNE VSDFDSYPMP RVDELIERLG
rGmr1          LKLGVIEPSR SPWSSPIVMV -P-KPDGTLR FCNDFRKLNE ASSFDGYPMP RVDELLDRLG
RetroSor1      LDAKVIREIY PEWLANVVLV -P-KKNGKMR MCIDFTDLNK ACVKDSFPLP RIDTSVDKAA
Cinful1        LSAGVIREKY PEWLANTVMV -K-KANGKWR MCIDFTDLNK ACPKDEFPLP RIDSLVDATA
B1147A04.5     LVSFLRANDV FAWRPADMPV -P-REVIEHR LAVR------ ------SGAR PVRQKVRRQA
Ogre           WDAGFLAVSY PPWMANIVPV -P-KKDGKVR MCVDYRDLNR ASPKDDFPLP HIDVLVDNTA
Grande14       VAAGFIRELH PEWLPTLFLY -S-KRIKWIG ACASTILITN TVRRDPFGLP RIDQVVDSTA
Tat41          LGAGSIVEKY PEWLANPVVV -K-KKNGKLR VCIDFTDLNK ACPKDSFPLP HIDRMVEATT
Tft2           LKIGSIREQY PDWLANTVVV -K-KKNGKRI VCIDFTDLNK ACPKDSFPLP HIDNLVESTA
RIRE2          LAAGFIKELH PDWLANPVLV -R-KKTGQWR MCVDYTDLNK SCPKDPFGLP RIDQVVDSTA
412            IKDKIVEPSV SQYNSPLLLV -P-KKKKKWR LVIDYRQINK KLLADKFPLP RIDDILDQLG
Mdg1           IKDGIVEQSI SEYNSPLLLV -P-KKEKRWR LVVDYRQINK KLLADKFPLP RIEDILDQLG
Blastopia      VEQSIVRKST SNVASRIVVV -R-KKDGTLR VCVDYRKLNT MVLMDCFPVP IMEEVLEKLQ
Micropia       IRCNIVRPSC SPFASPMLLV -K-KKNGTDR LCVDFRELNS NTISDKYPLP LISDQIARLR
Mdg3           LENGFIRPSD SEYASPIVLV -K-KKTGDLR MCVDFRKLNK MTMKDNYPLP LIDDLLDRMN
HFV            LKQGVLTP-N STMNTPVYPV -P-KPDGRWR MVLDYREVNK TIPLTAAQNQ HSAGILATIV
SFV1           LKQGVLIQ-N STMNTPVYPV -P-KPDGKWR MVLDYREVNK TIPLIAAQNQ HSAGILSSIY
EFV            LKQGVLKQ-T SPMNTPVYPV -P-KPDGRWR MVLDYRAVNK VTPAIATQNC HSASLLNTLY
BFV            LRQGVLRQ-N SEMNTPVYPV -P-KADGRWR MVLDYREVNK VTPLVATQNC HSASILNTLY
FFV            LKQGVLIQ-E STMNTPVYPV -P-KPNGRWR MVLDYRAVNK VTPLIAVQNQ HSYGILGSLF
DrFV1          KRKGIIKE-N APTNSPIQAV -A-KP-GGWR LVTNYKALNK QTVPDTRYLI NARDATGAAP
HERVK10        LEKGHIEP-F SPWNSPVFVI -Q-KK-GKWH TLTDLRAVNA VIQPLQPGLP SPAMI----P
MPMV           LEAGHITE-S SPWNTPIFVI -K-KK-GKWR LLQDLRAVNA TMVLLQPGLP SPVAI----P
MMTV           LQLGHLEE-N SPWNTPVFVI -K-KK-GKWR LLQDLRAVNA TMHDLQPGLP SPVAV----P
SERV           LEAGHIIE-N SPWNTPIFVI -K-KK-GKWR LLQDLRAVNI TMVLLQPGLP SPVAI----P
SRV1           LEAGHITE-N SPWNTPIFVI -K-KK-GKWR LLQDLRAVNA TMVLLQPGLP SPVAI----P
JSRV           LRLGHIEP-T SAWNSPIFVI -K-KK-GKWR LLQDLRKVNE TMMMLQPGLP TPSAI----P
SMRVH          LAAGHIEP-N SPWNTPIFII -K-KK-GSWR LLQDLRAVNK VMVPLQPGLP SPVAI----P
KHERV          LEKGHIEP-F SPWNSPVFVI -Q-KK-GKWR MLTDLRAVNA IIQPLQSGLP SPAMI----P
PyERV          LDNGHLEP-L SPYNTPVFVI -K-KK-GKWR LLHDLRAVNA IIKPLQCGLP NPNLI----P
LPDV           LKDGRIIP-R SQWNSPIFVI -Q-KKDSKFR MLHDLRAVNA LIKDLQPGTP WPGAI----P
RSV            LQLGHIEP-L SCWNTPVFVI -R-KA-GSYR LLHDLRAVNA KLVPVQQGAP VLSAL----P
STcLV2PP1664   LEASYIEP-S GPGNNPVFPV -K-KP-GKWR FIHDLRATNA ITTTLASPSP GPPDLTSLST
HTLV2          LEAGHIEP-S GPGNNPVFPV -K-KP-GKWR FIHDLRATNA ITTTLTSPSP GPPDLTSLPT
HTLV1          LEAGHIEP-T GPGNNPVFPV -K-KA-GTWR FIHDLRATNS LTIDLSSSSP GPPDLSSLPT
BLV            LEAGYISP-D GPGNNPVFPV -R-KP-GTWR FVHDLRATNA LTKPIPALSP GPPDLTAIPT
HIV2           EKEGQLEE-T NPYNTPTFAI -K-KKDNKWR MLIDFRELNK VTQDIQLGIP HPAGL----A
HIV1           EEEGKISK-E NPYNTPVFAI -K-KKDTKWR KLVDFRELNK RTQDVQLGIP HPAGL----K
EIAV           LSEGKISE-N NPYNSPIFVI -K-KR-SKWR LLQDLRELNK TVQVISRGLP HPGGL----I
SIVMAC         EKDGQLEE-T NPYNTPTFAI -K-KKDNKWR MLIDFRELNR VTQDVQLGIP HPAGL----A
SIVAGM         EKEGKISK-E NPYNTPVFCI -R-KKDTQWR MLIDFRALNK ATQDVQLGIP HPAGL----K
SIVMND         EEEGKISR-G NNYNTPIFAI -K-KKDNEWR KLIDFRELNK LTQDLQLGIP HPAGI----K
VMV            EKEGKVGR-H WTCNTPIFCI -K-KK-GKWR MLIDFRELNK QTEDAQLGLP HPGGL----Q
SAOMVV         EKEGKVGR-H WTCNTPIFCI -K-KK-GKWR MLIDFRELNK QTEDAQLGLP HPGGL----Q
CAEV           VEEGKLGK-H WTCNTPIFCI -K-KK-GKWR MLIDFRELNK QTEDAQLGLP HPGGL----Q
FIV            EREGKVKR-N NPWNTPVFAI -K-KK-GKWR MLIDFRELNK LTEKVQLGLP HPAGL----Q
BIV            LAEGKISE-D NPYNTPVFVI -K-KKGGKWR MLMDFRELNK ITVKFSTGLP YPPGI----K
KoRV           LDLGILVP-Q SPWNTPLLPV -K-KPGNDYR PVQDLREVNK RVQDIHPTVP NPYNLLSSLP
REV            RAAGILRP-H SPWNTPLLPV -R-KSGSEYR MVQDLREVNK RVETIHPTVP NPYTLLSLLP
HERVE          RTFRIIVP-Q SPWNTPLLPV -P-KPGKDYR PVQDLRLVNQ ATVTLHPTVP NLYTLLGLLA
RTVLIa         INDGLLEP-M SPYNTPILPV -K-K-SGSYR LVKDLRAINQ TVQTTNPVVP NPYTILSKIY
MdEV           LDQGILVA-Q SPWNTPLLPV -R-KPGNDYR PVQDLREVNK RVLDIHPTVP NPYNLLSSLP
PERVMSL        IQQGILVP-Q SPWNTPLLPV -R-KPGNDYR PVQDLREVNK RVQDIHPTVP NPYNLLCALP
FeLV           LDQGILKP-Q SPWNTPLLPV -K-KPGEDYR PVQDLREVNK RVEDIHPTVP NPYNLLSTLP
RCHOK1         LEQGILVP-K SPWNTPLLPV -R-KPGNDYR PVQDLREVNK RIEDIHPTVP NPYNLLSGLP
BAEVM          LELGVLRP-R SPWNTPLLPV -K-KPGQDYR PVQDLREINK RTVDIHPTVP NPYNLLSTLP
MuLV           LDQGILVP-Q SPWNTPLLPV -K-KPGNDYR PVQDLREVNK RVEDIHPTVP NPYNLLSGLP
GALV           LDLGVLVP-R SPWNTPLLPV -K-KPGNDYR PVQDLREINK RVQDIHPTVP NPYNLLSSLP
WdSV           ENQGILIK-H SPCNTPIFPI -K-KAGDEYR MIHDLRAINN IVAPLTAVVA SPTTVLSNLP
XEN1           LENGAIKR-S SPCNTPLFPV -K-EKEDKYR LVQDLRAVNE ATVMETPLVS NPHTILSGIP
ZFERV          EAAEVLRR-V SGWNTPILPV -L-KKTGKYR MVHDLRLINE KVLTATLPTP NPYTIMSKLP
ASSBSV         LGADCIYA-S SPWNTPILPV -P-KADKTYR MVQDFRAVND VTTGVDLPVP DPHVSLSNLP
ZFERV2         VKAGVLVE-T SYCNTPIMPV -I-KPDNRWR LVHDLRAIND IVEDFTAEVP NPHTLLTNIP
SnRV           LEQGVLRK-N STVNSAIWPV -G-KP-GSWR LTIDYRPLNS AVSCPYPTVA STPELFAKLK
MuERVL         KDAGVVVP-T SPFNSPIWPV -Q-K-TGSWR MTVDYRKLNQ VVTPIAAAVP DVVSLLEQIS
BsCVBV         LKMGLIRPST SRHRTMAMII -N-SGRGKER MVFNYKTLND NTYRDPYSLP GINTIIQKVG
ScBIMV         LARGVIRKSN SPHRTNAFIV -E-SGRGKPR LVFNYKRLND NTWPDQYSLP GINALLKNVA
ComYMV         LQMKVIRPSE SKHRSTAFIV -R-SGKGKER MVFNYKLLNE NTESDQYSLP GINTIISKVG
DBV            LKLKVIRASK SRHRTTAFIV -Y-SGKGKER MVFNYKRLND NTEKDQYSLP GINTILKRVG
CYMV           LKIGAIRPSK SRHRTTAIIV -N-SGKGKER MVFNYKRLND LTNKDQYSLP GIQTILQRLK
BSOLV          LELKVIRPSS SKHRTTAMIV -E-SGRGKER LVFNYKRLND NTEKDQYSLP GINTIIKRIG
TaBV           LMLKVIQPSK SRHRTMAFLV -N-SGKGKER MVFNYKALND NTYKDQYSLP NIQLILKKVI
CSSV           LDIGVIRPSK SKHRTTAFIV -E-SGHGKER LVFNYKRLND NTEKDQYSLP GIQTILKRVG
CSVMV          MKEGFIEEED KKYSSPAFIV -N-KHRGKTR MVIDYKDLNK KAKVVKYPIP NKDTLIHRSI
TVCV           LDNKYIQESN SKHTSPAFIV -N-KHRGKSR MVIDYRNLNA KTKTYNYPIP NKILKIRQIQ
KTSV           LQSKVIRPST SKHRTTAIIV -E-SGRGKER LVFNYKRLND NTEKDQYSLP GINTIIKRIG
RTBV           LDNKLIKKAD PRHRTAAFIV -R-NHVQKPR IVYNYKRLND NMHTDPFNIP HKISMINLIQ
BSGFV          LDIKVIRPST SKHRTTAIMV -N-SGKGKER LVFNYKRLND NTEKDQYSLP GINTIIARIS
BSVAV          LELKVIRPST SKHRTTAIIV -Q-SGRGKER LVFNYKRLND NTEKDQYSLP GINTIISRIG
BSMyV          LQLKVIRPSS SRHRTTAMIV -E-SGRGKER LVFNFKRLND NTEKDQYSLP GINTIISRIG
CLNV           LELKVIRPSK SRHRTTAMIV -Q-SGRGKER LVFNYKRLND NTEKDQYSLP GINTIIQRIG
DrMV           LQLKVIRPSK SRHRTMAMIG -N-SGKGKER MVFNYRSLND NTHKDQYSLP GINTIIQKIG
CaMV           LDLKVIKPSK SPHMAPAFLV -N-NERGKKR MVVNYKAMNK ATVGDAYNLP NKDELLTLIR
EVCV           LAMNLIVPSK SPHMSPAFMV -N-KGRGKMR MVVNYKALND ATIGDAHNIP NRDSLMALIS
LLDAV          LELKIIIPSK SPHQSPAFLV -E-NERGKKR MVVNYKAINT ATIGDAHNLP NKDELLTLIR
CERV           PDLKVIKPSK SPHMSPAFLV -E-NERGKKR MVVNYKAMNK ATKGDAHNLP NKDELLALVR
FMV            LDLGLIIPSK SQHMSPAFLV -E-NERGKKR MVVNYKAINQ ATIGDSHNLP NMQELLTLLR
MiMV           LDLKVIIPSK SQHMSPAFLV -E-KERGKKR MVVNYKKLNE VTIGDSHNLP NMQELITLLR
SVBV           LKLGIIRPSK SPHSSPAFMV -R-NHRGKAR MVINYKKLND HTKGDGYLLP NKEQLLQRIG
RuFDV          LEIKVIRPSR SPHSSPCFLV -Q-NHRGKKR LVINYKALNA ATISDGYLLP NKETILTAIR
SbCMV          LKKGLIRESQ SPHSAPAFYV -E-NHRGKRR MVINYKKMNE ATIGDSYKLP RKDFILEKIK
PCSV           QELGILRQSK SPHSAPAFYV -E-NHRGKRR LVINYK-MNK ATKGDAYNL- --DRLYLTDR
BRRV           LNKGLIRPSK SPHSAPAFYV -E-NHRAKRR IVINYKAMNE ATIGTPKTLP RADYIMNRLK
CmYLCV         LRKGIIEESK SPHSAPAFYV -E-NHRKKRR MVINYKALNK ATIGNAHKLP RIDSILTKVK
PVCV           LQFDLIEPSD SQWACEAFYV -N-KRRGKLR LVINYQPLNH FLQDDKFPIP NKLTLFSHLS
Retrofit       D--------- -TWPYEGCKV YKIKK---AR LVAKG---FK QRYI-DTFSP VVKAATIRIS
Koala          K--------- -TW--PDCKV YKVKK---AR LVAKG---FR QRYI-DTFSP VIKMTTIRIA
Hopscotch      E--------- -TWPPKDCKV YKIKK---GR LVAKG---FK QRYI-DTFSP VVKAATIRTS
Melmoth        N--------- -TWTLPGCKV FTLKK---AR LVAKG---YT QKEL-DTFSP VAKMTTIKLK
Vitico12       L--------- -DWMKENSDG ARAKK---AH LVARG---FS QQYL-ETFSP VAKLTI----
Oryco11        N--------- -TWDRPGVKV YKTKK---AR LVAKG---FK QKPI-ETYAP VARLETIRTA
Poco           Q--------- -TWDMSGVKV YRTKK---AR LVVKG---YA QIFV-ETFAP VARLDTIRMA
Vitico11       E--------- -TWELLGVKV FRTKK---AQ LVAKG---YA QQHV-DTFSP IALFETVRTA
Araco          D--------- -TWSLPGVKV YKAKK---AR LVAKG---YS QRAI-EVFAP VARLETVRLS
Oryco12        D--------- -TWDLPGLKV YKLKK---AR LAAKG---YV QRQG-RGL-- ----HTCR--
Endovir11      Q--------- -VWPRPGTKI FKNKK---AR LVAQG---YT QVEL-ETFAP VARLECIRFG
SIRE14         E--------- -VWPRPGTKI FKNKK---AR LVAQG---YT QIEV-ETFAP VARLESIRLG
Opie2          E--------- -VWPRPGTKI FKNKK---AR LVAQG---YT QIEV-ETFAP VARLESIRLG
TSI9           Q--------- -VWDPPGTKV FKNKK---AR LVAQG---FC QKEI-ETFAP VARLEAIRIA
ToRTL1         K--------- -VWPRPGTRV FRNKK---SR LVVQG---YN QEEI-ETFAP VARMEAIRIA
Fourf          G--------- -TWDRPGCKI FKKKK---AR LVAKG---YT QKEE-DTYSP VARLTTIRTA
Batata         D--------- -TFKAPKNRV YRVKK---AR LVVKG---FS QKKI-EIFSP VVKFSSIRVG
Sto4           K--------- -VWVIPGCKV YKTKK---AR LVAKG---FT QREI-ETFSP VSTKDSFRIA
Tork4          Q--------- -TWIQPTCKV FKKKK---AR VVARG---FN QREV-EIFSP VVRHTSIRVA
Tto1           K--------- -TFKLPKNKV FKMKK---AR LVVKG---FN QRKI-EIFSP VVKMTSIRTG
RTvr2          H--------- -TCNLPENRI FRVKK---AR LVVKG---FR QRKV-EIFSS VVRMTSI-TS
Tnt1           G--------- -TYELPKCKV FKLKK---AR LVVKG---FE QKKI-EIFSP VVKMTSIRTS
V12            N--------- -TYELPKNKV LKRKK---AR LVVKG---FS QKKI-EIFSP VVKMSSIRVG
Humnum         S--------- -AWDVPQCKV LRKKR---AR LVAKG---FT QKHV-ETFSP VVRHTTLRLA
Mtanga         A--------- -TWSLPGSKV FKRKK---AR LVAKG---FS QVYA-EVFAP VAKQTTFRTS
Copia          N--------- -TWKRPDSRV FSVKK---AR LVARG---FT QKYI-ETFAP VARISSFRFS
Koco           N--------- -TWQKPDSRV FSVKK---AR LVARG---FT QKYV-ETFAP VARIASFRLS
Yokozuna       E--------- -TWTLPDTKV FRTKR---AR LVAKG---FQ QQND-NHYAP VAKLSTIRLS
Tricopia       D--------- -TFDRPGSVI LRNKK---AR LVAQG---FS QKPI-ETFAP VTRFSSIRLA
Hydra12        N--------- -TFTLPGGRV YSIKK---AR YVAKG---YS QVLV-ETFSP TANITSIRAQ
Hydra11        D--------- -TFELPGGRI YTIKK---AR YVAKG---YN QIQI-ETFSP TARMESVRIQ
1731           E--------- -TWDLPACKV YSLKK---AR LVAKG---CS QKFV-ETFSP VCRLESVRLA
Xanthias       N--------- -TWDLPGSKV FRVKK---SR LVAQG---CG QKMV-ETFSP VIRYETIRMA
pCretro6       G--------- -CWDLPGCKV YRIKK---AR LVAQG---FS QVPV-ETYAP VMRPESLHIA
pCretro3       G--------- -TWELPGSKV FAIKK---AR LVAQG---FS QIAQ-DTFSP VVRQETFRVA
PyRE1G1        K--------- -VWKAPGTRI FECKK---CR LVGRG---DR QKPN-QSWAA MPAAATTRAA
Osser          E--------- -VWIPPPVKV FSLKK---AR LVAKG---FA QVER-EVWAP VSKHTTLRAS
Tse1           N--------- -TWAKDNSMI FTTKK---CR FVARG---DQ QHPT-NAIAN TVHHYALMTS
Ty1B           K--------- -TWRKENSMI FNRKK---AR FVARG---DI QHPT-GMQSN TVHHYALMTS
Tkm1           N--------- -TWASTNSMI FTTKK---CR LVARG---DQ QAAT-ELKAN TVDNLALMTA
pCal           D--------- -VYPIPSMGV HTEKK---SR CVVHG---NR QKELFSVSSP VIDLVTIRLI
Ty2            N--------- -TWRNDNSMI FNKKK---AR FVARG---DI QHPT-DMQSN TVHHYALMTS
Tdh2           E--------- -VYKNPPTTV HTHKK---SR CVVQG---FR QIAESKVSSP VIELSIIRLA
Ty4            K--------- -VFEIPPTNI FTKKK---AR IVCRG---DT QSPT-VITTE SLNHNHIKIM
Zeco1          N--------- -VF-EDSTRV CSLKK---AR LVARG---FE ELNH-QKDSP TCASDSLRLA
GalEa1         K--------- -VY-EDSVRV VTEKK---AR LVARG---FE EETN-RKDSP TCSKEAVRLS
Cico1          K--------- -VY-PNSVRV CTVKK---AR LVARG---FE ERNQ-DKDSP TCSTDALRVT
Zeco2          N--------- -VF-EDSTRV CSLKK---AR LVARG---FE ELNH-QKDSP TCASDSLRLA
Olco1          D--------- -VF-QDSTRV CTLKK---AR LVARG---FE ELQS-QKDSP TCASESLRLA
CoDi4.4        P--------- -AFNLPDCHI FDVKK---AR YVAGG---HM TEAA-LTYSS VVSRESVRIM
CoDi3.1        K--------- -TFRAPPMWI FDVKK---AR LVAGG---HV TDPD-DTYSS VASRESVRLL
CoDi2.4        E--------- -TFNAPRVHV YDVKK---AR MVAGG---HL TPVT-SVYSG VVSLRSLRIF
CoDi4.1        P--------- -AFRMPTCHI FDIKK---AR LVAGG---HT TDPK-MTFAS VVSRDSVRIL
CoDi4.5        I--------- -AFTAPRCHI FDVKK---AR LVAGG---HT TEAP-LTYAS VVSRETVRIT
CoDi4.3        P--------- -AFSKPPCHI FDIKK---AR FVAGG---HV TDPS-ITYAS VVSRDSVRIL
CoDi7.1        E--------- -CFSPGTLMV FDVKK---AR LVAGG---HL VDAD-DIYSS TVKGISVKLV
CoDi5.2        V--------- -QPEKPYLKV AAIKR---IR FTVGG---DR IEYG-PTSTP TAALPAIKIN
CoDi5.3        V--------- -KPAKPYLKV AAIKR---IR FTVGG---DR IEYG-PTSTP TAALPAIKIN
CoDi5.1        N--------- -PPAIPYLRV ASIRR---IR FTVGG---NL VQYG-KVSTP TADITTAKIN
CoDi5.4        I--------- ---EIPYGRV VVVRR---TR LTVGG---NL IDYW-EVATP TADLTTAKLN
CoDi5.5        I--------- --GDIPYAKV CDYRR---TR LTMGG---DR INYG-EVGTP TADLLLVKIN
CoDi5.6        D--------- -DLNIPYARV VDYRR---VR ITAGG---NL INYG-ELTTR TADLTTAKLN
CoDi6.1        N--------- -HWEVPPSVA MRRKK---AR LNMHG---GK QTYV-ETFAP VVSWFGIRLV
CoDi6.7        K--------- -LWLVPPAVS MKRKK---AR LAFDG---SK QIHV-ETYAP VASWPTIRYT
CoDi6.6        G--------- -TYAKDPTTV FKRKK---AR LCIRG---DL QAPL-DTYAP VASWDTIRLS
CoDi6.4        N--------- -VLSLPGTRI FKWKK---AR LVVKG---YE QISV-ESYSP VANETTVNLA
CoDi6.3        K--------- -VWSIPKSKV FKIKR---AR LVACG---YS QIPV-ESYSP VANDITIRLV
CoDi6.2        N--------- -VWDMPKSKV FKLKR---AR IVACG---YS QIPV-ESYSP VMNDITLRIV
CoDi6.5        G--------- -SWARKPTKV FKKKK---SR IVTKG---FM QIPV-ESFSP VANDTSVRIA
Cer7           ISKNILEEKE GIHYNPHSPV LTPQKTTKCR VVIDGPSLND AIYQGPTILP D--SVDTRFR
Mabel          LNSNIIEKME VIHYLPHHEV ITPNKTTNLR IVYDAKSLND VLYRGPITLP DLVGVLLRFR
Tas            KDCGVIEEET FVHYLPHQAV INPHKTTK-I VVFDGKSINE AIMRGPVLLP NLGGLLLRFR
Cer101         LSAGIVERMA DKYYTPHRAV IKETSNTKLR IVLDAPSLND CLYAGDNLVT PLYGILLRGR
Spirobel       QENGFVEEDR PTWYLPHHTV LREDKSTKCR IVFDGDSLNR QLDPGPPLQK DLVQILLRFR
Hydra31        LNSGVIEKNS IVHYLPHRPV CRKDKTTKVR IVFDAPSLND CINAGPSLAT PLFFILLRFR
Pao            VAKGYAEPKT ETWYLPHFAV VNPP-KEKLR VVHDAVALND MLLKGPNLLQ SLPGVIMRFR
Ninja          VSKGYARRER SLWYLPHFSV ENPN-KGKVR LVFDATSLNS ELDKGPQHYK PLPAVLFHFR
Tamy           LDSGYAEEPT PTFYLPHFAV VHPMK-KKIR IVFDAKSLND ALLPGPDLLQ SLFGVLLRFR
Cubel          EQKGYIRKED RVWYLPIFVV TNPN-KGKLR IVWDAISLNS VLLKGPDQVT SLVDVLLRFR
Zebel          EAAGYVAKEK SSWYIPHHVV HHNNK---DR IVFNCQSLNS QLLPGPTLGP SLLGVLLRFR
Sinbad         LSKGYIIEGR DCWYIPHHPV INPK-KGKLR IVFDCFSLNN QFLRGPNTVN SLFGVLLRFR
Saci6          LSKSYIIEGR DCWYIPHHPV INPK-KGKLR IVFDCFSLND QLLRGPNSVN SLLGVLLRFR
Kobel          IANGYAEK-K KEWYIPHHGV YHPR-KNKIR VVFDCTSLND VLLPGPNLMN DLKGVLMRFR
Purbel         TEMGFAKKEY KVHYISHHAV IRPDNKTPLR IVFNSHCLNE YWKKGPDLLN NLFGVLLRFR
Suzu           LSRGAAAKTW TIWYISHLIA PNPHSVTPVR LVWNSVSLND LLLKGPDVLN QIRAVLLRFR
Gabel          VERRAAMKVW TVWYISHLIA PNPHSVTPVR LVWNSVSLND LLLKGPDVLN SIRAVLLKFR
Moose          IQLGHMVPNA T--YLPHHPV FKETSSTKMR VVFDGHSLND ALLVGPVIQD DLLSLIIRFR
Max            LDLGHMKE-H NSYHLPHHAV VKPESTTKLR VVFNAISLND ILHAGPVLQS DLTIQVLKWR
Tribel         EDLEHMQE-T NGYYFLHHPV V--NDKDKIR VVFDGLSLND CQMVGPTIQN ELLSIILRFR
Nabel          -KREYTKVLK LGFYLPHHGV PKLDSLTMLR VVFNACSLND CLLVGPTIQD DLITLLLRFR
Roo            MDLGHMIE-- -KYFLPHQAV IRDSSLTKLR VVFDAKSLND IMWVGPRVQK DIFDIIIKWR
Bel            LQRGHMEKQS PCFYLPHHAV IKLDSLTKCR VVFDGVSLND RLHIGPPIQR DLFGVCLRFR

               QEPVAVVADI QQMFHCFIVR ENHWNYLRFL WHKDNIIDYR MKVHVFGNSP SPAVAIYGLR
               KKMQVKHFDV KTAFLHGELT EDIYMEQPPG FKDKQRPNCK LHKSIYGLKQ AARAWNVK--
               GARIFTKLDL RGAYNLIRIR EGDEWKTAFN T-RDG--HFE YLVMPFGLCN APAVFQEFVN
               GARIFTKLDL RGAYNLIRIR EGDEWKTAFN T-RDG--HFE YLVMPFGLCN APAVFQEFVN
               GAKWFSKLDA SSGFWQMKLD EASSKLCTFN T-PEG--RYR FLRLPYGILS APEVYHKRIH
               GNTVFSTLDL ASGYWQVEVR PTDREKTAFA V-PSG--LYE FETMPFGLAN APSTFQRLMN
               GGTCFAKLDL ADAYLQIEVA PESRELLTIN T-HRG--LFQ YTRLPFGVKT APALFQQTMN
               TSTHFSVIDL KNAFFSIPVD KSTQPLFAFT F-KGQ--QLT WCRLPQGFID SPVVYTIVLQ
               GAKMFSKIDL RGAYNLVRIR EGDEWKTAFN T-LTG--HYE YLVMPFGLCN APAVFQDLIN
               GAKMFSKIDL RGAYNLVRIR EGDEWKTAFN T-LTG--HYE YLVMPFGLCN APAVFQDLIN
               KANVFTLVDA RDAFLQCKLD EQSSYMTTFW T-PWG--RKR WLKLPFGVSV APEVYQRKQH
               KANVFTLVDA RDAFLQCKLD EQSSYMTTFW T-PWG--RKR WLKLPFGVSV APEVYQRKQH
               ---------- ---------- ---------- WHRDNMVEYR MKVHVFGNSP SPAVATYGLR
               GAKFVSTLDL SKGYWQIPLT KEAQERSAFI T-PVG--LFE CTTMPFGMKN APATFQRMVN
               NAMYFTVIDL CSAFFSVPLH PDCQYLFAFT F-RGV---YT WTRLPQGFID SPSIFSQALH
               ---------L RGAYNLIHIR EGDEWKTAFN T-RDG--HFE YLVMPFGLCN APAVFQEFVN
               -ATYFSTLDL TSGYWQVPMA PEG-EKTAFT T-PMG--FFQ FNSMLFGLCN APATFQQLME
               TARYLTTLDL TKGYWQIPLT ESAKEKTAFA V-LEG--LYQ -KMLPFGLHG APATFQRAMD
               KGSHFPKIYL VT-YNLVRIC EGNEWKKIFN T-HIS--HSE Y--------- ----------
               ---------- --AYHQIPIE ASDVPKTAVT T-PFG--LFE STRMPFGLRN ATQTFQRFID
               ---------- ----NLIRIR EGDEWKTAFN T-RDG--HFE YLVMPFGLCN APAVFQEFVN
               TAKYFSTLDL TSGYWQIPVA AEDREKTAFI T-PMG--LYE FNRMPFGLCN APATFQRVME
               ---------- ---------- -------AFN T-RDG--HFE YLVMPFGLCN APAVFQEFVN
               GKSVFSKIDL VRAFHQIPIA PEDVSKTAVT T-PFG--LFE FLRMPFGLRN ASQTFQRFVD
               HSQYLTTLDL TKGYWQIPLT EAAKEKMAFS I-PEG--LFQ YKMLPFGLHG APATFQRAMN
               GASIFTKLDL RGAYNLIRIK AGDEWKTAFN T-RDG--HFE YLVMPFGLCN APAVFQNFMN
               ---------- ---------- ---------- ---------- -----FGLCN APAVFQNFMN
               GAKIFTKLDL ---YNLIRIR EGDEWKTAFN T-RDG--HFE YLVMPFGLCN APAVFQEFVS
               GAKIFTKLDL RGAYNLIRIR EGDEWKTAFN T-RDG--HFE YLVMPFGLCN APAMSAYIKE
               GAKIFTKLDL RGAYNLIRIR EGDEWKTAFN T-RDG--HFE YLVMPFGLCN APAVFQEFVN
               ---------- ----NLVRIR EGDEWKTAFN T-LTG--HYE YLVMPFGLCN APAVFQDFIN
               GANYISTFDL SKGYWQIPLT PEAQERSALI T-PFG--FFE FKFMAFGMKN APPTFQRV--
               GAKIFTKLDL RGAYNLIRIR EGDEWKTAFN T-RDG--HFE YLVMPFGLCN AP--------
               GASIFTKLDL RGAYNLIRIK AGDEWKTTSN T-RDG--HFE YLVMPFGLCN ----------
               ---------- ---------- ---------- ---------- ---------- --------IN
               RAKIFTMLDL RGAYNLIRIR EGDKWKTAFN T-RDG--HFK YLVL-FGLCN APAVFQEFVN
               ---------- ---------- ---------- ---------- ---------- ----------
               GAKVFSKIDL RGAYNLVRIR EGDEWKTAFN T-LTG--HYE YLVMPFGLCN APAVFQDFIN
               GAKIFTKLDL REVYSLIHIQ EGDKWKTALN T-RGG--HFQ HLVMPFGLCN TPALLQEFVN
               GAKMFSKIDL RGAYNLVRIR EGDEWKT--- ---------- ---------- ----------
               GAKIFTKLDL RGAYNLIRIR EGDEWKTAFN T--------- ---------- ----------
               GAKIFTKLDL ---YNLIRIR EGD------- ---------- ---------- ----------
               -----SKIDL VRAFHQIPIA PEDVSKTAVT T-PFG--LFE FLRMPFGLRN ASQTFQRFVD
               GARIF----- ---------- ---------- ---------- ---------- ----------
               GNKFFTKLDL SQAYNQIVLS ERSSEYTVIN T-HRG--LFK YSRLVYGLAS SPGIFQKLMV
               GCVVFSKIDF SDAYFQVEVA EESRLLLTVN T-HRG--LFQ YNRLPFGVKC APAIFQQIMD
               GGTIFSKIDL ASAYQQVLLE DESKELLTIN T-HRG--LFV YNRLPFGVSS APSIFQRIME
               GGTDYSKLDL SQAYQQLELD DSSKPYTTIN T-HKG--LFV YNRLPYGVAS APGIFQRTME
               GGQKFTKLDL AFAYQQLLLD KSSCELLTVN T-HRG--LFE PTRLQFGVHS ASGIFQREIE
               GGKVFSKIDL SNAYLQLELT DKSKELLTIH T-HKG--LYQ YERLPFGVST APAVFQSVMD
               GAKYFSKLDA SSGFWQIQLD DESSKLCTFI T-PYG--RYK FLRLPFGICS APEVYHKIVH
               GC-IFSKIDL KDAYLQIALD SESQKLAVIN T-HKG--LFK YRRMTFGLKP APAKFQKIID
               GT-VYSQIDL KDAYLQVELD EEAQKLAVIN T-HRG--IFK YLRMTFGLKP APASFQKIMD
               GS-VFSKIDF RDAYLQIELD DESQELAVIN T-HLG--LFK YVRMAFGLKP APAVFQKIVD
               DNKIFSVLDL KSGFHQILLK ESDIEKTAFS I-NNG--KYE FTRLPFGLKN APSIFQRALD
               SNTFFSVIDL KSGFHQIPLK NSDIEKTAFS I-NNE--KYE FTRLPFGLKN APSIFQRTLD
               KAKYFTTLDL KSGYHQIYLA EHDREKTSFS V-SSG--KYE FCRLPFGLRN ASSIFQRAID
               KARFFTTLDL KSAFHQILLA EKDRAKTAFS V-GNG--KYE FCRLPFGLKN APSIFQRAID
               NAKYFTTLDL TSGFHQIHMK ESDIPKTAFS T-LNG--KYE FLRLPFGLKN APAIFQRMID
               KAKFFTTLDL KSGYHQIYLA EHDREKTSFS V-NGG--KYE FCRLPFGLRN ASSIFQRALD
               KCQYFTTIDL AKGFHQIEMD EESISKTAFS T-KSG--HYE YLRMPFGLRN APATFQRCMN
               RCNYFTTIDL AKGFHQIEMD PESVSKTAFS T-KHG--HYE YLRMPFGLKN APATFQRCMN
               KCQYFTTIDL AKGFHQIQMD PGSIPKTAFS T-KHG--HYE YTRMPFGLKN APATFQRCMN
               KCQYFTTLDL ASGFYQVEMD PQDISKTAFN V-EHG--HFE FLRMPMGLKN SPSTFQRVMD
               KAKYFSTLDL TSGFHQIEMN PKDIAKTAFT V-EGG--HYE FTRMPFGLKN APATFQRVMD
               RCQYFTTIDL AKGFHQIQMD ENSIAKTAFS T-KHG--HYE YTRMPFGLKN APATFQRCMN
               KCQYFTTIDL ARGFHQIEMD SESIQKTAFS T-KRG--HYE YVRMPFGLRN APATFQRCMN
               KAKYFTTLDL KSGYHQITLA ERDREKTAFA V-NGG--KYE FRRLPFGLRN AASIFQRTID
               NHPYYCFLDG YSGFFQIPIH PNDQEKTTFT C-PYG--TFA YKRMPFGLCN APATFQRCMT
               GKSHYCFLDG FSGYMQITIA LEDQEKTTFT C-LFG--TFA YRRMSFGLCN APGTFQRCMI
               GQQYYCFLDG YSGYNQIAVD PAD-HKTAFT C-PFG--VFA YRKMSFGLCN APTTFQRCVQ
               N-THFCFLDG YSGFSQISAA QSDQEKTTFT C-PFG--TFA YRRMAFGLCN APATFQRCMM
               RQSYYCFLDG YSSY-NIAID IKDQEKTTFT F-PFG--VFA YRCMPFGLCN ALATFQRCMM
               GTTIFSKLDL CLGYHQIRMR EDDIEKTAFR T-HDG--HFE FLVMPFGLTN APASFQSLMN
               GSIYFTKLDL RSGYHQIRMK TEDIPKTTFR T-HEG--HYE FFVMPFGLTN TPSTFQGLMN
               GTKIFTKLDH RSGYHQIRIK EGDEFKTAFQ T-HNG--HYE YRVMPFGLTG APATFQDFMN
               GAVIFSKFDL RAGYHQVRMV EKDIPKTAFK T-HSG--HFE YLVMPFGLTN ALATFQGLMN
               KAKYFSKLDL RSGYWQVCIA EGDEAKITCV T-RYG--AFE FLVMPFGLTN APATFCTLMN
               GAMVFTKIDL MTGYWQVRIA EGDEHKMTCV T-RYG--SYD FLVMPFGLTN APAIFCTLMN
               KACWFTKLDL RAGYWQVRIA EGDEPKTTCV T-RYG--SYE FLVMPFGLTN APATFCNLMN
               GA-YFSKIDL RFRYHQLRIR -ADIPKTAFR T-RYG--HYE FLVMPFGLTN VPTAFMNLMN
               GASVFSKIDL RSGYHQIRVK TEDIQKTAFR T-RYG--HYE YSVMPSGVTN APGVFMEYMN
               GAKVFSKIDL RSGYHQLRIR EEDIPKTAFT T-RYG--LYE CTVMSFGLTN APAFFMNLMN
               GSSFFSKMDL RLGYHQIKIK NGDIPKKAFV T-RYG--QYE YTVMSFGLTN APATFSRLMN
               GATCFSKIDL TSGYHLIPIA EADVRKTAFR T-RYG--HFE FVVMPFGLTN APAAFMRLMN
               GAQWFSKIDL ASGYHQIPIE PTDVRKTAFR T-RYD--HFE FVVMPFGLTN APAAFMKMMN
               GYTIFSKVDL RSGYNQICMK LGDEWKTAFK T-KFG--LYE WLVMPFGLTN APSTFMRLMN
               GAIVFSKVDL RSGYHQIRMK LGDEWKTAFK T-KFG--LYE WLVMPFGLTN APSTFMRLMN
               GATIFSKIDL RSGYHQIRIK EGDEWKTAFK T-KSG--LYE WRVMPFGLTN APSTFMRLMH
               GAKVFSSLDL QQGYNQIRIH PDDVPKTGFI A-PMG--QFE YKVLCFGLTN APATFQSVMN
               GARYFSKIDL RSGYWQVRIE EKDIHKTAFR T-PFG--HHE WLVMPFGLQG APSTFQRMMN
               HARVFTKLDL RNAYHLVQIR KGDEWKTAFN T-HLG--HFE YLVMPFGLSN APAVFQELVN
               GAKVYTKLDL RGAYNLVRIR EGDEWKTAFQ T-KFG--LFE SRVMNYGLCG APATFQHFVN
               GAKIFSKLDL RGAYNLIRIR EGDEWKTAFN T-RDG--HYE YLVMPFGLCN APAVFQEFVN
               EASIFTKLDL RNAYHLVRIK QGDEWKTAFN T-PTG--HYE YLVMPFGLTN APAVFQALIN
               GMRYFTKIDI ISAFNNIRIK KGQEYLTAFR T-CLG--LYE SLVMPFGLTG APATFQHYIN
               GMKFFSKIDI VSAFNNIRIK KGEEYLTAFR T-RFG--LYE SLVMPFGLTG APATFQRYIN
               GARYFTKLDV RWGYNNVRIK EGDEWKAAFR T-NRG--LFE LLVMFFGLTN SPATFQTMMN
               GANWFTALDL KGAYNLIRMK EGEEWKTAFR T-RKG--HFE YLVMPFGLTN APATFQNMIN
               GSDWYTKIDL RDAFYAIRMA EGEEWKTAFR T-RYG--LYE FLVMPMGLTN APASCQDLVN
               QTQWFTTLNL KGAYNLIRIK EGEKWKTAFR T-KRG--YYE YLIMPFGLTN APATFQTIIN
               GKKWFTALDL KSAYNLIRIK EADEWKTAFR T-KYG--LFE YLVMPFGLTN APAVFQRMIT
               KAKWFTKLDV IAAFHKIRVA EGDEWKTAFR T-RFG--LFE WLVTPFGMAN SPSTFQRYIN
               KARFFTKIDI RQAFHRIRMN PEHRDYTTFR T-RYG--TFR YNVLPFGLTN GPATFQKFIN
               GARWFTKVDV RAAFHKLRIA EGDEHLTAFR T-RFG--LFE WLVCPFGLAG APATFQRYVN
               KAKWFTKLDV IAAFYKIRVA EGDEWKTAFR T-RFS--LYE WLVTPFGMAN SLSTFQRYIN
               GATIFSKLDL ISGYHQVAIA DEDQYKTAFT T-HRG--QYS WRVMPFGLTN APATFQRLMN
               NAQIFTTLDL HSGYHQIPME PKDRYKTAFV T-PSG--KYE YTVMPFGLVN APSTFARYMA
               DSKLFSKFDM IMGYFQVLIN PEHAKYTAFI T-HIG--KFE YTRMPQGLVN SPSTFARLMV
               GSTIFTKLDL KSAYHLIRVR KGDEHKLAFR C-PRG--VFE YLVMPYGIST APAHFQYFIN
               GSTIFTKLDL KSAYHLIRVR KGDEHKLAFR C-PRG--VFE YLVMPYGIST APAHFQYFIN
               KSRVYSMCDM IKGFHQIDLD EDSKQKTAFS N-EFG--QFQ YTRMPMGCKN APSFFMRIMD
               GHRIFTSLDV SKAYWNLLID PRDRHKTNFT F-DNK--CWM YVRLPFGLKF SGDAFCRSIS
               GTAFFSCVDI RQAFFHMALT DESKHLTAFS A-LNC--QYQ FRRLPMGLKI SPSVYQMAMK
               GKKLYTVFDM IAGFWQIPLD EKSKEITAFA I-GSE--LFE WNVLPFGLVI SPALFQGTME
               GSRYFSVLDM ANGYLQLRLD AESSYKCGFI T-ENK--VYA YTHLPFGLKS AASYFQRALR
               GSKYFTSLDM ANGYLQLRLD AESSDKCGFI T-ENK--VYA YTHLPFGLRS AASYFQRDLK
               QDKVYSSLDL RSAYHQIPLK DSDRPFTAFE A-EGQ--LYQ YKRLPFGVTN GVSAFQRIIN
               HTNIFSKLDL VRAYYHIPIA PDDIPKTAIA T-PFG--LFE FTRMPFDLRN AAQTFQRFMD
               DKKIFSKLDI NRAFHCIDVA PEDIEKTAII T-PFG--LFE FPKMTFGLRN APQTFQRFMN
               GTTVSSKIDL VKAYDQIPMA TNEIPKTAII T-LFG--LYE FLQMPFGLRN AAQTFQRFID
               EARYITSLDL KDGYWQIPME KSSRPLTAFT V-PKG--LFQ WKVMPFGLHS APATFQRALD
               EIRYMSTIDL RSSYWQIPLS PESRQYTAFL Y-NGR--SYT YQVLPFGLKT AVGSFSRAMD
               RLILSLASTL SSRSGNRDGG EEQGVYGVYC T-RRP--LYQ FRHMPFGLCN AAQHFEAHMD
               SKMFRSRIPC QDCFHRSKA- ---------- -------PLS VQKNPFGLSI HKPCFCQTIS
               PARYLSTLDL TKGYWQVPLA PSSREKTAFA T-PGG--LFQ YTVLPFGVHG APATFQRMMD
               SARFISTLDL TKGYWQVPLA PGAKEKTAFT T-PSG--HWH YRVLPFGLHG APATFQRMMD
               GCQRFSLLDC FSGYHQIWLK KEDEGKASFT T-PFG--TYC YTRMPEGLKN AGATFSRMMG
               SSELMSLLDC YSGYHQIWMK REDEPKTSFI T-PSG--TYC YLRMPEGLKN AGGSFSRMTA
               P-ERQAFI-- RSGYHQIRMA REDEEKTAFI T-PIG--TYC YTTMPFGLKN AGPTFQRTTR
               QSSVFSFMDG FSGYNQIKMA PEDMEKTTFI T-PWG--TFC YKVMPFGLKN AGATYQRAMT
               GCSMLSFLDC YSWYHQISLA KEDEEKTAFI T-PFG--AFC YTSMSFGLKN GRATYQRAIQ
               GNELLSFMDA FSGYNQIPMH KDDQEKTSFI T-DRG--TYC YKVMPFGLKN AGARYQRLVN
               GNELLSFMDA LSGYNQIMMN PEDQEKTSFI T-DRG--IYC YKVMPFGLKN AGATYQRLVN
               GCELLSFLDC YSGYHQIRLK ESDCLKTSFI T-PFG--AYC YVTMPFGLKN AGATYQRMIQ
               RAKYFSCLDL MSGFHQIELD EGSRDITSFS T-SNG--SYR FTRLPFGLKI APNSFQRMMT
               RAKYFSCLDL MSGFHQIELD ERSRNITSFS T-STG--AYR YTRLPFGLKI APNSFQRMMT
               SAKWFTTMDL QNGFFHVAVE EASKPYTAFV T-REG--LFE FNKAPFGFKN SPAAFIRFVQ
               GANYFTCLDM ASGFHQIPIH PESVEYTAFV ---------- ----PDGLKN APSVFQRTVI
               EKTVFTKLDL KNGFFHVHVK KESIKYTSFV T-PLG--QYE WLRMPFGLKN APSVFQRFVN
               RQKYKTTLDL ANGFWAHPIT PESYWLTAFT W-QGK--QYC WTRLPQGFLN SPALFTADVV
               RGKYKTTLDL TNGFWAHPIT PESYWLTAFT W-QGK--QYC WTRLPQGFLN SPALFTADVV
               RGQYKTTLDL ANGFWAHPIQ ESDQWITSFT W-NGK--SYV WTTLPQGFLN SPALFTADVV
               RGPYKSTLDL ANGFWAHPIK PEDYWITAFT W-GGK--TYC WTVLPQGFLN SPALFTADVV
               KGRYKTTIDL SNGFWAHPIV PEDYWITAFT W-QGK--QYC WTVLPQGFLN SPGLFTGDVV
               EGRLLSKIDL ANGFWSVPLK PESRARTAFT F-ENK--QYV YNVLPQGFKN SPNAFQAIMM
               KDWPLIIIDL KDCFFTIPLA EQDCEKFAFT I-PAIATRFQ WKVLPQGMLN SPTICQTFVG
               QGYLKIIIDL KDCFFSIPLH PSDQKRFAFS L-PSTMQRFQ WKVLPQGMAN SPTLCQKYVA
               KGWEIIIIDL QDCFFNIKLH PEDCKRFAFS V-PSPYQRFQ WKVLPQGMKN SPTLCQKFVD
               QKYFKIIIDL KDCFFTIPLH PADQKRFAFS L-PSTMKRYQ WKVLPQGMAN SPTLCQKYVA
               QGYLKIIIDL KDCFFSIPLH PSDQKRFAFS L-PSTMQRFQ WKVLPQRMAN SPTLCQKYVA
               DKSYIIVIDL KDCFYTIPLA PQDCKRFAFS L-PSVMQRYQ WRVLPQGMTN SPTLCQKFVA
               LNYHKIVIDL KDCFFTIPLH PEDRPYFAFS V-PQIMPRYQ WKVLPQGMAN SPTLCQKFVA
               KDWPLIIIDL KDCFFTIPLA EQDCEKFAFT I-LAIATRFQ WKVLPQGMLN SPTICQTFVG
               QSYDMMIIDL KDCFFSIPLH PKDKHIFAFT V-PALTSRYQ WKVLPQGMLN SPTMCQYFVS
               SEWPVIAMDI SDCFFSIPLA ERDSERFAFT I-PSPAKRYQ WTVLPQGMKN SPYICQQVVA
               RGWPLMVLDL KDCFFSIPLA EQDREAFAFT L-PSVARRFQ WKVLPQGMTC SPTICQLVVG
               ALPYLQTIDL TDAFFQIPLP KQFQPYFAFT I-PQPGARYA WTVLPQGFKN SPTLFEQQLA
               ALPHLQTIDL TDAFFQIPLP KQYQPYFAFT I-PQPGTRYA WTVLPQGFKN SPTLFEQQLA
               TLAHLQTIDL KDAFFQIPLP KQFQPYFAFT V-PQQGTRYA WRVLPQGFKN SPTLFEMQLA
               HLPHIICLDL KDAFFQIPVE DRFRSYFAFT L-PTPHRRFA WRVLPQGFIN SPALFERALQ
               KKRRITVLDV GDAYFSIPLH EDFRPYTAFT L-PSVGKRYI YKVLPQGWKG SPAIFQHTMR
               KKKSVTVLDV GDAYFSVPLD ESFRKYTAFT I-PSIGIRYQ YNVLPQGWKG SPAIFQSSMT
               KCKHMTVLDI GDAYFTIPLD PEFRPYTAFT I-PSIDKRYV WNCLPQGFVL SPYIYQKTLQ
               KRKRITVLDI GDAYFSIPLD EEFRQYTAFT L-PSVGKRYI YKVLPQGWKG SPAIFQYTMR
               RKKQITVLDI GDAYYSIPLD PEFRPYTAFT I-PQVGIRYQ FNCLPQGWKG SPTIFQHTAQ
               KCKRITVLDI GDAYFSIPLD PDYRPYTAFT V-PSVGKRYM YNVLPQGWKG SPCIFQGTVA
               RKKHVTILDI GDAYFTIPLY EPYRQYTCFT M-LSPCVRYY WKVLPQGWKL SPAVYQFTMQ
               KKKHVTILDI GDAYFTIPLY EPYRPYTCFT M-LSPCTRYY WKVLPQGWKL SPSVYQFTMQ
               KKKHVTILDI GDAYFTIPLY EPYREYTCFT L-LSPCKRYY WKVLPQGWKL SPSVYQFTMQ
               MKKQITVLDI GDAYFTNPLD PDYAPYTAFT L-PRKGRRFV WCSLPQGWIL SPLIYQSTLD
               ECEHLTAIDI KDAYFTIPLH EDFRPFTAFS V-VPVIERFQ WNVLPQGWIC SPAIYQTTTQ
               SHTWYSVLDL KDAFFCLKLH PNSQPLFAFE W-RDPTGQLT WTRLPQGFKN SPTLFDEALH
               DRIWYSVLDL KDAFFCIPLA PESQLIFAFE W-ADASGQLT WTRLPQGFKN SPTLFDEALN
               EDSWFTCLDL KDAFFSIRLA PERQKLFAFQ W-EDPTTQYT WTQLPQRFKN SPTIFGEALA
               NHQWFTVIDL KDAFWGMSLA EESRDTFAFE W-EDP--QYQ WTVLPQGFMD SPNLFGQILE
               ERTWYTVLDL KDAFFCLRLH PKSQLLFAFE W-RDPTGQLT WTRLPQGFKN SPTLFDEALH
               QRSWYTVLDL KDAFFCLRLH PTSQPLFAFE W-RDPTGQLT WTRLPQGFKN SPTIFDEALH
               SHPWYTVLDL KDAFFCLRLH SESQLLFAFE W-RDPSGQLT WTRLPQGFKN SPTLFDEALH
               NYTWYTVLDL KDAFFCLRLH PTSQPIFAFE W-QDASGQLT WTRLPQGFKN SPTLFDEALH
               DYSWYTVLDL KDAFFCLPLA PQSQELFAFE W-KDPSGQLT WTRLPQGFKN SPTLFDEALH
               SHQWYTVLDL KDAFFCLRLH PTSQPLFAFE W-RDPSGQLT WTRLPQGFKN SPTLFDEALH
               SYTWYSVLDL KDAFFCLRLH PNSQPLFAFE W-KDPTGQLT WTRLPQGFKN SPTLFDEALH
               SLHWFTVIDL SNAFFSVPIH KDSQYLFAFT F-EGH--QYT WTVLPQGFIH SPTLFSQALY
               SATHFRAVDL TNAFYSIPLR EDCQYLFAFT H-ERQ--QYV WTVLPQGAQN SPTHFSLALT
               KHSHFTCIDL ANAFFCMPLA EQCQGIFAFS Y-QGA--QYT YNRLPQGFIL SPGLFNQALR
               KHQYFTVVDL ANAFFSIPLH VDSQPLFAFT Y-DNQ--QYT YSVLPQGYRC SPGIFNRVLK
               DAKYFTVIDL CSAYFSVPLA EESRYLFAFT Y-AGK--QYT YTRMPQGFKH SPHIFNQILK
               KYQVYSSLDI SNGFWSIRLE EECQYLFAFT F-DTQ--QYT WTRLPQGFHA SPGIFHQALY
               PGTWYAAIDL ANAFFSVPVH KDHQKQIAFS W-QGQ--QYT FTVLPQVYIN SPALCHNLVR
               RSKIYSKFDL KSGFHQVAMD PESIPWTAFL T-PQG--LFE WLVMPFGLKN APAIFQRKMD
               RAKIFSKFDL KSGFHQVAMD PESIPLTAFT A-YNE--LYE WLVMPFGLKN APAVFQRKMD
               RSKIYSKFDL KSGFWQVAME EESVPWTAFL A-GNK--LYE WLVMPFGLKN APAIFQRKMD
               QSKIYSKFDL KSGFHQVAMA PQSVEWTAFL A-PGG--LYE WLVMPFGLKN APAVFQRKMD
               GSTIFSKFDL KSGFQQVAMH PDSVEWTAFW V-PSG--LYE WLVMPFGLKN APAVFQRKMD
               NAKIYSKFDL KSGFHQVAMD PESIPWTAFW A-IDG--LYE WLVMPFGLKN APAIFQRKMD
               NSTIYSKFDL KSGFHQVAMD PDSVEWTAFL V-PQG--LYE WLAMPFGLKN APAVFQRKMD
               NKKVFSKFDL KSGFHQVAMA EESIPWTAFW V-PQG--LYE WLVMPFGLKN APAVFQRKMD
               QARYYSKFDC KSGFYHIKLE EDSKKYTAFT V-PQG--YYQ WKVLPFGYHN SPSIFQQFMD
               GYNYFSKFDC KSGFYHLKLE DESKKLTAFT V-PQG--FYE WNVLPFGYKN APGRYQHFMD
               TSKVYSKFDL KSGFHQVAMA EESIPWTAFW A-IDG--LYE WLVMPFGLKN APAIFQRKMD
               KANIFSKFDL KAGFHHMKLK DDFKDWTTFT C-SEG--LYT WNVCPFGIAN APCAFQRFMQ
               HSKIYSKFDL KSGFHQVAME EESIPWTAFW A-ING--LYE WLVMPFGLKN APAIFQRKMD
               KSKIYSKFDL KSGFHQVAMD PESIPWTAFW A-IDG--LYE WLVMPFGLKN APAIFQRKMD
               NAKVYSKFDL KSGFHQVAMD PESIPWTAFL A-NNE--LYE WLVMPFGLKN APAIFQRKMD
               RSKIYSKFDL KSGFHQVAMD PASIEWTAFW A-IDG--LYE WLVMPFGLKN APATFQRKMD
               RATVYSKFDL KSGFHQVAMS PESIEWTAFI V-LGG--LYE WLVMPFGLKN APAVFQRKMD
               GKKIFSSFDC KSGFWQVLLD QESRPLTAFT C-PQG--HYE WNVVPFGLKQ APSIFQRHMD
               GKRIFSSFDC KSGFWQVLLD KPSQELTAFT C-PQG--HYQ WLVMPFGLKQ APAIFQRHMQ
               GKSIFSSFDC KSGFWQVLLD EDSQLLTAFT C-PQG--HYQ WIVVPFGLKQ APSIFQRHMN
               GKKIYSSFDC KSGFWQVLLD KESQLLTAFT C-PQG--HYQ WNVVPFGLKQ APSIFQRHMQ
               GKSIFSSFDC KSGFWQVVLD EESQKLTAFT C-PQG--HFQ WKVVPFGLKQ APSIFQRHMQ
               GKNIFSSFDC KSGFWQVLLD DESQKLTAFT C-PQG--HYQ WRVVPFGLKQ APSIFQRHMQ
               GKTFYSSFDC KSGFWQVRLA PETIQLTAFS C-PQG--HYE WLVMPFGLKQ APAIFQRHMD
               GRKYFSTLDC KSGFWQIRLN ENSKPLTAFS C-PMG--QYE WNVVPFGLKQ APGLFQRFMD
               GSLWFSSLDA KSGYYQLRLH ENTKPLTAFS CPPQK--HYE WNVLSFGLKQ APSIYQRFMD
               ESNWFSTLDA KSGFLQLRLD EETKPLTAFS CPPQM--HLE YNVMPMGLKQ APSQFQRFMD
               GKIWFSTLDV KSAYWQLRLT EESKPLTAFS YPPPK--HYE WNVLPMGLKQ APGIFQEFMN
               GSNWFSTLDA KSGYWQLRLH PQSKPLTAFS CPPQK--HYQ WNVLPFGLKQ APGIYQNFMD
               KAKLFSKFDL KSGFWQLGIH PNERPKTGFC I-PDR--HFQ WKVMPFGLKT APSLFQKAMI
               RGWSLRQLDV QNAFLHGFLE EEVYMQQPPG FESSSKPDCK LDKALYGLKQ APRAWYSR--
               KGWFLRQLDV KNAFLHGILE EEVYMYQPPG YEDKQHPNCK LDKALYGLKQ APRAWFAR--
               K--------- ---------- ---------- ---------- ---------- ----------
               KKWFLKQLDV SNAFLNGELE EEIFMKIPEG YAERKPSNLR LKRSIYGLKQ ASRQWFKK--
               -------MDV KNAFLHKELD REIYMNQLMG FQSQGHPECK LRKALYGLKQ APRAWYGK--
               KRWKIYQLDV KSAFLNGYLD EEIYVEQPEG FSVQGGENFR LKKALYGLKQ APRVWYSQ--
               KGWKIFQLDV KSAFLNGYLQ EGIFVEQPKG FVVRGEEEYL LKKALYGLKQ APRAW-SR--
               MHWCVYQFDV KSAFLNGELV EEVYVSQPEG FIVPGKEEYR LKKTLFGLKQ APRAWYSK--
               NKWKIHQMDV KSAFLNGDLE EEVYIEQPQG YIVKGEEDLR LKKALYGLKQ APRAWNTR--
               IDWQVHHMDV KSAFLNGKLL EEVYVSQPPG FVDDNHKNYR LHKALYGLRQ APRAWNAK--
               MGFKLHQMDV KCAFLNGIIE EEVYVEQPKG FENLEFPEYK LKKALYGLKQ APRAWYER--
               LKFKLYQMDV KSAFLNGYLN EEVYVEQPKG FADPTHPDYR LKKALYGLKQ APRAWYER--
               LKFKLYQMDV KSAFLNGYLN EEVYVEQPKG FADPTHPDYR LKKALYGLKQ APRAWYER--
               HGYKLYQMDV KSAFLNGFIE EEVYVKQPPG FEHPNFPDFK LQKALYGLKQ APRAWYAR--
               MGIKLYQMDV KSAFLNEDLK EEVYVKQPPG FEDAELPNFR LNKALYGLKQ APRAWYER--
               YGLIIHQMDV KTAFLNGELD EEIYMDQPEG FIADGQENCR LIKSLYGLKQ APKQWHEK--
               LDIEIEQMDV KTAFLHGDLD EEIYMEQPEG FKVKGKEDCR LKKSLYGLKQ APRQWYKK--
               FDLELHQMGV KTAFLNGELE ENVFMAQPKG FVVSGKEHCH LRRSIYGLKQ ASRQWYIK--
               QNLELEQLDV KTAFLHGELE EEIYMTQPDG FQVPGKENCK LKKSLYGLKQ SPRQWYKR--
               LNLEVEQMDV KTAFLHGDLE EEIYMEQPDG FQQKGKEDCR LRKSLYGLKQ APRQWYKK--
               LDLEVKQMDV KTTFLHGDLE EEIYMKQPDD FLIEGKEDCR LRKSLYGLKQ APRQWYKK--
               LDLEVEQLDV KTAFLHGDLE EEIYMEQPEG FEVAGKKHCK LNKSLYGLKQ APRQWYMK--
               MNLEIEQLDV KTAFLHGDLE EEIYMEQLEG FTIKGKEHCR LKKSLYGLKQ APRQWYKK--
               LDLNVTHLDV KTAFLNGDLE ETIYMKLPDC YNSSSSSDLK LKKAIYGLKQ ASRAWNKK--
               RKLIVKHVDV KSAYLYGDLA ETIYMKQPTG FEI-GSKNCL LKKSLYGLKQ AGRVWNQT--
               YNLKVHQMDV KTAFLNGSLK EEIYMRLPQG ISC--NSDCK LNKAIYGLKQ AARCWFEV--
               YNLKVHHMDV KTAFLNGTLK EEIYMQPPQG VAC--NVGCK LNKAIYGLKQ AARCWFQV--
               LDLSLKQLDV PTAFLNGKLN DNVYIKCPKG MEI--SEGLK LKRALYGLKE APKCWNQR--
               HGMRIQQFDV TTAYLNGEIE EEIFMEPPKN FEQILSGDCR LKKSLYGLKQ AGRNWYEK--
               YDLELHQMDV KTAYLHAPID CKIYMEQPKG FEVKSGDKCK LNKSLYGLKQ LGRNWNKI--
               YNLILHQMDV KSAYLHAPIE HEIYVNQPPG YEKHNNKQWK LNKSLYGLKQ SGRNWQNV--
               MQLYLHHMDV CTAYLNSELK DTVYMKQPQG FTDAANPDLL LRKAIYGLKQ SGREWNSK--
               KQLCMHQVDI SNAYLNGRLQ EEVYMRQPQN FIDEKHPNLK LQKAIYGLKQ SGRVWNDT--
               LNLEWDIENA VGAYLNSQLK LTIYMRQPEG FDD--GSGCK LNLALYGLKQ SGREWNLL--
               ENLDSDALDI VGAYLHGPLE EEIYMRQAPG YDD--GSGYV LIKALYGLKQ AGRVWNHL--
               RGWTVHHIDV KTAYLYAPMD VEVYIVIPEG FEGAG---AL LQQAMYGTKQ AGNLWGKH--
               RDLELHQLDV KTAFLNGELE ETVYIQQPPG YVEG-EPYCK LEKALYGLKQ APRAWYAR--
               SKKYIVQLDI SSAYLYADLS EELYIRTPPH MS---KRGMR LNKSLYGLKQ SGANWYNT--
               NNYHITQLDI SSAYLYADIK EELYIRPPPH LG---MNDIR LKKSLYGLKQ SGANWYET--
               YNLTAFQLDI SSAYLYADLK EELYIRAPPH MN---AKNLR LNKSLYGLKQ SGANWYEL--
               LGMTIQHLDV ESAYLNASHS NPIYVFPPKS VPL--KKNWL LKRSVYGLKQ SGLEWYHT--
               NDYYITQLDI SSAYLYADIK EELYIRPPPH LG---LNDLR LRKSLYGLKQ SGANWYET--
               YEWPIHHLDI SSAYLHADYE KSIFVKPPPG SNI--DSGWQ LNKSVYGMKQ AGYMWYQC--
               TEICLWTLDI NHAFLYAKLE EEIYIPHPLI GD------VK LNKALYGLKQ SPKEWNDH--
               NKWQVHSMDI KSAFLQGMLS REIYVRPPPE VG---KENWK LNKCVYGLAD ASLYWYI---
               CGWVCYSLDV KAAYLQGDID RDVYLCPPPE F----NDGWK LKRTVYGLCD AARHWYLR--
               NNWKLNSIDV KTAFLQGELD RNIFVKPPAA AKV--SKDWK LKKCVYGLAD ASKSWYKR--
               DKWQVHSMDI KSAFLQGMLS REIYVRPPPE VG---KENWK LNKCVSGLDV NTMMQMHHCI
               RQWSLNSMDI KAAFLQGALS RDLYIRPPPE AD---SKGWK LKKCVYGLAD ASLYWYNR--
               NGLDILAADA QNAYLNADCR ESVYTIAGPE FGAA-RQGVL IVRALYGLKS SGAAWHAH--
               NNLDLVSVDI GNAYVNADCR EKVFSIAGPE FGE--HEGVL IAKALYGLKS SGAAWHSH--
               NGLKLWGADI GNAYLEAKTK EKVFIVAGPE FAE--LEGLV INKALYGLRS SGLRWHER--
               NDLDILAADV QNAYLNAATK EKVWTRAGKE FG-S-NAGVV IVRALYGLKS SGARWRDH--
               HGLPIMAADV MNAYVTAPNK EKIWTTLGPE FG-S-DCGAI IVRALYGLKS AGAAFRSH--
               NSMQILGADA QNAYLNAPVR EKVYTTCGPE FGNS-TEGAI IVRALYGLKS SGAAWRAH--
               ANLKQLCGDV ANAYVNAYTN EKVYAKAGPE FGSD-LVGVI IRKALYGLRS SSERWHAH--
               DGAHFMTCDL KDFYLGTPLP VYKYMRIPAK HIPACNDNVE IRKGMYGLPH AGRIANDR--
               KGARFMTCDL KDFYLGTPLP VYEYMRIPAV HIPDCKGNVE IRKGMYGLPH AGRIVNDR--
               PAAKFMCIDI KDFYLGTPMA RYEYMRIPVP DIPPTNNSVE IRKGMYGLPQ AGILAHDR--
               PGAVFVVLDC KNFYLQTPMK RPEFMRLKLS LIPQEDRGVR IEQGMYGLPQ AGRLANEL--
               HGARCMTADI KNFYLNTPMQ RYEYLRIRLS DIPQEADGLE VRKGMYGLPQ AGLLAQEL--
               DNARYACYDV KNFYLGTPLD RYEYMRIPLH LIPQHNGFVE IRKGIYGLPQ AGMLANKL--
               FKWSLRQVDF VMAYTQAPIE MDMYMELPAG LSTKHSKSLK LLANLYGQKQ AGRVWNEY--
               NRWHMQQIDF VLAYTQAEAE CEMFMKIPKG FTVEHSEELR IKKNYYGLKQ AGRVWNQH--
               HGIKSRQIDF ANAFVQADRD EPIYLSLPPG FSQ--TSSMK VTKSLYGDAR APRMWYDH--
               QDWIEHVIDV ETAFLHAESD KKTYIKVPSG FEETGGTDIE LTGVLYGEVD APLAWAIT--
               FGLSAKIVDV ETAFLYGELE EEVYMENPEG LEDS-NDDLL LLTTIYGLVQ AARQYYKK--
               MTLKAIIADV ETAFLYGKLL EVIFMECPPG MMGT-TKDLR LLMCIYGLVQ AAARYYAY--
               NDWVIEVIDI EAAFLEGQLD RDTYIEWPEG MVK--ESEIQ LTKSMYGNVD AARRFYIE--
               SGKTVLLADV EKAFLQVHLN ESDRDVTRVL WVKNPLRVLR FTRVLFGLNV SPFLLGATIL
               TMKNVIIADV EKAFLQIELH PTDRNCTRFL WLKDIVSCYR FQRVPFGIVS SPFLLSATLN
               SMPIAIIGDL EKAFLQVALN KPDRDAARFL WLSDI---FR FARVPFGLNA SPFLPTATIK
               IYPYVVVADI EKAFHQVRLP TEFRNASLFL WLKDIICTYR FTRIPFGVAS SPWLLAASIL
               RFRVGLQADI SKMFLQIGLH EKDRDVTRFL WR-ELPRIFR FKRVCFGLTC SPFLAMSVTR
               ANKYAFIADI EKAFLQIALD KNDRNYLRLI WFDDILATYR ICRVPFGVTS SPFLLNATLI
               QHNITATADI KEMFIQVKLR PEDKDALRYL WRKDQPEENR MTSLIFGASS SPSTAIYVKN
               EGAVGVCGDI KEMFHQVLIR PEDRCSQRFL WR-DGPDVYE MNVMTFGAAC SPSAAHYVKT
               QGPVAVVADI KEMFLQIKIR EQDRDSLRFL WR-GEPREYR MTSVIFGAAS SPATAIFVKN
               EYRTAVTGDI KEMFHQVRVH LDDQHCQRFL WN-NGPSVYV MQVMTFGASC SPSCAQFVKN
               QHAVAVSGDI KGMFHQVRLL PKDKQVLRFL WR-DLPDIYE WQVLPFGTTC SPCCAIFALQ
               LGNIALAADI EEMFLQVRIP RQDRGAFRLL WWEDGAKEYC LTVHPFGAVS SPFCANFALK
               LGNVALAADI EEMFLQVRIP RQDRGAFRLL WWEDGAKA-- ---------- ----------
               EFPVAFASDI ECMFYQVKVP ESQRDLLRFL WLPKGPKVYR MAVHLFGAVS APSCANYSLR
               EHPVAICADI SKMYHRILIP ERDQHVHRFL WR-DMPDVYM MKVVTFGDKP AAAMAQIGVR
               SGVYAAIGDV RKMYNSVWLE DREVHLHRFL WR--NIQEYA VTRVNIGDKP AGCIAQLAMR
               RGGFAALGDV KKMYNSVWLE DQEVHLHRFL WR--DLAEYA VTRVNIGDKP AGCIAQLAMR
               KFQVALVPDL EKMYRQVLVH PEDRPLQRYG GA------YE LRTVTYGLAP SSFLATRTLQ
               YFQYVFSADI TKMYRQIWVD PKHTPFQRIL FRNE-IRDFE LKTVTFGVNC APFLAIRVLQ
               KYPYVLTADI EKMYRMVLMH PDFHRYQRIY WR--NMKTYE LTTVTYGTSA AAFLAIRCLY
               THTYVILADI EKMYRQFLVR DSDRKYQKIL WFV--IREFV LNTVTFGVAA APFLAIRCLH
               KWEFVVSADI EKMYRQIKID NNDQKYQYIL WR--NIKTYK LTTVTYGTAS APYLATRVLV
               QHQYVLCADV EKMFRGIKVF KPHTNFQRIV WR--TLLHFR LLTVTYGLAP SPFLAVRVLK

               RTAQEGEKDY SDACRFVKKF YVDDGLKSLP TSEEAIDLLT RTQEMLSVAN LRHATNLKDL
               --INEVLTNE RLTDRWMFMI YVDDLLICF- EREGDET--- -KILQTLNQH FET-KDLGNV
               DIF-RDLLY- ----T-CVVV YLDDILIFSP SLESHRGHVR LVLSRLRDNH LYAKQDKCIF
               DIF-RDLLY- ----T-CVVV YLDDILIFSP SLESHRGHVR LVLSRLRDNH LYAKQDKCIF
               MIF-EHIS-- ------GVET MMDDIIVWGS TKEEHDFRLR QVMELIKKVN LKLNKDKCEF
               QVL-SQLIP- ----N-SCLV YMDDIIVLGK DFENHLANLR SVFLSLKQAG LTLNPSKCVF
               AML-SGIP-- ------GTAG YLDDIIIVGR SPAELQDRVC AVLERVQEYG FRLRADKCQF
               ATL-RPWHP- --SHDSCLLQ YADDVLICSS SEEACRQDGV SLLNWLAACG HKVSKSKLQW
               DV-----LG- ----K-FVIV YLDDILIFSH TLFEHRQHVA TILQELRNHS LYAKLEKCEF
               DV-----LG- ----K-FVIV YLDDILIFSH TLFEHRQHVA TILQELRNHS LYAKLEKCEF
               ELL-SGLS-- ------GIEP IADDILVVGK AEADHDRKLL ALLDRCKQVK LRLGVKKLQF
               ELL-SGLS-- ------GIEP IADDILVVGK XXXXXXXXXX XXXXRCKQVK LRLGVKKLQF
               RTASDGESEF EDARHFVERF YVDDGLKSLP TAEEAIDLLK RTQGMLSKAC LRHAADFRDL
               DLL-DGCQD- ------FAQA YLDDIAIFSQ TWEEHLTHVT EVLNRIRQAK LTIRPDKCQI
               DCL-QPFQP- ---------- ---------- ---------- ----SNGSVL IKVSKEKLQP
               DIF-RXXXX- ----X-XXXX XXXXXXXFFS SPEIHRTHVS QVLSRLRKHQ LYAKLEKCIF
               QCL-GHKNF- ----E-SVLL YLDDVIIFSK SYEDHLCH-- ---QVLIKNG LKVKPSKCHL
               RIL-KPHRR- ------YAAA YLDDVVIHSP DWESHLVRVQ AVLDSIRKAG L---------
               ---------- ---------L LVDDVLVFSP SLEEHRHCVR -ILHKIRENY LFAKLEKCKF
               QVL-RGLD-- ------FVYA YIDDLLVASS DAAEHEIHLR RIFERLDSYG VIINAAKCQF
               DIF-RXXXX- ----X-XXXX XXXXXXVFSP SLEIHRTHVR QVLSRLRKHR LYAKLEKCIF
               HCL-GHWNF- ----E-KVLL YLDDIIIFSK TYTDHL---- ---------- ----------
               DIF-RXXXX- ----X-XXXX XXXXXXXFSP SLETHRTHVR QVLSRLRKHR LYAKLEKCIF
               RVL-RGLP-- ------FVYA YIDDLLVA-- ---------- ---------- ----------
               KLL-RPHRE- ------YAVA YLDDIVI--- ---------- ---------- ----------
               EIF-RDLLY- ----K-FVVV YLDDILIFSR NLHSHRLHVK EVLTRLRLNH LYCKLEKCLF
               EIF-RDLLY- ----K-FVVV YLDDILIFSR NLHSHRLHVK EVLTRLRLNH LYCKLEKCLF
               DIF-RDLLY- ----V-CVVV ---------- ---------- ---------- ----------
               NL-------- ---------- ---------- ---------- ---------- ----------
               DIF-RXXXX- ----X-XXXX XXXXXXIFSP SLEIHRTHVR QVLSRLRNH- ----------
               DVL-REFLG- ----K-FVIV YLDDILIFSR TLTEHRQHVA TVLQELRSHS LYAKLEKCEF
               ---------- ---------- ---------- ---------- ---------- ----------
               ---------- ---------- ---------- ---------- ---------- ----------
               ---------- ---------- ---------- ---------- ---------- ----------
               DVL-REYLG- ----K-FVIV YLDDILIFSH SLSEHRQHVA TILQELRNHS LYAKLEKCEF
               DIF-RDL--- ---------- ---------- ---------- ---------- ----------
               -----EFLG- ----R-FVVV YLDDILIYSS SLESHRRHVR QVLLKLRENQ LFAKLEKCDF
               DVL-REYLG- ----R-FVIV YLDDILIF-- ---------- ---------- ----------
               YI-------- ---------- ---------- ---------- ---------- ----------
               ---------- ---------- ---------- ---------- ---------- ----------
               ---------- ---------- ---------- ---------- ---------- ----------
               ---------- ---------- ---------- ---------- ---------- ----------
               RVL-RGLP-- ------FVYA YIDDLLVASS T--------- ---------- ----------
               ---------- ---------- ---------- ---------- ---------- ----------
               NMF-KNVP-- ------NVVV FYDDILIRNQ DLDSHLKSIK EVLDILERYG LKIKRSKCEF
               TML-ADLP-- ------FSMA YMDDIIVTSK NEKEHYAHSQ KVFRRLSEYG FCMKLEKCSF
               NLM-RDL--- ------DVIV YLDDLLVTGK TEQEHLQRLQ AVLKRLQENG LRVKKSKCEF
               NLL-QGIP-- ------QVIV RVDDILVTGK NRRQHLENLE AVLNRLEKAG VKLKRSKCYF
               KLI-GNLP-- ------FTKV RVDDILVSGR SDEEHLKNVE TVLLILEKAG LKLKENKCVF
               RIL-GGMK-- ------GVCC YLDDILISSE NEEDHIKTLN EVLGRLQEYG VKAKKEKCSF
               QMF-AHIP-- ------GVNT MMDDVIVWGT TQQEHDNRLR EVLSIARRMN LKLNKDKCEF
               KMI-AGLP-- ------GVAA YLDDVIVSAN SLEEHEKVLH ELLKRIKDYG FRISPEKCNF
               KMV-SGLT-- ------GVAV YLDDIIISAS SIEEHEKILR ELFERIKEYG FRVSAEKCAF
               KLI-SGIP-- ------GVSA YLDDLIIAAS SYDEHEAILR QLFDRIREYG FRVSPEKCMF
               DIL-HEHIG- ----K-ICFI YIDDIIIFSK DDETHYQNLD TIFRTLQQAN MKCQLDKCEF
               DIL-RDYIG- ----Q-CCYV YIDDIIIFSR NEKEHSTHLK NIFTTLEKAN MKVQLDKCKF
               DIL-REHIG- ----K-ICFV YVDDVIIFSK NETEHLQHIN IVLKCLIDAN MRVGPEKTRF
               DVV-RDRIG- ----K-SCYV YVDDVIIFSN GIEDHVNDVA WVLDRLSGAN MRVSKEKSFF
               DIL-REHIG- ----K-VCYV YIDDIIVFSE DYDTHWKNLR LVLASLSKAN LQVNLEKSHF
               DVL-REQIG- ----K-ICYV YVDDVIIFSE NESDHVRHID TVLKCLIDAN MRVSQEKTRF
               NIL-RPLLN- ----K-HCLV YLDDIIIFST SLTEHLNSIQ LVFTKLADAN LKLQLDKCEF
               DIL-RPLLN- ----K-HCLV YLDDIIVFST SLDEHLQSLG LVFEKLAKAN LKLQLDKCEF
               NLL-EDLIF- ----K-DCLV HLDDIIIFST SLEEHILSLQ KVFKKLREAN LKLQLDKCEF
               NVL-RGLQN- ----N-ICLV YLDDIIVYST SLQEHLENLE RVFQRLRESN FKIQMDKSEF
               SVL-GDLNG- ----T-ICLF YLDDIIIFSP SLQKHLLDIK MVFEKLRAAN FKLQPSKSEF
               NLL-EDLIY- ----K-DCLV YLDDIIVYST PLEEHILSLK KVFEKLRDAN LKLQLDKCEF
               NIL-RPLIN- ----K-HCLV YLDDMIIFST SLDEHLNSLQ LVFEKLSESN LKLQLDKCEF
               DIL-REQIG- ----K-FCYV YVDDVIIFSE DENDHVKHVD WVLKSLYDAN MRISAEKSRF
               SIF-SDLIE- ----E-MVEV FMDDFSVYGP SFSSCLLNLG RVLTRCEETN LVLNWEKCHF
               SIF-SDFLE- ----N-CIEE FMDDFTVYGS SFDGCLDSLE KVLNRRIETN LVLNFEKCHF
               AIF-ADLNE- ----K-TMEV FMDDFSVFGV SFSLCLANLK TVLERCVKTN LVLNW-KCHF
               AIS-SDFCE- ----K-IIEV FMDDFSVYGS SFDDYLSNLD RVLQRCKDTN LVLNWEKCHF
               AIF-SDMVE- ----K-CIEV FMDDFSVFGP SFDGCLSNLE RVF-RCEESN LVLNWEKCHF
               ELF-GPFLG- ----K-FVLV FFDDILIYSN NLTNHVKHLT LVMEVLAKHQ LFANRKKCLL
               SIF-KPFLR- ----K-FVLV FFDDILIYNK SWKDHVEHVD RVLQLLEEKK LYAKRSKCFF
               KIL-TPFLR- ----K-CVVV FLDDVLIYSR DMEEHVLQVK QVFQKLKDHQ LKLKLSKCRF
               SVF-QKFLR- ----K-FVLV FFDDILIYSK SKKEHLQHLK LVLEVMREHK LFAKRSNCAF
               QLF-KEYLD- ----K-FVVV YLDDIVVYSQ TLEEHVKHLW MIFKVLRENT LFVKREKCYF
               EVF-QEYID- ----E-FMVV YLDDIVVNIH TLEEHLEHLR KVLARLREH- LYAKLYKCSF
               NVL-FDYLD- ----D-FVVV YLDDIVIYSR TLEEHVNHLS LVLSQLRKYT LYVKMEKCEF
               RVF-REYLD- ----K-FIVV FVDYVLIYSR TQKDHEHHLR ISLQLLRNNQ LYAKLSKCEF
               RIF-HPYLD- ----K-FVVV FIDDILVYSK SEEEHVEHLR VVLGVLREKK LFAKLSKCEF
               KVF-MEFLD- ----K-FVVV FIDDILIYSK SEEEHEQHLR LVLEKLKEHQ LYAKFSKCDF
               SIF-MEYLD- ----K-FVVV YLDDILIYSM NEREHAEHLR LVLMKLREHR LYAKFSKCE-
               SVF-QEVLD- ----E-FVII FIDDILVYSK SLEEHEVHLR RVMEKLREQK LFAKLSKCSF
               GVF-RDFLD- ----E-FVII FINDILVYSK SWEAHQEHLR AVLERLREHE LFAKLSKCSF
               EVL-RAFIG- ----R-FVVL YFDDILIYSR SLEEHLDHLR VVFLALRDAR LFGNLGKCTF
               EVL-RAFIG- ----K-FVVV YFDDILIYSK SMDEHVDHMR AVFNALRDAR LFGNLEKCTF
               EVL-RPFIG- ----S-FVVV YFDDILVYSN SEQDHLIHLK KVFLKLREKK LYAKMEKCEF
               NMF-GPHIG- ----K-FVLV YLDDILVFSK NAEEHKEHLR TVLEILRKNQ FKAKRSKCDF
               HYL-RQYLG- ----D-FVIC YLDDVLIYSK TKEDHLEHIR KVLEILRKHK LYAKASKCDF
               DVL-RDMIN- ----V-FVVV YLDDILIFSR TMEEHHQHVR LVLQRLLENR LFIKAEKCIF
               DIF-QDYLD- ----R-FLII YLDDFLVFSR SQSEHENHVK MVLQRLRDHG LYAKLEKCAF
               DIF-RDLLG- ----K-SVVV YLDDILIFSQ DLETHRSQVK EALSRLRENF LFAKLEKCTF
               DVL-RDMLN- ----K-FVFV YLDDILIFSS SLQEHIFHVR KVLQRLLNNH LYVKPEKCQF
               DTL-RDYLD- ----I-FCTA YLDNILIYSQ TRSEHIQHVR KVLQKLREAG LFAKLVKYEF
               DSL-REYLD- ----V-FCTA YLDDILIYSR TRTEHEEHLK LVLEALRKAG LYANAAKCEF
               DIF-HDLIL- ----EGVVCI YLDDILIFTR MVEEHRRITR LVLERLRRYK LYLHQDKCEF
               QVL-RKFVD- ----I-FVVV YLDDILIFSP TLKQHKEHVH LVLQALQNAK LLVEPEKSKF
               ETL-RDLLD- ----V-CVVA YMDDILVYTK SLQEHTKQVQ DVFERLTKSG FKTAPEKCEF
               HVL-RECLN- ----I-FVVI YLDDILVFSK TLEKHKQHVH TILQKLQNAK LLVEPEKYLF
               NVL-REYLD- ----I-FVVC YLDDILIFSD TEEEHTEHVH KVLKALQDAN MLVEPTKSHF
               WTL-REFLD- ----D-FCSA YLDDVLIYTD SLKQHQEHVR KVLRKLQDAG LQVDIKKCEF
               EIL-MEYLD- ----D-FCSA YMDDILIWSE TEEEHQTHVR QVLERLKKAG LQADIKKCEF
               GVL-GDTLG- ----D-YASA YLDDILIYSS SKSDHWSKVT RVLDKLAAAG LNLDLDKSAF
               WTL-REYLD- ----E-FCSA YLDDVLIYTD SLEQHQDHVR KVLRKLQESG LNVDIKKCEF
               YVL-RDYIN- ----K-ICVV YLDDILIYSK NEKEHSEHVS TIINVLRKHQ LYAKKSKCEF
               DTF-RDLR-- ------FVNV YLDDILIFSE SPEEHWKHLD TVLERLKNEN LIVKKKKCKF
               EIF-GKIK-- ------SLLQ YFDDLLVHSK DYMVHFIEII RMLLYCRKYL LFISREKSEM
               TIL-GEAKE- ----S-HVVC YMDDILIHSK SESEHVKHVK DVLQKLKNAN LIINQAKCEF
               TIL-GEAKE- ----S-HVVC YMDDILIHSK SESEHVKHVK DVLQKLKNAN LIINQAKCEF
               KAL-LGVKK- ----T-EIIA YMDDLLCHSQ TEVEHIKILE KLFQILAVNN LRINSKKAAF
               SML-DRVSL- ----KSNFCN YVDDVLAYSS DCETHVKVLQ QIFSACRHFG ARLGAKKCTF
               ETL-GNDLG- ----N-KAVV YLDDVLVTGR TEDEHLEALD VVLDRLRKAG FLLNPDKCIL
               EII-GDLLG- ----V-CAFV YVDDLLIASK DMEQHLQDVK EALTRIRKSG MKLRASKCHI
               QVL-DGLE-- ------DVMV YIDDVLIYSK TFEDHIRTLE MVLERFRKFN LKASPNKCEF
               QVL-GLEK-- ------EVTV YIDDVLIFSK TFEEHLNSLR KVLERFRKFN LKVSPNKCEF
               RFI-QDNHL- ----N-KVYA YLDDITVTGE TLEEHDRNLK KLLVAAKRHN LTINEEKSKL
               EVL-RGLP-- ------FVYA YLDDVLIAST SPMEHAAHLR AVFERLSTYN IRLNIDKCLF
               NVL-HGLE-- ------FLFS YLDDVIIASE SPTQHNEHLR IVFERFNSYG ITINLDKCCF
               DVF-RGLN-- ------FVHA YVDDCLIASP DRESHLKHLD IVFDRLQRHG ITVNIQKCQI
               QVI-GPDMM- ----P-HAFA YLDDIIVIGR TRQEHMDNLR EVFRRLRAAN LRINIDKCDF
               VVL-GTEVR- ----E-FVVN YIDDLLVASE TLNEHLEHLR QVFEKLKQAR MTINLEKSNF
               KVI-PANLR- ----S-NVFV YLDDLLIISA DFPTHLKYLE LVAECLRNAN LTIGMAKSKF
               KIF------- ---------- ---------- ---------- -CICPKRKAG LTINVQKSQF
               QVL-RPHSS- ------YAAA YIDDIIIHSA SWDEHVKHVR AVLNGLRAAG LTANPAKCRL
               ILL-RPHQS- ------YAAA YLDDVVVHSM CWEEHLTRLR RVLLELRRAG LTANPKKCHL
               KVL-GSQLQ- ----R-NIIA YVDDVVVMSK RKEDHIKDLQ ETFVNLRSAG LKLNPEKCVF
               KVL-QSQIG- ----R-NVLT YVDDIIVKST KQENHIADLQ ETFASFRQAG LKLNPEKCVF
               ISL-GSQIG- ----R-NVEA YVDDLVVKTR NQETLLSDLA ETFESLRSAR IKLNPDKCVF
               TLF-HDMMH- ----K-EIEV YVDDMIAKSQ TEEEHLVNLQ KLFDRLRKFK LRLNPNKCTF
               TCL-ANHWG- ----K-RVEA YVDDVVIKIE NSENFIEDLQ LVFNSLRRYR WKLNPEKCVF
               QMF-APQLG- ----K-TMEV YIDDMLVKSK KSADHIEHLT ACFETLNKYN MKLNPAKCSF
               KMF-NEHLG- ----K-TMEV YIDYMLVKSL KKEDHVKHLE ECFAILNQYQ MKLNPAKCTF
               RCF-STQIG- ----R-NVEA YVDDVVVKTK QKDDLISDLE ETFASIRAFR MKLNPEKCTF
               IAF-SGIEP- ----S-QAFL YMDDLIVIGC SEKHMLKNLT EVFGKCREYN LKLHPEKCSF
               LAF-SGLTP- ----S-QAFL YMDDLVVIGC SEKHMLKNLT DVFKLCRQHN LKLHPEKCTF
               FIF-QELIN- ----SNIMQL YMDDIIVYAA TPEECMEKTE MVLKRAAEFG LKIKWKKCNF
               NAL-GDLAN- ----S-FVIV YMDDIMVVSP TKELALERLK TVLNVLTKAG FTFNLAKCSF
               KIF-ADMIR- ----ENKVVV YMDDILLATE NINEHLETLK EIFKRLVENK LELRIDKCEF
               DLL-KEIP-- ------NVQV YVDDIYLSHD DPKEHVQQLE KVFQILLQAG YVVSLKKSEI
               DLL-KEIP-- ------NVQA YVDDIYISHD DPQEHLEQLE KIFSILLNAG YVVSLKKSEI
               DLL-KDIP-- ------NVEV YVDDVYFSND TEEEHLKTMD LLFQKLQTAG YIVSLKKSKL
               DIL-KDIP-- ------NVQV YVDDVYVSSA TEQEHLDILE TIFNRLSTAG YIVSLKKSKL
               DLL-QGIP-- ------NVEV YVDDVYISHD SEKEHLEYLD ILFNRLKEAG YIISLKKSNI
               EIL-KGLP-- -------VVV YIDDILIVTN DEEEHLKILD ETLSRLTKEG FRLNYKKMEI
               RAL-QPVREK FS--DCYIIH YIDDILCAAE TKDKLIDCYT FLQAEVANAG LAIASDKIQT
               TAI-HKVRHA WK--QMYIIH YMDDILIAGK DGQQVLQCFD QLKQELTAAG LHIAPEKVQL
               KAI-LTVRDK YQ--DSYIVH YMDDILLAHP SRSIVDEILT SMIQALNKHG LVVSTEKIQK
               AAI-EPVRKT WT--QMYIIH YMDNILIAGK IGEQVLQCFA QLKQKLTAAG LQIAPEKAQL
               TAI-HKVRHA WK--QMYIIH YMDDILIAGK DGQQVLQCFD QLKQELTIAG LHIAPEKIQL
               TAI-APVRQR FP--QLYLVH YMDDILLAHT DEHLLYQAFS ILKQHLSLNG LVIADEKIQT
               AAI-APVRSQ WP--EAYILH YMDDILLACD SAEAAKACYA HIISCLTSYG LKIAPDKVQV
               RAL-QPVRDK FS--DCYIIH YIDDILCAAE TKDKLIDCYT FLQAEVANAG LAIASDKIQT
               QVL-QPYRDK YS--SFLVYH YMDGILVATP PKGTVLKTLP HLQRILQQGG LHIAPDKVQL
               EVI-RPIRER FR--DAVIIH YMDDILIAAA EERQTEVIFE AVKTTCHEKG LKINEAKTQR
               QVL-EPLRLK HP--SLRMLH YMDDLLLAAS SHDGLEEAGE EVISTLERAG FTISPDKVQR
               AVL-SPIRKT --FPMSTIIQ YMDDILLASP TQEELQQLSK MTLQALVTHG LPVSQEKTQQ
               AVL-NPMRKM --FPTSTIVQ YMDDILLASP TNEELQQLSQ LTLQALTTHG LPISQEKTQQ
               HIL-QPIRQA --FPQCTILQ YMDDILLASP SHADLQLLSE ATMASLISHG LPVSENKTQQ
               EPL-RQVSAA --FSQSLLVS YMDDILIASP TEEQRSQCYQ ALAARLRDLG FQVASEKTRQ
               QVL-EPFRKA NK--DVIIIQ YMDDILIASD TDLEHDRVVL QLKELLNGLG FSTPDEKFQK
               KIL-EPFRIK NP--EIVIYQ YMDDLYVGSD EIGQHRTKIE ELRAHLLSWG FTTPDKKHQK
               EIL-QPFRER YP--EVQLYQ YMDDLFVGSN SKKQHKELII ELRAILLEKG FETPDDKLQE
               HVL-EPFRKA NP--DVTLVQ YMDDILIASD TDLEHDRVVL QLKELLNSIG FSSPEEKFQK
               RVL-KEIGKK VQ--DLEIIQ YMDDMWIGSD PEKEHDEKVE EVRKLLLLRG FETPDKKVQK
               SLL-EVFRKN HP--TVQLYQ YMDDLFVGSD TAEEHEKAIV ELRALLMTWN LETPEKKYQK
               KIL-RGWIEE HP--MIQFGI YMDDIYIGSD GLEEHRGIVN ELASYIAQYG FMLPEDKRQE
               EIL-RDWIAK HP--MIQFGI YMDDIYIGSD DIMKHREIVE ELASYIAQYG FMLPEEKRQE
               EIL-EDWIQQ HP--EIQFGI YMDDIYIGSD EIKKHREIVK DLANYIAQYG FTLPEEKRQK
               NII-QPFIRQ NP--QLDIYQ YMDDIYIGSN SKKEHKEKVE ELRKLLLWWG FETPEDKLQE
               KII-ENIKKS HP--DVMLYQ YMDDLLIGS- NRDDHKQIVQ EIRDKLGSYG FKTPDEKVQE
               RDL-ASFRAL --NPQVVMLQ YVDDLLVAAP TYRDCKEGTR RLLQELSKLG YRVSAKKAQL
               RDL-QGFRLD --HPFVSLLQ YVDDLLIAAD TQAACLSATR DLLMTLAELG YRVSGKKAQL
               RDL-QKFPTR --DLGCVLLQ YVDDLLLGHP TAVGWPREQM LYSGTWRTVG IRCPRKKAQI
               QVL-DKVSV- --PKQLCLLQ YVDDILISGE DIEKEAGFST HIFDHLQFEG LRVSKGKLQC
               RDL-APFRAQ --NPQLTLLQ YVDDLLIAAA SKELCQQGTE RLLTELGNLG YRVSAKKAQI
               RDL-ANFRIQ --HPQVTLLQ YVDDLLLAGA TKQDCLEGTK ALLLELSDLG YRASAKKAQI
               SDL-ADFRVR --YPALVLLQ YVDDLLLAAA TRTECLEGTK ALLETLGNKG YRASAKKAQI
               QDL-AGFRVR --YPALILLQ YVDDILLAAK TKEECKEGTR ALLQTLGSLG YRASAKKAQI
               RDL-TDFRTQ --HPEVTLLQ YVDDLLLAAP TKKACTQGTR HLLQELGEKG YRASAKKAQI
               RDL-ADFRIQ --HPDLILLQ YVDDLLLAAT SELDCQQGTR ALLLTLGNLG YRASAKKAQL
               RDL-APFRAL --NPQVVLLQ YVDDLLVAAP TYEDCKKGTQ KLLQELSKLG YRVSAKKAQL
               QSL-HKIKF- --KISSEICI YMDDVLIASK DRDTNLKDTA VMLQHLASEG HKVSKKKLQL
               SIL-DSWISS --HPEITLLQ YVDDLLLCAP DLPTCEASST DLLSFLADQG CKASKEKLQW
               ELL-DSCTL- --HEGTIVIQ YVDDLLLAAH SNEVCLQDTR KVLTLLSTAG LKVSKEKIQI
               DHL-KEIVI- --PDGVVLIQ YVDDLLLAAC SSDQCLAATK ILLDFLATKG YKVKRSKVQT
               ADL-EDVML- ----ESTLIQ YVDDLIICSP SLEQCHRDSI KVLTKLAEGG HKVSKNKTQY
               NGL-ASCKTA IESQGCKLLQ YVDDILLMSE DRDHHLRSLA ILLQGLKDLG VKINPKKSHF
               RDL-DRLDL- --PQSITLVH YIDDIMLVGP SEQEVATTLD SLVTHMRIRG WEINPTKIQG
               NCF-SRYSD- ------FIAV YIDDILVFSE SERDHEKHLR VMLQVCQENG LVLSPTKMKV
               DCF-RGTER- ------FIAV YIDDILVFSE TEEKHAEHLW KMLQICKKNG LILSPSKYKI
               NVF-KGTEK- ------FIAV YIDDILVFSE TAEQHSQHLY TMLQLCKENG LILSPTKMKI
               NVF-RGTEE- ------FIAV YIDDILVFSE TEEEHLKHLR ILLQICQQHG LVLSPTKMKI
               HCF-KGTEA- ------FIAV YIDDILVFSK TEKEHEEHLQ IMLSICQRNG LILSPTKMKI
               NCF-RGTED- ------FIAV YIDDILVFSE TIHQHKEHLK KFMTICEKNG LVLSPTKMKI
               AVF-KGCEK- ------FLAV YIDDILVFSN NEEDHAKHLV IMLQRCKEHG LVLSPTKMNI
               QCF-KGTEE- ------FIAV YIDDILVFSE NMAEHTKHIG IMLKICQENG LVLSPSKICL
               RIF-RPYYD- ------FIIV YIDDILVFSK TIEEHKIHIA KFRDITLANG LIISKKKTEL
               NYF-NQLE-- ------NCIV YIDDILLYSR TQDEHIKLLE KFAHIIENSG ISLSKTKAEI
               ECF-RGMEE- ------FIAV YVDDILIFSN SVQDHKRHLQ RFFEVCTKEG LVLSPTKMKI
               ESF-GDLK-- ------FALL YIDDILIASN NEKEHIEHLK IFFNRVKEVG CVLSKKKSKM
               NCF-RGTEK- ------FIAV YIDDILIFSD SKEAHRTHLR QFITICEENG LVLSPTKMKI
               NCF-RGTEE- ------FIAV YIDDILIFSD NISDHRKHLS KFLEICKANG LVLSPTKMKI
               TCF-KGTEA- ------FIAV YIDDILVFSE TEQLHRDHLR KFLEISKANG LILSPTKMKI
               MCF-AGTEH- ------FIAV YIDDILVFSE TEEDHVKHLH QMLHICEKEG LVLSPTKMKI
               HCF-AGTEK- ------FIAV YIDDILIFSA NDEEHVEHLK VFCAIVEKHG LILSSNKMQL
               EAF-RVFRK- ------FCCV YVDDILVFSN NEEDHLLHVA MILQKCNQHG IILSKKKAQL
               IAL-NEHSA- ------YSCV YIDDILVFSE NEKDHEIHVS KVLNRCINLG IILSKKKSQL
               NAF-RDFAS- ------YCCV YVDDILVFSN NIKDHYAHVA QVLRKCAELG IILSKKKAQL
               TAF-NQHSK- ------YCCV YVDDILVFSN TEEEHYIHVL NILRRCEKLG IILSKKKAQL
               TAL-NGADK- ------FCMV YVDDIIVFSN SELDHYNHVY AVLKIVEKYG IILSKKKANL
               DAL-RGLEE- ------FSLV YVDDIIVFSD NKNDHQDHVM KVLRRIESLG IILSKKKANL
               ESLSNMYPQ- ------FCAV YVDDIIVFSK TEEEHLGHVK IVLNRCKALG IVLSKKKAQL
               NSF-KEYSA- ------FCAV YVDDILVFSK TLDEHYDHLE TVLRKCIETG IILSKKKAEV
               QSL-KGLEH- ------ICLA YIDDILIFTK SKEQHVNDVR IVLQRIKEKG IIISKKKSKL
               NNL-RGLED- ------ISLA YIDDIIVFTK TKDYHLKQVA RVLIQLGNHG VILSKEKAKI
               RSL-HNLEH- ------ICLV YVDDIIIFSE DKNDHLSKVL QVLKRCEDEG IILSQPKAKI
               KNL-EGLEN- ------FCLA YIDDILVFTN SREEHLSKLL VVLERCKEKG LILSKKKAII
               KIF-QPILF- ------SALV YIDDILLFSE TLEDHIKLLN QFISLVKKFG VMLSAKKMIL
               --LSKKLVEL NKGGILMFVV YVDDIIVAS- STEKATT--- -ALLKDLNKE FAL-KDLGDL
               --LSHKLNQL NREGLTVFLI YVDDIIVVS- SKSEAIP--- -ILLQNLQQD FAL-KDLGNL
               ---------- DKNGVTMFMV YVDDIIVSS- SSEKATS--- -ALLQDLNQE FAL-KDLGDL
               --FSSSLLSL MYDGEFVIVV YVDDIVIAS- TSEAAAA--- -QLTEELDQR FKL-RDLGDL
               --IAEFLTQS ANGGKLAI-- ---------- ---------- ----ENLSVR FEM-KELGQL
               --IDKYFIQK KTGTDILIVL YVDDLIYTG- NSEKMMQ--- -DFKKDMMHT YEM-SDLGLL
               --IDEHLLKL NSNSDYIVVL YVDDLFVTG- NNQSMID--- -NFKAEMMKV FEM-TDLGEM
               --IDSYFVEN RQ-------- --DDMIYMG- SSSFLIN--- -EFKACMKKK FEM-SDLGLL
               --IDKYFKEK IQKEDILIAL YVDDLIFTG- NNPSMFE--- -EFKKEMTKE FEM-TDIGLM
               --LDSSLLSF TRGGRRLTVV YVNDLIITG- DHDDEIR--- -SFKGEMMKL FKM-SDLGHS
               --LTTFLIVQ NDVHGIIIII YVDDIVFGG- TSDKLVK--- -TFVKTMTTE FRM-SMVGEL
               --LTEFLTQQ QDAENLMIAI YVDDIVFGG- MSNEMLR--- -HFVQQMQSE FEM-SLVGEL
               --LTEFLTQQ QDAENLMIAI YVDDIVFGG- MSNEMLR--- -HFVQQMQSE FEM-SLVGEL
               --LKTFLLKN RQGNDTLIVI YVDDIIFGG- SSHVLMK--- -KFADVMSKE FEM-SMMGEL
               --LSKFLLKN KREQELLIIV YVDDIISGT- TSEHLCE--- -EFSSLMGRE FEM-SMMGEL
               --FDNTLTAA YGGGESVMLL YVDDILIFG- SNLNVIE--- -EVKNLLSSN FEM-KDLGEA
               --FTSVMSKH YSDDDFVILL YVDDMLIVG- RNASRIQ--- -ELKQELSKS FSM-KDMGPA
               --FDQTIRKF FRKGKYIFLL YVDDILLAS- SDKDLLA--- -ETKGFLSSN FDM-KDMGEA
               --FDSYMVKL LNDDSFIYLL YVDDMLIAA- KKKYDIQ--- -KLKGLLSAE FEM-KDLGAA
               --FESVMGQH FSDDDFIILL YVDDMLIVG- RNVSRIN--- -SLKEQLSKF FAM-KDLGPA
               --FESVMCEQ FSENDFIILL YVDDMLIVG- KDVSKID--- -RLKKQLGES FAM-KDMGAA
               --FDSFMKSQ FSENNFIILL YVDDMLIVG- KDKGLIA--- -KLKGDLSKS FDM-KDLGPA
               --FDSFMVEH FSDGEFIILL YVDDMLIVG- RDTGKID--- -KLKKELSKS FEM-KDLGST
               --VDNCLVSN DISKCKIIVV YVDDFFIFS- NDKVETE--- -NLKQILSNK FSI-KDLGQV
               --ITEVLRSL NKRDRWSFIL YVDDMLVAC- SEDREYE--- -DIENTLKRH FKI-TTLGDV
               --FEQALKEC DNINENIYVL YVDDVVIAT- GDMTRMN--- -NFKRYLMEK FRM-TDLNEI
               --FEQALKEC GDIKKNIYVL YVDDVVIAT- GDMEGMI--- -NFKSFLNKK FRM-TDLDEI
               --FHNFVTQK ---KGKIWIL YVDDILYLG- NSNEMIK--- -----ELEKE FKV-KNLGEV
               --LSSTLKET GSGEDITFIV YVDDILVAS- RNRNMIS--- -RVKNCLSSR FDL-KSLGDV
               --LHVYLTEN RSGKDRVIII WVDDLIIAA- SDNSLLK--- -DVKEMLTSK FKM-KDLGKL
               --LSDFLKEI RSNTEVAMIV WVDDIIIAA- NSNELLI--- -KVKKKLSKR FKM-KDLGPL
               --LDGVLKDL SGQGNLMLIV YVDDLILAC- QSREDME--- -DLKAKISES FEC-TDKGPL
               --LDEVLKSI QQQQQHSYIV YVDDLIIIS- YDENEIS--- -AIKRKIANK FDI-HDGGQL
               --LDEFLRGI IDEGSPTFLV HVDDFSLFA- KTREIMD--- -KLKGELSSR FEM-TDLGPV
               --LNHVLTSL KHEGKLNMAV HVDDTALYG- -ERSILD--- -RFKADVAKH FAI-TTNGTL
               --LDGKLTQR AMKGTTVYVV HVDDILPGG- PDAEAVA--- -DVKRRIARH FEC-RDMGEV
               --LRSELEAM DVLGERVYLV YVDDLLLIA- AKDINIVR-- -QLKDKLKSI LMC-VTWVRP
               --IKEYLIKK NKD---LTVL FVDDMVVTS- SNRELAN--- -KFIDTLKKK FET-KVVNTG
               --IKSYLIKQ NSQ---VTIL FVDDMVLFS- KNLNSNK--- -RIIDKLKMQ YDT-KIINLG
               --IRSFLIKK DKEPLKLIIL FVDDMLVVG- NDVKYIK--- -KFISKLSKR FDT-KIVNDG
               --IKRVLEDI YEEGSVIYLL YVDDILMVG- SSQKVID--- -NFVDQLRDH FEV-KVFGEI
               --IKSYLINC NSQ---VTIL FVDDMILFS- KDLNANK--- -KIITTLKKQ YDT-KIINLG
               --ITKVLMDL FGENKKLIVL YVDDMFLTS- SNITILN--- -DFKLELAKH FDL-KYFADI
               --LRQYLNGI QTEDKNLMIV YVDDCVIAA- SNEQRLD--- -EFINKLKSN FEL-KITGTL
               --KVKIMLST EQCKVTGVLC HVDDFLWAG- SQNFST---- -NVIPILKSA LNVGREEHEH
               --VRSQLLDL CGRNLEGVIV YVDDLIWAG- TNSFKE---- -QVIDRLSQI FRMGNSESKA
               --VQSFLISI KG-KLQGVVL YVDDILWGG- TAIFEE---- -SVIQLLRNQ FTIGKESSEK
               GTTKEIMLST EQCKVTGVL- HVDDFLWAG- SQNFST---- -NVIPILKSA LHVGREEHEH
               --VKEIMQTL EKNTVIGVLC HVDDFIWGG- TQSFST---- -TVIPELRSA FQVGLEQHGS
               --LAQTMSDL NGDKYYEYVI YVDDILAVS- EKPDRIME-- -TLSSLYKFK EDTRKKYGPP
               --LAQNLRFL DKTEYYEYIS YVDDLTIVS- ADTKAILK-- -ALENI---P YTL-KGGSAP
               --FADTLRDL ENSGVYEYIV YVDDIAVAA- QDPEGIIR-- -QLKEKYKYK L---KGVGPL
               --MAATLREA DGFKYWEYVV YSDDILVVS- HDPKRTMD-- ---------- ----------
               --LGECMRNL DSFKYWSYIC YVDDILVIH- HQPEDVIK-- -KIDKY--FP LKP-GSVGKP
               --LAATMEEL GGLKFYEYVI YTDDFLCIS- HDPKSILD-- -TIGKH--FK LKP-ESIKTP
               --FADTLRAL NESLFYEYVT HVDDFMIVS- KTPEKIME-- -SIKAI---- YSV-KSVGPP
               --LLQHLALD THESRPISFL VVDDFGVKY- VGKEHAE--- -HLVQCLEKL YTV-TTDWTG
               --LIDHLALD THETRPISFL VVDDFGVKY- VGREHAE--- -HLLHCLEKL YTV-TTDWTG
               --LVEHLAAH RHVTRPIQFL VVDDFGVKY- TGTEHAQ--- -HLIDTLQAL YTI-TIDWDG
               --LAKRLDKE RHKWRPITFL VVDDFGIKT- VGLSHAK--- -HLKNALEKH YEV-TTDWKG
               --LEKRLAEH KHVTRPVCFL VVDDFCVKY- IGKQHAE--- -HLMGVLKQH YEI-TEDWKG
               --LKERLAPH IHKTRPIMFL VVDDFGVKY- VGKEHAD--- -HLVSVLKRY YTL-SEDWTG
               --LVGKLRSI GD----VVFV YVDDGMFLG- RCDRQLTS-- -IIKELVGLG LDI-EDQGHP
               --LVSKLQEC GR----SVYL YTDDSILAG- PDLEELEQ-- -IKIDMANSG LKL-TSEPGV
               --LTTALVAL ------CIFF WVDDAIICS- HDDSTIVS-- -VIDDLRQRN FNIDNDVGSM
               --FKKILTKI KKMTLEVLMV HVDDCKITG- SREKVM---- -WIKKEIKKH VPI-KDLGEL
               --ARGILRKI KSSLGIVFIL YVDDNLLVG- HPKAIEC--- -AIEQMKRHG LIL-KVEDDL
               --MAKTLRSM WINGRVCFVL YVDDNLIIG- HPELVDD--- -TIKQLRQKG LIL-KI-SDL
               --YKKHLTGV RGNKVCLVAT HVDDTILFG- PKQEIE---- -WFKVGVKKR FNY-SDLGKL
               FHLDRMED-- KKLANTIARL YVDNLIIATD DDSEAMFKLY NVKTVFNGLS MN--------
               YHLETCK--- SKIALELRKL YVDNIIIPTK GTNEALSNYK EIKIIFNEAS MN--------
               THLDSYGD-- VALAEEIWKI YVDNVLISAR TTKEAFNKFE SIKKLFEDAR MN--------
               HFLDRNP--- NPLNQRVREL YVDNCLIGTF DKSEITEIIK NSKDIFMKMK MN--------
               HHALNHLQGF PQAANQVLEM YVDDIVFSVD EDDVARETVR QLVSLMKKGG FHIM------
               YHAERYCLND NNISSKLLQL HIDDLISSCV TIEEGILFFN KCKDILKEGG FN--------
               LNAQKHEATH PEAAATIQNH YVDDYLDIFK GLKDAVLVTT DFRRKHERKP TS--------
               MNALKYRDSD PRAVKAITDH YVDDYVDSFA TESEAISVST RVKEIHKDAG FEKSVGEAEE
               RNAEEHQASH PEAVKAIVRH YMDDYLQSFA TIEEAIDTAA TVDSIHKEAG FEASPTEVAI
               INAERFAEDS PAAAKAIINH YVDDMLSSVE TEQEAIKLAS SVRDIHGQGG FEEDKN----
               HHAQGHKGDM PKLVNIVENF YVDNCLYSTP TAKEAKDVVD GLRQLLAEGG FDLSTNSERW
               KTVDIFGKEF RDIQEVVDNF YVDDYLASID NVQDAIELAK TLGLLLRKGG FRA---EAVG
               ---------- ---------- ---------- ---------- ---------- ----------
               RTIDNICNAR EETVNTLHNF YMDDGLKSVE NVEQAIQLVK ELKALCKEGG FNRAKELMDL
               LTAEEGEAKY PEAAAILKRI YMDDICDSVE TEDTAKKRIA EVDELLEAGG FKDGGNKQEK
               ETSLPQFSHL TAEREVLHRA YVDDILTSHN DLKQLQATTK GVEDILKAGG FATVQKDAFV
               ETNLPQFSHL EEERRVLQES YVDDLLTSHD NLDQLKVITG NVEQILKAGG FEAVTPRTVI
               QLAEDEGDAF PTAKDTLKKL YMDDLIAGSN SVDGAIQLRE ELSALAQRGG FTLATKSSLR
               QLAEDIQVPF PNASRIIQQM YVDDVLAGAN SVNEAQSSIR ELQAALSASG FPLLHSEFLD
               QVALDLKSDD PELSKVIENF CVDDLMTGAQ SMEAAMELKD RLCKALNQVG FNL-------
               QLADDEQERF PLAAKILKRM YVDNMLTGTN SVEEARSICT QMTQVLRTAG MNLDAN----
               DIADKCKNQV ISA--IIRNF YMDDLMTGAD SVEEANKLIT LIPHELQKVG FNTGDNKVLN
               QLADDHGHEY PAAAHALLHA YVDDIPTGAN TFEELMILKD ELIALLDKGK FKRCFEPIQL

               DLSSDRSLGL LWDIQDI-TK RGVLSVVNSI YDP-----LG FAAPVTIYGK MLLRQ--
               -----HYLGI QIERGS---- ---------- ---------- FLLNQKHKIQ DIIETFG
               ECNKLPFLGY MISDQGLLMD PEKQSAVLSW PRPVGLRAIQ RFIGFANYYR QFISHFS
               ECNKLPFLGY MISDQGLLMD PEKQSAVLSW PRPVGLRAIQ RFIGFANYYR QFISHFS
               GVKTLTFMGD VVSDQGVKPD PRKISAIVNM ERPNNKDDVR RFLGMITYLG KFISQLS
               IRPRVKFLGH VVSATGVETD VDKVREIREW PTPSDVTEVR SFLGLASYYR RFIKDYA
               FLDSIKYLGF VFDVNGRHPD PENIRAIQQM PAPKNVSQLR SFLGLISYY- -----SA
               CQTQVDYLGF VLKHGERCVS PKRIQAVLGL ARPTTQKEML SFLGMINYCR QWIAD--
               EVPQVTFLGY VISSKGFAMD PHKVKAIVDW EQP------- ---------- -------
               EVPQVTFLGY VISSKGFAMD PHKVKAIVDW EQPSSLKAIQ RFLGFANFLR RFIRGFS
               KLKEVHFHGH ILSSEGLKVD PEKVRAVLEM PKPTDVKSVQ RLIGFVTYLA KFL----
               KLKEVHFHGH ILSSEGLKVD PEKVRAVLEM PKPTDVKSVQ RLIGFVTYLA KFL----
               TLGQDRSLGL RWDLNDS-TK RGVLSVVNSL YDP-----LG FVAPLTVQGK FLLRQL-
               GMAEVQYLGH RVGGGSIRPE PAKVEVIAGW PRPTNQKQVR AFLGLAGYYR KFVPHYS
               CQTQVKYLGP CLTRGLRHLT EDR------- ---------- ---------- --IKAIQ
               EHSKLPFLGY IISDQEILMD PEKLSAVLHW PRPVGLRAVQ RFIGFANYYR QFIPHFS
               MKPRVNYLGL VVSAEGVMPY PEKISAVQNW PTPTTVKEVR SFLGFAGYYC HFIP---
               ---------- ---------- ---------- ---------- ---------- -------
               --ESVYSLGY VISSQGF--- ---------- ---------- ---------- -------
               GVPSPIFLG- ------IKPV PEKVSAISTF PVPTTISQLR RFLGMVNYYH RFLPHGA
               ERSKIPFLGY IISDQGILMD PEKLSAVLHW PRPVGLRAVQ RFIGFANY-- -------
               ---------- ---------- ---------- ---------- ---------- -------
               ERSKIPFLGY IISDQGILMD PEKLSAVLHW PRPVGLRAIQ RFIGFANYYR QFIPHFS
               ---------- ---------- ---------- ---------- ---------- -------
               ---------- ---------- ---------- ---------- ---------- -------
               EQSSVPFLGY VIS------- ---------- ---------- ---------- -------
               EQSSVPFLGY VISGTKLEMD PSKVQAVLDW TRPTTLKAIQ RFIGFSNYYR KFIKGFS
               ---------- ---------- ---------- ---------- ---------- -------
               ---------- ---------- ---------- ---------- ---------- --AKGFI
               ---------- ---------- ---------- ---------- ---------- -------
               EVSQVAFLGF IISSEGFAMD PQKV------ ---------- ---------- -------
               ---------- ---------- ---------- ---------- ---------- -------
               ---------- ---------- ---------- ---------- ---------- -------
               ---------- ---------- ---------- ---------- ---------- -------
               EVPQVTFLGY VISSEGFAMD PHKVKAIVDW EQPSSLKAIQ RFLGFANFLR RFIRGFS
               ---------- ---------- ---------- ---------- ---------- -------
               EVKQVSFLGY VISPEGFSME PTKLQAVLDW SQPLTLKAIQ RFLGFANFYR RFIR---
               ---------- ---------- ---------- ---------- ---------- -------
               ---------- ---------- ---------- ---------- ---------- -------
               ---------- ---------- ---------- ---------- ---------- -------
               ---------- ---------- ---------- ---------- ---------- -------
               ---------- ---------- ---------- ---------- ---------- -------
               ---------- ---------- ---------- ---------- ---------- -------
               ---------- ---------- ---------- ---------- ---------- -------
               MVTEVRYLGF IIDQNGVRVD PEKVKSIATM PHPNNVTELK SFIGMVNFYS KFIQDLA
               FMSSIKYLGI IIDLNGGRPN PEKVNAVVHM SIPSNVQK-P SILGMINYYN SLCLTCT
               GKSQIEYLGF VLNSQGLHPS PDKVDAVKNA PVPTCVKELK AFLGLVNYYG RFLPNQS
               LRKEVEYQGH RINSEGMQPI EGKVMAIKDA PAPTNVKELQ AFLGMLNYYS CYLPRLS
               MSPEVEYLGF KLTKDGVVPL EDKLNAIRNA PEPKDTTQVK SFLGMINYYH RHLPNLA
               MVSRVIYLGH EIDGKGVHPT KEKVEGICDA KRPENKDELR TFIGIVVYYA KFVPNLA
               SVKKLTFIGD LISDQGVQPD PKKVSAILNM ERPKCRKDVQ RFLGMINYQG KFIPDLA
               AQSEITFLGF IIDKRGRRPD PKKTSVIRSM KAPTDQKQLM SFLGAICFYG RFVPKMS
               AQKQVTFLGF IVDEHGRRPD PKKTEVIRSM KAPTDQKQLA SFLGAVSFYS RFVPKMS
               AVSEISFLGF IVDEKGRRPD PNKASKIRSM KAPGDQKQLS SFLGAVCFYS RFVPKMS
               MKRKVEFLGF VVSDKGIETS PTKVQAISDF PIPRTLKELR SFLGLSGYYR RFIPNYA
               FEKEVEFLGF IVTPEGIKTN PSKIEAIQNF PIPRNLKELR SFLGLSGYYR RFVKDYA
               FKESIEFLGF IVTKDGATSD PKKVKAIQEF PEPKNVYSVR SFLGLANYYR VFIKDGA
               FKESVEYLGF MVSSGGITTS PSKVEAIQKY NQPTNLFSVR SFLGLASYYR CFIKDFA
               LDTQVEFLGY IVTADGIKAD PKKVRAISEM PPPTSVKELK RFLGMTSYYR KFIQDYA
               FKESVEYLGF IVSKDGTKSD PEKVKAIQEY PEPDCVYKVR SFLGLASYYR VFIKDFA
               LKKEANFLGH IVTPDGIKPN PIKVKAIVSY PIPTKDKEIR AFLGLTGYYR KFIPNYA
               LKQETTFLGH VLTPDGIKPN PEKIEAIQKY PIPTKPKEIK AFLGLTGYYR KFIPNFA
               MRKETEFLGH IITTEGIKPN PNKIQAIVKF PIPKTPKEIK SFLGLCGFYR KFIPNFA
               LKLETAYLGH IISRDGIKPN PDKISAIQKY LIPKTPKEIK QFLGLLGYYR KFIPDFA
               LRKEIEFLGH IVTQDGVKPN PNKISAIKKF PCPTNRRAIK SFLGLLGYYR KFIRDFA
               MKKETEFLGH IVTTNGIKPN PNKTKAITNF PLPKTPKQIK SFLGLCGFYR KFIPNFA
               LKKEATFLGH IVTPDGIKPN PLKVEAIASY PIPTKVKEIR AFLGMTGYYR KFIPSYA
               FKKSVSFLGF IVTNNGAATD PEKVKAIKEF PEPKNVFEVR SFLGLASYYR CFIKDFA
               MVKEGIVLDH KISEKGIEVD KGKVEVMMQL QPPKTVKDIR SFLGHAGFYR RFIKDFA
               MVEQGIVLGH IISNKGIEVD PAKISVISQL PYPSCVE-VR SFLGHAGFYR CFIRDFS
               MVTEGIVLGH KVSSRGLEVD RAKVEVIEKL PPPVNVKGIR SFLGHVGFYR HFIKEFS
               MVNEGIVLGH KISAKGIEVD KAKVDAIEKM PCPIDIRGIR SFLGHAGFYR RFIKDFS
               MVQEGIVLGH KISVRGIEVD KVKIDVIEKL PPPMNVKRMR SFLGHDGFYR -LIKDFS
               RQSQIDYLGH VISAHGVATD PSKTEAMIHW PTPKSVKELF GFLG---YYR HFVKGYG
               VVQEVEYLGH IVS-EGVKVY PNKIKAIKEW KIPTSIKHLR GFLGLTGCYR KFAKNYG
               AQTTLEFLGH IISAEGIATD PEKVQVIRDW PIPNNVKEVR SFLGMAGYYR RFVAHYA
               ATSRVEYLGH FIDRDGLSTD PSKVLAVKEW PAPTNLKQLR GFLGLANYYR RFVKNFG
               AQTEILFLGH RIGDGSIWMD KSKVQVVAEW RTPKKVPELR SFLGFVNYYR RFIAGYS
               AQKQIDFIGH VIEEGRIKMD QQKIQAITNW PPPKDIHALR SFL-VLNFYW LFVKNYS
               AQQEIKFLGH LVSKNQVRMD PKKVQAIVDW QAPRHVKDLR SFLGLANYYR KFIAGYS
               WMEKVKFLGH VVSREGIVVD PVKVKAVMNW ELPKNIFEIR SFLGLAGYYR RFIKGFA
               WLEEVSFLGH VISRGGVAVD PSKIEAVSKW EAPKSVAEIR SFLGLAGYYR KFIEGFS
               WLTEVKFLGH VITAQGVAVD PSNVESVTKW TPPKTVSQIR SFLGLAGYYR RFIENFS
               ------FLGH VISGKGIAVN PERVQAVLDW TQPESVKQVR SFLGLASYCR RFVENFS
               WQREMGFLGH IVSAEGVSVD PEKIEAIRDW HTPTNATEIR SFLGLAGYYR RFVKGFA
               WQRSVGFLGH VISDQGVSVD PEKIRSIKEW PRPRNATEIR SFLGLAGYYR RFVMSFA
               CTDRVSFLGY VVTPQGIEVD KAKIEAIESW PQPKTVTQVR SFLGLAGFYR HFVRDFS
               CTDRVSFLGY VVTPQGIEVD QAKVEAIHGW PMPKTITQVR SFLGLAGFYR RFVKDFS
               FTSSVSFLGF IISSQGISMD ESKVEAIKSW PIPKSITEVR SFHGLASFYR RFIRGFS
               NRPELHFLGH IVSREGLKVD DRKIRVIREW EVPQDLHKLR AFLGLANYFR RFIQGYS
               GRTQVQYLGF IVRQGQVDKD PKKIEAIRDW PLPSTVREVR SFLGLAGFYR KFVEGFA
               HSASVGYLGY IVEEGRVRAD PAKIQAVVEW PRPTDRTQLR RFLGFAGFIR RFIKGFA
               DLQEVDFLGY RISPLGLSMD PAKVSAVLER -APTNKKEVQ RFLGFANYYR KFIPDFA
               EVPKISFLGY IISSRGFEMD PAKVSAIQKW PLPQSTKAIQ RFIGFANYYR QFIKDFS
               HVTQVKFLGF IIKPGQIQMD PQKIQAMVDW PSPSSVKEVQ RFLGFANFYR KFILNFS
               TVHETKFLGL IVARDRIKID PEKVQTIAAW ATPTCITDIQ AFIRFANFYR RFIKDFS
               FVTETKFLGL LVGVEGVKMD PEKITAVLDW QTPKKLTDVQ AFLGFGNFYR RFIRDFA
               ERTKIEYLGL IISEGQVEMD PIKVNRVTAW PTPTNKKEVQ SFLGFINFYR RFIKDFS
               HAQEVEYLGF TITPGHIHMS KDKVRSIQEW PTPTNLKEVQ SFLGLVNFYR KFIKYYG
               HKKEVKFLGF IISTTGITID PAKTQSIREW PEPKTVKDVQ SFLGLANYNR KFIKDYS
               HSKQINFLGY IIAPGEIRME KSKIQAVKEW PQPQNWTEQQ AFEQLRD--- --AITRE
               HQSQVTYLGH EISHNEIRMD RRKIAAVAEW KVPTSVKETQ SFLGFANYYR RFIKDFA
               EVKSTKYLGF IIKAKGISMD PAKVAAIREW EAPQTVKGVR SFLGFANFYR KFIKNFS
               HVTETRFLGF IIGTKGVAVD PDKVAAVKQW APPTTVKGVQ SFLGFCNFYR KFVPEYS
               AVKEVKYLGF IVKAEGVQAD PEKIKAIRDW EAPTRLRGLR GFLGFANFYR DFIDGYA
               GVKSTKYLGL IIDAKGIRMD PEKVKAIMEW E-PLRLRAYV HFWDSQTSTG DLSRDFS
               YVPKIQFLGH ELSAKGITPD KEKILAIKDW PTPKTYKDAQ SFIGLAGYYR RFIKDFS
               ASEETEFLGY SIGIQKIAPL QHKCAAIRDF PTPKTVKQAQ RFLGMINYYR RFIPNCS
               LKTEVDFLGF HIHKDGISPR AAKVRAISEL PEPRNAKEAE AALGLFGFFR RHIENYA
               HQSQVKFIGY HISEKGFTPC QENIDKVLQW KQPKNRKELR QFLGSVNYLR KFIPKTA
               HQSQVKFIGY HISEKGFTPC QENIDKVLQW KQPKNRKELR QFLGSVNYLR KFIPKTS
               FTDSVNFCGY DISNGKICPS QDKIEAIQKL KIPRTKDAAQ SLFGALNYHR RFIRNFA
               GQASTAFMGR IISAEGISIP PENMETILAL KPPTTRKQVQ SLIGNFCWLK SWVSANL
               GVKKTTFLGH EVTTEGYYPK TDNLAAIREF PKPTNKKALR RFIGMTAFYS TLVPKLQ
               AKKEVEYLGH KVTLDGVETQ EVKTDKMKQF SRPTNVKELQ SFLGLVGYYR KFILNFA
               FKESIVFLGH EISRDNYSPN RVNVETIRSM PTPTNVNEVR RFVGMSGFFR KFIPNFS
               FKQSITFLGH EINADNYKPN RINVDAIVNL PTPRNVGDVR RFIGMSGFFR KFLPNFS
               RMTSIDFLGY RISYGDARPD PERLRPLLNL PPPDTPRELK RIQGMFAYYA KWISRFS
               GATNLDFLGH HIDSTGISPL PDRILALESF PIPTTLTQLR RFIGIINYYR RFIPHCA
               GQPKVEFLGH EVSVNGITPL KNKVEAIINF PKPETVSDLR RFLGMVNFYR PHLPNSA
               GTNSLDFLGH TIDAQGIRPL RSKMVAILDY PEPTTIKQLR TFNGLVSFYR RFIPKCA
               FKKELKYLGH KVTENGIRTD PEKVAAIAQL KPPTNVKELR QYVGVASWYR RFVPDFA
               IQKEVKFLGH ILTINGIKAD PEKISAIRNF PVPQKTKHVR AFLGLCNFYR KFCARYA
               LFRNLNYLGF IQLRRTWRMD PGRVEAIRNI PNPRTVKELR SFLGTAGWYR RFIKNFA
               CLKTVDYLGY LVGEGTLQVN PNKIAAVGDF PVPK-TKQLR RFLGMTGWYQ RLISNYS
               GREETAYLGY RVGRGNVRPQ EDKVAAIREW PQPQTKKQVR SFLGLVGYYQ RFIPGYA
               GLAEAKYLGY HIGRGLIQPQ QAKVEALQKT PRPTNKSQVR AFLGLAGYYR CFIPNFS
               GVSKGKMLGY IISSEGIRAN PDKTKAIMSM AEPSNKKEVQ RLTGRIAALN RFISRSA
               GVKKGKFLGC LVSTKGIEAN PSKIEAILRM EPPTTKKGAQ RLTGRLASLN RFISRSA
               GVPAGKLLGF LVSARGIEAN PEKIRAIERM RPPSKLRDMQ CVTGCMAALS RFISRLG
               GVRSGKLLGF IVSEKGIEVD PAKVKAIQEM PEPKTEKQVR GFLGRLNYIA RFISHLT
               GVPAGKLLGF IVSHRGIEAN PDKIEAIMKM EAPRSQKKVQ RLTGCMAALS RFISRLG
               GVTSGEFLGY IVTKRGIEAN PKQIQAILDL KSPRNKKEVQ RLTGRIAALN IFIARST
               GVPSGEFLSY IVRKRGIEAN PNQINAFLNM SSPKNFKEVQ RLTGRIAALN RFISRST
               GVPSGKLLGF MVSHRGIQAN PEKVTAILNM KPPSTQKDVQ KLTGCMAALS RFVSRLG
               FMHEVTFLGH KCTDKGILPD DKKYDVIQNY PVPHDADSAR RFVAFCNYYR RFIKNFA
               FMKEVTYLGH KCTDKGILPD DSKYEVIKNY PKPVNADEAR RFVAFCNYYR RFIKNFA
               MQRRIHFLGH IIEGGQICPG KEKTSAVNSF GTPQNVKAVQ GFLGLTGFFR KFIPGYA
               LKTTVQYLGY EVRAGEIRPN VRKIASLSSL PPPQTVSGVR QFIGLASYFR KFVSGFA
               MQSSIKYLGF IINKDGIMPN DKGIEAIKNF PIPNNVHTVQ SFLGLCSYFR RFIKDFS
               GQKTVEFLGF NITKEGRGLT DTFKTKLLNI TPPKDLKQLQ SILGLLNFAR NFIPNFA
               AQREVEFLGF NITKEGRGLT DTFKQKLLNI TPPKDLKQLQ SILGLLNFAR NFIPNYS
               GQHTVDFLGF QITQTGRGLT DSYKSKLLDI TPPNTLKQLQ SILGLLNFAR NFIPNYS
               AKETVEFLGF SISQNGRGLT DSYKQKLMDL QPPTTLRQLQ SILGLINFAR NFLPNFA
               ANSIVDFLGF QITNEGRGLT DTFKEKLENI TAPTTLKQLQ SILGLLNFAR NFIPDFT
               AKDDVEFLGF QITGNERFLS QTTENKELRG KEITSLKQLQ SMLGTLNFVR DLIPGYA
               ST-PFHYLGM QIENRKIKPQ KIEIRK---- DTLKTLNDFQ KLLGDINWIR PTLGIPT
               QD-PYTYLGF ELNGPKITNQ KAVIRK---- DKLQTLNDFQ KLLGDINWLR PYLKLTT
               YD-NLKYLGT HIQGDSVSYQ KLQIRT---- DKLRTLNDFQ KLLGNINWIR PFLKLTT
               QD-PYTYLGF QINGPKIINQ KAVIRH---- DHLKTLNDFQ KLLGDINWLR PYLKLTT
               QD-PYTYLGF ELNGPKITNQ KAVIRK---- DKLQTLNDFQ KLLGDINWLR PYLKLTT
               HF-PYNYLGF SLYPRVYNTQ LVKLQT---- DHLKTLNDFQ KLLGDINWIR PYLKLPT
               SE-PFSYLGF ELHHQQVFTP RVCLKT---- DHLKTLNDFQ KLLGDIQWLR PYLKLPT
               ST-PFHYLGM QIENRKIKPQ KIEIRK---- YTLKTLNDFQ KLLGDINWIR PTLGIPT
               SS-PFHYLGH KVLESHANPC LPNIQL---- PPAPTLLQLQ QYLGSINWIR PYIGLST
               AP-EVSYLGW RVMETGIAPL TVQLP----- ETVTNLVQLQ RLLGIIQWLK PILSLRP
               EP-GVQYLGY KLGSTYVAPV GLVAE----- PRIATLWDVQ KLVGSLQWLR PALGIPP
               TPGQIRFLGQ VISPNHITYE TTPTIPIKS- --QWTLTELQ TVLGEIQWVS KGTPILR
               TPGQIRFLGQ VISPNHITYE STPTIPIKS- --QWTLTELQ VILGEIQWVS KGTPILR
               TPGTIKFLGQ IISPNHLTYD AVPKVPIRS- --RWALPELQ ALLGEIQWVS KGTPTLR
               TPSPVPFLGQ MVHNQIVTYQ SLPTLQISS- --PISLHQLQ AVLGDLQWVS RGTPTTR
               DP-PIHWMGY ELWPTKWKLQ KIQLPQ---- KEIWTVNDIQ KLVGVLNWAA QLYPGIK
               EP-PFLWMGY ELHPDRWTVQ PIDLPE---- KDSWTVNDIQ KLVGKLNWAS QIYAGIK
               VP-PYSWLGY QLCPENWKVQ KMQLDM---- VKNPTLNDVQ KLMGNITWMS SGVPGLT
               DP-PFQWMGY ELWPTKWKLQ KIELPQ---- RETWTVNDIQ KLVGVLNWAA QIYPGIK
               RP-PYDWMGY KLYPSHWSLN KIEIPE---- QEHWTVNDIQ KLVGVLNWAS QLYPGIK
               EP-PFHWMGY ELHPDKWKIE KVQLPEL--- AEQPTVNEIQ KLVGKLNWAA QLYPGIK
               GY-PAKWLGF ELHPEKWKFQ KHTLPEITEG --PITLNKLQ KLVGDLVWRQ SLIGKSI
               GY-PAKWLGF ELHPEKWRFQ KHTLPEIKEG --TITLNKLQ KLVGDLVWRQ SLIGKS-
               GY-PAKWLGF ELHPQTWKFQ KHTLPELTKG --TITLNKLQ KLVGELVWRQ SIIGKS-
               EP-PYKWMGY ELHPLTWTIQ QKQLEI---- PEKPTLNELQ KLAGKINWAS QTIPELS
               E--RVKWIGF ELTPKKWRFQ PRQLKI---- KNPLTVNELQ QLVGNCVWVQ PEVKIPL
               CREEVTYLGY LLKGGKRWLT PARKATVMKI PTPTTPRQVR EFLGTAGFCR LWIPGFA
               CQEEVTYLGF KIHKGSRTLS NSRTQAILQI PVPKTKRQVR EFLGTIGYCR LWIPGFA
               CRQQVCYLGF TIQQGEHSLG SERKQVICNL PEPKTRRQVR EFLGAVGFCR LWIPNF-
               MEPKVKYLGR LISAGKRRIG PEWVEGIVSL PLPQTKQELR KFLGLVGYCR LRINSHA
               CQTEVIYLGY TLRGGKRWLT EARKKTVMMI PPPTTPRQVR EFLGTAGFCR LWIPGFA
               CRREVTYLGY SLRDGQRWLT EARKKTVVQI PAPTTAKQMR EFLGTAGFCR LWIPGFA
               CLQEVTYLGY SLKDGQRWLT KARKEAILSI PVPKNSRQVR EFLGTAGYCR LWIPGFA
               CQKQVTYLGY KIKDGRRWLT EARMRAILDI PTPQNPRQLR EFLGTAGFCR LWIPGFA
               CQTKVTYLGY ILSEGKRWLT PGRIETVARI PPPRNPREVR EFLGTAGFCR LWIPGFA
               CQKQVKYLGY LLKEGQRWLT EARKETVMGQ PTPKTPRQLR EFLGTAGFCR LWIPGFA
               CQREVTYLGY LLKEGKRWLT PARKATVMKI PVPTTPRQVR EFLGTAGFCR LWIPGFA
               CQQEVVYLGQ LLTPEGRKIL PDRKVTVSQF QQPTTIRQIR AFLGLVGYCR HWIPEFS
               CQTTVVFLGQ CISQGTRHIT EGRIKTLQDI PLPKGHKPLH AFLGLISYCR SWIPEAS
               SRATVHFLGR IIGQTGTALS DDTKQTVLSH PKPLVVKDMM SFLGLIGYSR QYVPNYS
               CRRTVLFLGR EVSAEGAGLS TAHRNSILHH PRPTTVSGLL SFLGLTGYSR THIPDYT
               CQSQVEYLGR LIAFGTRAIA PDQLEAISKS PMPKTVGQMM TFLGMTGFSA DWIEDYA
               CKDQVQYLGV NVGADTRSLI DARSQLIRTL DIPLTVQGLR SALGLFNFCR AWIPEFS
               PSTSVKFLGV QWCGACRDIP SKVKDKLLHL APPTTKKEAQ RLVGLFGFWR QHIPHLG
               AVKTIEFLGA ILGNQCVQLQ PHIIQKIVDF DELQTKQGIR SWLGILNYAR TYIPNIG
               GVKRVDFLGS TIGDNQLAVQ EHIVSKIADF DELKTKEGLK SWLATLNYAR NHIKDMG
               GTPEIDFLGA SLGCTKIKLQ PHIISKICDF SDLATPEGMR SWLGILSYAR NYIQDIG
               GTKTIEFLGA VIGNRKIKLQ EHIIKKIADF SDLKTTKGLR SWLGILNYAR AYMPNMG
               AQAEIEFLGA IIHNGLIKLQ PHIVQKLLTF TNLEEVKGLR SWLGLLNYAR SYIPHMG
               GTRQIDFLGA TIGNSKIKLQ PHIIKKIIEM KDLKEVKGLR KWLGILNYAR SYIPKLG
               AVREVNFLGA TIGSRKVKLQ ENIIKKILDF DTLQSKKGLR SFLGILNYAR NHIPNLG
               AQREIEFLGT VISQGQMKLQ AHVIKKIVNK ANLETTKGLR SFLGLLNYAR IYIPNLG
               CKEKIDFLGV QIEQGGIELQ PHIINKILEK HTIKNKTELQ SILGLLNQIR HFIPHLA
               MKNQIEFLGI QIDKNGIKMQ THIVQKIINL DEIDTKKKLQ SFLGIVNQVR EYIPKLA
               GVREVDFLGA TIGNSKIKLQ PHIITKIIDM RDIKETRGLR KWLGILNYAR SYIPRLG
               FLKEVEYLGV EIKEGKISLQ PHIVDKIKKF DKLNTLKGLQ AYLGLLNYAR GYIKDLS
               GVQQVDFLGA TIGDSKVRLQ PHIVKKVLET KELSETKALR RWLGILNYAR AYIPDLG
               GAKEIDFLGA TIGNSKIKLQ PHIIKKIIET KDLKETKGLR KWLGVLNYAR AYIPNLG
               GVKTIDFLGA SIGNSKIKLQ PHIIKKIADF DDLKETKGLR AWLGILNYAR NYIPNLG
               GATSIDFLGA TIGRSKIRLQ PHIIKKITEA KELQTTKGLR AWLGILNYAR SYIPNLG
               GKREIDFLGA TLGNRKIKLQ AHIIKKIAAF PELAEKKGLR SWLGILNYAR SYIPRLG
               FKKKINFLGL EIDEGTHKPQ GHILEHINKF PDLEDKKQLQ RFLGILTYAS DYIPKLA
               FKETIDFLGI SIDKGTHSPK PHILENIHNF PEFKDVNQCR KFLGIITYAM RYIPELS
               FKCRINFLGL DIDEGTHRPQ NHILEHIHKF PNIEDKKQLQ RFLGILTYAS DYIPQLA
               FKEKINFLGL EIDQGTHCPQ NHILEHIHKF PDIEDKKQLQ RSLGILTYAS DYIPKLA
               FKEKINFLGL EIDKGTHCPQ NHILENIHKF PDLEDKKHLQ RFLGVLTYAE TYIPKLA
               FKEKINFLGL EIDRGTHTPQ NHILDHIHTF PDIEDKKQLQ RFLGVLTYAD SYIPKLA
               CKTTINFLGL VIERGNLKVQ SHIGLHLVAF PDLSDRNALQ RFLGLLNYIS AYFPKIA
               AKTKINYLGF TISNGEIELQ SHILENIKLF PSIPDKKSLQ RFLGILTYAD QYIRKLA
               IQQEIEYLGL KIQGGEIDLS PHTQEKILQF PDLEDRKQIQ RFLGCINYIE GFFKNLA
               AFEEIEFLGL KILKGFIEPQ KHLLEKIAEF PDLQDRKQIQ KFLGCLNYIK GFFKELA
               AHKEIDFFGL HISEGEIILQ PHILEKLVLF PDIENRKQLQ RFLGNLNYIK GFFKDFA
               ARQTIDFLGL TLQEGEIKLQ PNVLEKLELF PDIEDRKQLQ RFLGCLNYIK GFLKEIA
               AQNKIQFLGM DFADGTFSPA GHISLELQKF PDNLSVKQIQ QFLGIVNYIR DFIPEVT
               -----YFLGI EVTKNG---- ---------- ---------- VILTQEKYAN DLLKRVN
               -----YFLGI EVNQNG---- ---------- ---------- IVLTQAKYAN DLLRRSG
               -----FFLGI EVKKDG---- ---------- ---------- LVLTQEKYAS DVLRRVG
               -----YFLGL EVARAG---- ---------- ---------- ISICQRKYAL ELLQSTG
               -----HFLGL EVDCEG---- ---------- ---------- IFLCQQKCAK DLLKKFG
               -----YFLGM EVHQEG---- ---------- ---------- IFISQRKYAE NILKKFK
               -----YFLGM EVQQHG---- ---------- ---------- IFICQQKYAK EILKKFK
               -----FFLGL EAED------ ---------- ---------- ---TERADAR RFRSLVG
               -----YYLGI EVKQNG---- ---------- ---------- IFITQEGYAK EVLKKFK
               -----TTSAS RLPWMG---- ---------- ---------- SRWGKLHMPA RFLRGQD
               -----YFLGL QINQEG---- ---------- ---------- ITISQSTYAQ NLVKRFG
               -----YFLGL QVKQDS---- ---------- ---------- IFLSQSRYAK NIVKKFG
               -----YFLGL QVKQDS---- ---------- ---------- IFLSQSRYAK NIVKKFG
               -----FFLGL QIKQEG---- ---------- ---------- TFVHQGKYTK DVLQKFA
               -----FFLGL QIKQNG---- ---------- ---------- TSICQEKYIK ELLKKFN
               -----VILNI KLVRGG---- ---------- ---------- VTLLQSHYVE KVLSRFG
               -----QILGM KIIRKK---- ---------- ---------- LWLSQEKYIE KVLERFH
               -----YVLGI EIHRGV---- ---------- ---------- LGLSQKSYIE NVLKRYN
               -----KILGM EIIRRK---- ---------- ---------- LFLSQRSYIQ KVLARFG
               -----QILGM RIMRKK---- ---------- ---------- LWLSQEKYIE KVLQRFN
               -----KILGI SITRKK---- ---------- ---------- LWLSQKHYIQ KVLQRFQ
               -----QILGM KIVRRK---- ---------- ---------- LWLSQEKYIE RVLERFN
               -----QILGI KISRGK---- ---------- ---------- LWLSQESYIE KVLDKFN
               -----QCLGM NVTFGY---- ---------- ---------- VTLSQETYVD QLLSKFQ
               -----NYLGI RIERGE---- ---------- ---------- YLLDQASYIR RIAKRFG
               -----HFIGI RIEMDK---- ---------- ---------- IYLSQSAYVK KILSKFN
               -----HFIGI RIETDK---- ---------- ---------- ICLSQAAYVE RILNKFN
               -----QYLGL EVTRDS---- ---------- ---------- LEIRQTEIIK RLLEKYH
               -----SCLGV EFDQGQ---- ---------- ---------- VTMHQRGYIN EILARFG
               -----HFLGI DFDQGT---- ---------- ---------- VRVNQKRYIL RILERFN
               -----SFLGI QFKSNC---- ---------- ---------- VTMNQSDYLQ NVLQKFG
               -----LFLGM EVQRGE---- ---------- ---------- ITLGHSQYIK ELLRDYG
               -----YFLGM EIQRGS---- ---------- ---------- ISLCQKQFII NLLDKYG
               -----QILGY EVIRRT---- ---------- ---------- LMLRQAAYIR KVLDRFN
               -----SFVGL QVTRGA---- ---------- ---------- ISILQTRYLE TILERFG
               -----SYLGM QVEWGT---- ---------- ---------- VTLSNPRHTA DLLKEYE
               -----CFLGF EIERRT---- ---------- ---------- MKVSQKRYAK GLVEKYG
               EIDNQDILGL EIEY------ ---------- ---------- -----GSKMK IGMEKLQ
               ESDEEDILGL EIKY------ ---------- ---------- -----GKYMK LGMEN--
               SHRPEDILGI ELEY------ ---------- ---------- -----KEYMK FGMQK--
               -----NYLGI EFRKSG---- ---------- ---------- YILSQ----- ---EKFK
               ERDNEDILGL EIKY------ ---------- ---------- -----SKYMK LGMEK--
               -----EFLGI EFIQGG---- ---------- ---------- YRLSQ----- ---HNFL
               ----IDILGM DLVY------ ---------- ------NKGT IDLTLKSFIN RMDKKYK
               -----CYVGM DFVTGV---- ---------- ---------- VHVHQHRYIE N-LQPIQ
               -----KYVGL NIVSGS---- ---------- ---------- ITLDQNQYAA T-LTPIS
               -----KYIGL EVKQNH---- ---------- ---------- TEICQDDYIK N-VTQIV
               -----CYVGM YFVTGV---- ---------- ---------- VHVHQHSYIE N-LQPIQ
               -----CYVGI DFVSEK---- ---------- ---------- IQLHQENYIQ H-LQPIM
               -----RYLGA NVGKTK---- ---------- --------EH WYMSSDDYVK AAVTNVE
               -----TFLGA TTGVTKA--- ---------- ---------- WYMSAKQYLT NAILNIE
               -----YHLGC TFER------ ---------- -------DGT LSYHPRKYIS RMMEQYE
               ---------- ---------- ---------- ---------- -FLESKNTLK NGTVAEP
               -----MYLGT KLRE--E--- ---------- --------KA WAMSPSKYVQ ESVSNCI
               -----TYLGA NLGHPDK--- ---------- --------PR WSMSSTNYVK QAVANVE
               -----YYLGN DYKK-RK--- ---------- --------GR WCIGCKKYLV EAIKRVE
               -----LYCGL TFTWRH---- ---------- ---------- VDMAMPGYIE KALQQFQ
               -----LYCGL TFTWRH---- ---------- ---------- VDMAMPGYVD KALQRFQ
               -----RYLGL TLAWRT---- ---------- ---------- LDMSMPDYID QALTRFQ
               -----LFCGI KLTWRT---- ---------- ---------- VDLSMPDYIP KALTRFQ
               -----KYCGL TIDWKK---- ---------- ---------- VHLSMPGYVN KALKRFG
               -----LYCGV SLKWRW---- ---------- ---------- VDISMPGYIK NALQRYN
               -----DYVGV NIRKGS---- ---------- ---------- YEFTQRAIID SVIADVG
               -----DFLGV KIDR-E---- ---------- ---------- IHLTQPHLIN SILDDLR
               -----NYLGI KLAPGS---- ---------- ---------- IHLTQPHLIS RIVDSTC
               -----KFLGV NYKAPY---- ---------- ---------- IGVDMTEYVE EIIRDYE
               -----DYLSC EIQFTK---- ---------- ---------- AWLGQPHLIS NLMSKFG
               -----DYLSC HIVLRR---- ---------- ---------- AWLGQPHLIA SIVNKFG
               -----KHLGV WYEWEE---- ---------- --------RH LIGSMPKLVK EIIESFE
               ---KTKVLGV KWSTTDQNSR RTVSSAIASI YDP-----MG LLVPLLLPLK LFQRKLW
               ---RAKILGL NWYHQDILTK RIILQFVASQ YDP-----LG FIVPILIRFK LFLQTLW
               ---RHKLLGL RWNTADYMTK RQLLSYIAAQ YDP-----TG HIPPLFTPLK VILQ---
               ---QAKLLGC EWDSEDIPTK RQVASKMAET FDP-----LG LITPLIVSFK RLMQNLW
               ---GKKILGI VWDSNDEDTK RQLISVTAKV YDP-----LG HLSPYLIKAK VLFQKLW
               ---YERVLGL KWNKEDSPTK REVMSFIASI YDP-----IG LINPVVVTCK NLFQRIC
               -----SEIVL RWTRKPYINE RRWLPTKHNV ADD-----VT RHVPMSYQNR WFRQNSW
               -----KILGM RWQVTDDPTK REYLSLVMST FDP-----LG FLCCLMVTAK LLLREIW
               GSNEEKTLGL RWLIDDAPTK REVTSAVMST FDP-----LG LIAPLLIKGK RMLQDIW
               LSEASKVLGM WWDSTDTPTK KEVVRVLMSI FDP-----LG LLANVLMFLK VLIQEIW
               LTKASPTLGL RWNCNDSPTM RNMYKTLASQ YDP-----LG FIIPFTTRAK VLIQDLW
               EIDFERTLGL FWNTVDS-TR RGILSSVASL YDP-----LG LLAPFILPMK QLLQRLG
               ---------- ---------- RVSLLKVQTI --P-----RL ELTAAVLAAR MGSQLQS
               DLESSRTLGV LWNATDE-TR RSMLSEVSSI YDP-----LG FIAPLLIPAK SVLQEMC
               MKLLEKVLGV VWERNDTLTK RKILGKVARI YDP-----IG FAAPIIIKAK TGLQKLW
               LPNQMKALGL GYIVEEKLTR RELLSQVSGL YDP-----VG LVAPVKQKGA ILVRRAF
               LPNQLKALGL GYTLDDKLTQ RELLSQVSGL YDP-----IG LTTPVKQKGA ILVRRAF
               FD---STLGI CWEPIDTDTM RTILSMIAEL YDP-----LG LISPVIITAK VLMQSLW
               ID---KTLGI RWRASDEYTK REVLSQIARL FDP-----AG WLAPFIIRSK IFMQEIW
               -----KKLGT LWNSQDTTTK RVIISEVSKI FDP-----LD LLGPVVIKAK ILMQKLW
               -FDLSKTLGI RWRATDSFTK RKILSEIAKI FDP-----LG LLGPIILFAK KIMQDIW
               II---KTLGL KWEPKDLINK RVVLSTLAKI FDP-----LG WLAPVTVSGK LFIQKLW
               LNKSAKVLGI QWNPKDVPTK RELLSQLSRI YDP-----LG LVAPVTVLLK LIFQESW
