# Supplementary material for: LTR retroelements are intrinsic components of transcriptional networks in frogs
Source: BMC Genomics. 2014 Jul 23;15:626. doi: 10.1186/1471-2164-15-626 (PMC4131045; doi:10.1186/1471-2164-15-626)
Supplement: Supplementary file 2 — Additional file 2: Aligned amino acid datasets and phylogenetic trees. Amino acid sequence alignments and tree files for the different frog transcriptomes and the Silurana genome. (ZIP 193 KB) [file 12864_2014_6338_MOESM2_ESM.zip › trees/cyclorana_23_31_51k.contigs.nr.fas.rt.blast.fas.RT.mafft.gags70.phy_phyml_tree.tre]

((((((((((Cer3:0.1120372182,Cer2:0.1177161246)1.0000000000:0.5909639457,(Cer1:0.6886129214,Skipper:0.9973365543)0.8140000000:0.1230752482)0.7800000000:0.0491833054,(((rGmr1:0.2148705360,(Gmr1:0.1897621988,(C1131895_1326:0.2683581956,C1096737_666:0.0642217554)0.9810000000:0.1942772490)0.7660000000:0.0797473279)0.9980000000:0.2532201691,(C1012837_446:0.3430466571,C1095335_654:0.1103383778)0.9000000000:0.1651945906)0.9990000000:0.3018342939,((C1137107_1567:0.1331601492,C1068189_928:0.1749797359)0.9740000000:0.2216700363,C1148191_2841:0.4245776255)0.9050000000:0.1110459746)0.8820000000:0.0896559618)0.0610000000:0.0248139236,((((((((B1147A04.5:0.5861470702,Grande14:0.3721105418)0.8290000000:0.0675138772,RIRE2:0.1229345284)0.9930000000:0.1939795041,(Cinful1:0.2011435078,RetroSor1:0.2131433203)0.9620000000:0.1114444909)0.9240000000:0.1317880076,(Tft2:0.1314421895,Tat41:0.1512311727)0.9810000000:0.1748662404)0.9970000000:0.3230253238,Ogre:0.2765787017)1.0000000000:0.3724426004,(((Bagy2:0.1939545542,Athila41:0.1831350367)0.8280000000:0.0359768622,(Calypso:0.1917404683,Cyclops2:0.2222705784)0.7400000000:0.0245779325)0.8040000000:0.0407853329,Diaspora:0.2785326427)1.0000000000:0.4473122578)0.9930000000:0.2916173960,(((Mdg1:0.0952771275,412:0.0673616856)1.0000000000:0.5521343565,Tor4a:0.8469422106)0.9080000000:0.2135616571,(((((Springer:0.1269916361,(Gypsy:0.0628133568,Gypsyvir:0.0930167445)0.9830000000:0.0952569743)0.8930000000:0.0707548709,Burdock:0.2798817068)0.9960000000:0.2339866659,Nomad:0.2994990491)0.8050000000:0.1250704376,(Yoyo:0.1710907234,HMSBeagle:0.1736916182)0.4640000000:0.0771183077)0.9980000000:0.3158053130,((((Tom:0.0695334419,297:0.0567359890)0.9950000000:0.0931264129,17.6:0.0624154885)0.9900000000:0.1006295485,(Idefix:0.0992054797,Tv1:0.1542802298)0.9750000000:0.0906549251)0.9640000000:0.0801196246,(Zam:0.2686168212,Ted:0.1922070519)0.7660000000:0.0874116176)0.6340000000:0.1141275097)0.8810000000:0.1250484330)0.8510000000:0.1171178468)0.8060000000:0.0542767630,((((Boudicca:0.4825486374,(CsRN1:0.2108201789,(C1112611_852:0.1672021071,(C1120373_991:0.0000016924,C923235_227:0.0000000001)0.9300000000:0.1343299096)0.9770000000:0.2074828455)0.7430000000:0.0708437355)0.5180000000:0.0914999232,Kabuki:0.4275258916)1.0000000000:0.3667640466,Ty31:0.4552522007)0.9460000000:0.1418234349,(((Mdg3:0.4542876921,Blastopia:0.7756666534)0.8250000000:0.1017396880,Micropia:0.7164998318)0.9560000000:0.1566231079,(((TF1:0.0000006680,TF2:0.0042525943)1.0000000000:0.7785792923,(((Skippy:0.2838207864,(Pyret:0.3635245741,Cgret:0.1752854724)0.9590000000:0.1169084300)0.9230000000:0.1115230453,Cft1:0.4575572427)0.9640000000:0.1017099742,(((((Pyggy:0.2744399647,Real:0.0188136601)0.9760000000:0.1430529641,Grasshopper:0.4287469807)0.9000000000:0.1153721799,MGLR3:0.4387741647)0.8610000000:0.0882391570,(Maggy:0.1595060404,Dane1:0.2273041262)0.9920000000:0.1631257603)0.9960000000:0.1751040977,(Amnichi:0.3379631940,(((Amnni:0.1587626971,Sushiichi:0.3255388578)0.9790000000:0.1401442789,((((((C353122_268:0.0000000004,((C394766_371:0.0255198910,(C1106403_767:0.0000000046,(((C382156_332:0.1143868624,C462418_947:0.0627292682)0.0000000000:0.0000102484,C1010241_436:0.0000007583)0.7730000000:0.0111847254,(C1076625_524:0.3841507710,C393322_366:0.0095534127)0.0000000000:0.0004146692)0.6630000000:0.0081521309)0.8160000000:0.0361339110)0.0000000000:0.0000065718,(C305676_210:0.0184513434,(C1130475_1275:0.0000000001,C466438_1044:0.0000000001)0.7880000000:0.0166271013)0.9380000000:0.0643902675)0.8510000000:0.0571215429)0.0000000000:0.0000043959,C444640_675:0.0000000001)0.0000000000:0.0000016957,(C1008175_428:0.0000000001,C1064971_468:0.2419041225)0.0000000000:0.0000020724)0.8430000000:0.0432201495,((C1082877_560:0.0388587190,C1145607_2335:0.0000007416)0.0000000000:0.0000012346,C996747_389:0.0000000001)0.9990000000:0.1835557714)0.7410000000:0.0397588939,Amnsan:0.1275725438)0.9650000000:0.0956322105,((((C411823_440:0.0056001885,((C1093575_639:0.0000000001,C439116_617:0.0000000001)0.0000000000:0.0000022076,C987187_359:0.0000015630)0.8590000000:0.0157719758)0.6240000000:0.0202673136,C962894_296:0.0138351655)0.8100000000:0.0486224911,C1033073_362:0.0171601880)0.9870000000:0.1229326511,(C1012891_311:0.1301282684,C1084817_573:0.6362958882)0.6650000000:0.0728906290)0.7640000000:0.0345558931)0.5870000000:0.0462114779)0.9420000000:0.1150769766,marY1:0.4949613265)0.6860000000:0.0705520508)0.8850000000:0.0673347266)0.6200000000:0.0342672375)0.3190000000:0.0345927739)0.6530000000:0.0919683985,((Tse3:0.4579315781,(GRhodo:0.4748976754,(Beetle1:0.1557146644,(CRM:0.0005837774,Cereba:0.3152244966)0.9970000000:0.2057720755)0.9990000000:0.2047944377)0.9170000000:0.0817308176)0.8110000000:0.0452616557,((((Gimli:0.2467699676,Ifg7:0.3266901613)0.2050000000:0.0456067822,Gloin:0.3390744151)0.9860000000:0.1506190079,Reina:0.3035899991)0.9320000000:0.1393141385,((Tntom1:0.5562478172,(Galadriel:0.2075788341,Monkey:0.2558894721)0.2430000000:0.0399257932)0.9980000000:0.2170568995,(((Legolas:0.1526092047,Tma:0.1025872987)0.9970000000:0.1892966295,((Retrosat2:0.1686668346,Peabody:0.2375923276)0.4060000000:0.0439289465,Del:0.2821720300)0.8350000000:0.0460124625)0.9620000000:0.0713143179,(REM1:0.5921673124,Bagy1:0.2780533730)0.8030000000:0.0426533781)0.5930000000:0.0319301196)0.8260000000:0.0413565262)0.7370000000:0.0337078680)0.3930000000:0.0372936008)1.0000000000:0.2417215176)0.8660000000:0.0702050780)0.4920000000:0.0417547463)0.7760000000:0.0669744250)0.6830000000:0.0712194675,((Woot:0.7475651602,Osvaldo:0.5848228492)0.7220000000:0.0886136777,Ulysses:1.1760693970)0.8830000000:0.1190045561)0.7590000000:0.0640814224,((Circe:1.9400032333,Cigr1:0.7297081142)0.7520000000:0.3346039616,((PVCV:0.8760536674,((((((CmYLCV:0.1734185178,BRRV:0.3253068895)0.7900000000:0.0646388364,SbCMV:0.2059058622)0.9100000000:0.0800957308,PCSV:0.3316065805)0.9930000000:0.2269093903,(SVBV:0.3694438903,(RuFDV:0.3298001373,((LLDAV:0.1176492068,(((MiMV:0.1266696383,FMV:0.0997886962)0.9870000000:0.1081621067,EVCV:0.3538824751)0.4220000000:0.0278436219,CERV:0.0655281487)0.3000000000:0.0456594627)0.9680000000:0.0884064039,CaMV:0.0466506041)0.9950000000:0.1961494551)0.4710000000:0.0665779666)0.8450000000:0.0883977486)0.9580000000:0.1395954918,(RTBV:0.6649849898,(((TaBV:0.2312676354,BsCVBV:0.2013666195)0.4280000000:0.0222244819,((CSSV:0.1960912767,CYMV:0.2021020485)0.9660000000:0.0858293863,(ComYMV:0.2414159020,((DrMV:0.2375628248,((BSMyV:0.1188445058,(BSOLV:0.0602102129,(KTSV:0.1326990231,(BSVAV:0.0405227900,BSGFV:0.1699865549)0.5470000000:0.0217901961)0.7310000000:0.0261985971)0.8850000000:0.0326328314)0.5300000000:0.0532673457,CLNV:0.0990528855)0.8050000000:0.0557925349)0.7680000000:0.0449527077,DBV:0.0979863156)0.0410000000:0.0157732400)0.6790000000:0.0191280955)0.4080000000:0.0266607450)0.8330000000:0.0529443707,ScBIMV:0.2841371776)0.9970000000:0.3198730051)0.9850000000:0.2030427500)0.3710000000:0.0950470576,(TVCV:0.3738235919,CSVMV:0.4346780387)0.9790000000:0.2285569212)0.9280000000:0.1578675879)0.9770000000:0.2718344957,((((((((Ty4:0.8787077306,(((Ty2:0.0627390851,Ty1B:0.0842300570)0.9980000000:0.2676836375,Tse1:0.1955782042)0.9610000000:0.2453343471,Tkm1:0.1660523147)0.9990000000:0.7058623110)0.9010000000:0.2872219153,(Tdh2:0.5940844046,pCal:0.5799839765)0.9910000000:0.4492764151)0.9460000000:0.3180504669,((((CoDi6.5:0.8409914019,CoDi6.4:0.5542583956)0.9780000000:0.4331799488,(CoDi6.2:0.4655911565,CoDi6.3:0.1984632848)1.0000000000:0.6882306162)0.9350000000:0.1921008711,((((Olco1:0.2094574100,(Zeco2:0.0772199050,Zeco1:0.0262636475)0.9770000000:0.2362910659)0.9960000000:0.4133608000,GalEa1:0.6072358417)0.4080000000:0.1567151991,Cico1:0.3592260355)1.0000000000:1.1563057145,(((((Hydra11:0.3964451466,Hydra12:0.2876521935)0.9970000000:0.3115019945,Tricopia:0.5154025146)0.8980000000:0.1077886468,(Fourf:0.3926002039,(Sto4:0.4422794818,((Tnt1:0.1221642709,(V12:0.1256012445,(Batata:0.1255270938,(Tto1:0.0524012839,RTvr2:0.2555659017)0.8380000000:0.0649837117)0.9610000000:0.0797899069)0.8320000000:0.0576173797)0.9720000000:0.1489222112,Tork4:0.2587938738)0.9780000000:0.2088795329)0.1120000000:0.0390711495)0.9850000000:0.1758764514)0.8660000000:0.0857316935,(((Koco:0.1547989623,Copia:0.0429930158)1.0000000000:0.5379109242,Humnum:0.5977533306)0.8990000000:0.1623650339,((((Vitico12:0.5851997519,(Oryco12:1.0810224216,(((ToRTL1:0.2970717871,TSI9:0.2050940309)0.0440000000:0.0665962636,((Opie2:0.0000000001,SIRE14:0.0000000001)0.9890000000:0.1885030457,Endovir11:0.2111451577)0.9600000000:0.1693079153)0.9910000000:0.2413058556,(Yokozuna:0.9838439575,((Araco:0.2660729802,(Poco:0.2990482974,Oryco11:0.2127772039)0.7950000000:0.0560521310)0.7380000000:0.0630499500,Vitico11:0.5733387850)0.8540000000:0.1137322982)0.5490000000:0.0476322359)0.8340000000:0.1081461191)0.8600000000:0.1687947918)0.1870000000:0.0469676429,(Melmoth:0.5367578603,((Hopscotch:0.1571070673,Retrofit:0.0951310903)0.5590000000:0.1233234090,Koala:0.2148052993)0.9950000000:0.2986822000)0.8300000000:0.1199658100)0.3610000000:0.0821684784,Osser:0.9832443255)0.8160000000:0.0664502443,((pCretro3:0.5444231048,pCretro6:0.5637067743)0.9890000000:0.3694111856,(Xanthias:0.4337144011,1731:0.4197391384)0.8500000000:0.1423612885)0.9220000000:0.1406340666)0.8790000000:0.0982709077)0.2850000000:0.0327337812)0.8560000000:0.1010946006,(Mtanga:0.4634852773,C491786_3394:0.4257757448)0.9670000000:0.2401599080)0.8900000000:0.1485342529)0.0000000000:0.0347665332)0.9040000000:0.0830966497,PyRE1G1:1.0759434420)0.8050000000:0.0727038917)0.0000000000:0.0000149411,(CoDi6.6:0.7044288942,(CoDi6.7:0.5603518256,CoDi6.1:0.6688517106)0.9770000000:0.3928977610)0.9850000000:0.4701467252)0.8130000000:0.2427269984,((((CoDi4.5:0.5394644629,CoDi4.1:0.3134420948)0.1550000000:0.0510045948,CoDi4.3:0.2363875567)0.9490000000:0.1861548147,CoDi4.4:0.2420436379)0.8520000000:0.1447992397,((CoDi7.1:0.5863961395,CoDi2.4:0.6403235807)0.8990000000:0.2087524215,CoDi3.1:0.3958235116)0.5680000000:0.0948369570)1.0000000000:1.3029913948)0.9030000000:0.5409818669,(((CoDi5.4:0.3733747551,(CoDi5.1:0.2260613110,(CoDi5.3:0.0580462892,CoDi5.2:0.0662218237)1.0000000000:0.3171329834)0.9790000000:0.1785278629)0.0160000000:0.0648889768,CoDi5.6:0.3320332024)0.9090000000:0.1933887723,CoDi5.5:0.1791659138)0.9860000000:1.1337231243)0.9980000000:1.8721510839,(((Gabel:0.1468016386,Suzu:0.1295843171)1.0000000000:1.4420947717,((Cubel:0.4034121528,Ninja:0.4071535783)0.9740000000:0.2221836476,(Tamy:0.2391023430,Pao:0.8611028762)0.9290000000:0.1547648747)0.8030000000:0.1456517415)0.5660000000:0.0410520766,(((Purbel:0.7755875321,(Spirobel:0.6476363978,((Bel:0.5119599028,(Moose:0.5718229920,((Nabel:0.4742114764,Max:0.4694827184)0.9070000000:0.1245310093,(Roo:0.5849981830,Tribel:0.4303134618)0.3930000000:0.0793265003)0.8660000000:0.1061894774)0.7760000000:0.1334315571)0.9880000000:0.2687539066,((((Tas:0.5034071563,Cer7:0.6132287100)0.1490000000:0.1261695009,Mabel:0.2955969058)0.9500000000:0.1909474248,Cer101:0.6762551056)0.6930000000:0.1779940679,Hydra31:0.4980929857)0.9860000000:0.3227538121)0.1780000000:0.1072232175)0.9250000000:0.1748227120)0.4140000000:0.1429545144,Zebel:0.6608312869)0.4650000000:0.0508144003,((Kobel:0.4282729384,(C1131661_1318:0.1402261595,C1127299_1170:0.1575758212)1.0000000000:0.5960057210)0.8080000000:0.1288402308,(Saci6:0.2952997920,Sinbad:0.0433049181)1.0000000000:0.5470447723)0.9400000000:0.1620128047)0.0000000000:0.0365315418)1.0000000000:2.4971895960)0.6130000000:0.2349088862,(((MuERVL:1.0055152552,(SnRV:0.8540339005,(((((C1104741_5243:0.6326377529,(XEN1:0.5469740307,C1106969_773:0.5087581630)0.4540000000:0.0828681454)0.7800000000:0.0715156815,ZFERV2:0.5641992052)0.4370000000:0.1051578573,WdSV:0.4978334770)0.8120000000:0.1013557583,(ASSBSV:0.4840791886,ZFERV:0.4820510264)0.9880000000:0.3022048106)0.4070000000:0.0362856715,((((((((GALV:0.0467275477,KoRV:0.0308467020)0.9940000000:0.0834759895,MdEV:0.0894586599)0.7370000000:0.0433141700,PERVMSL:0.1264217262)0.0060000000:0.0269508540,((FeLV:0.1208810802,RCHOK1:0.1202963674)0.7590000000:0.0441774092,MuLV:0.0764753534)0.8390000000:0.0281302246)0.9340000000:0.0854534625,BAEVM:0.1557463570)0.9840000000:0.1504811208,REV:0.2320110225)0.3940000000:0.1001331474,HERVE:0.5585848173)0.9660000000:0.2470728878,RTVLIa:0.7345020883)0.8240000000:0.1577358217)0.9750000000:0.2219448213)0.4380000000:0.1142908843)0.9080000000:0.1728195048,(DrFV1:0.7544443661,(EFV:0.1191361571,(BFV:0.1515827013,(FFV:0.1744879569,(SFV1:0.0342720830,HFV:0.0802504375)0.9970000000:0.1357577963)0.9640000000:0.0910754185)0.5280000000:0.0340082435)1.0000000000:0.4821872133)0.4770000000:0.1963985594)0.8970000000:0.1704742289,((BIV:0.4166054633,(((FIV:0.3132248303,EIAV:0.4104555892)0.4510000000:0.0881217214,((SIVAGM:0.2912207603,(SIVMAC:0.0705252585,HIV2:0.0507899899)1.0000000000:0.2194499992)0.8890000000:0.0545238162,(SIVMND:0.2298043748,HIV1:0.2362457547)0.1560000000:0.0297115104)0.9910000000:0.1599317651)0.8370000000:0.0960205286,(CAEV:0.0809297163,(SAOMVV:0.0187953936,VMV:0.0765178628)0.0600000000:0.0361111682)1.0000000000:0.5063970487)0.9430000000:0.2014958632)1.0000000000:0.4663885090,((BLV:0.4277224478,(HTLV1:0.1949244311,(HTLV2:0.0373680276,STcLV2PP1664:0.0554608010)0.9320000000:0.0931062782)0.9820000000:0.2454636665)1.0000000000:0.5224419100,((RSV:0.5600615432,LPDV:0.6297877919)0.8240000000:0.1026865783,(PyERV:0.5411868918,((KHERV:0.0171534070,HERVK10:0.0143643991)0.9910000000:0.2592070358,(((SMRVH:0.2725334794,((SRV1:0.0142605063,MPMV:0.0042180357)0.9690000000:0.0795376062,SERV:0.0672242644)0.9960000000:0.1828131512)0.8100000000:0.0989517273,JSRV:0.3322944218)0.1630000000:0.0846748243,MMTV:0.3612038492)0.9740000000:0.2034752434)0.8680000000:0.1523650385)0.7970000000:0.0984949899)0.9960000000:0.3470988742)0.6330000000:0.1301952865)0.9980000000:0.4992309393)0.8530000000:0.1302291731)0.8970000000:0.1719394385)0.9670000000:0.2044517582)0.3150000000:0.1112777313)0.8890000000:0.1435295654,(Tor1:0.7497028135,Tor2:1.3232686127)0.8790000000:0.2919313584)0.7960000000:0.1235955859,(((((Cer6:0.1712896352,Cer5:0.1537384930)0.7000000000:0.0546403498,Cer4:0.1674793278)1.0000000000:0.4004020924,(Gulliver:0.4516025892,C1092965_1826:0.3522074304)0.9490000000:0.1482691050)0.9580000000:0.1713379002,(SPM:0.4570767392,((Hydra21:0.4721089877,CFG1:0.3728825126)0.8930000000:0.1484489572,DRM:0.2277008848)0.9840000000:0.1978822347)0.7880000000:0.0861126044)0.8200000000:0.0704976450,Mag:0.5203178929)0.9600000000:0.1683204409)0.9960000000:0.4092837041,(SURL:0.1610710795,C1119921_983:0.2500067501)0.9810000000:0.3574755477)1.0000000000:0.8675237983,C1086981_1487:0.0000000001,C1133075_1375:0.0000005686);
