# Supplementary material for: LTR retroelements are intrinsic components of transcriptional networks in frogs
Source: BMC Genomics. 2014 Jul 23;15:626. doi: 10.1186/1471-2164-15-626 (PMC4131045; doi:10.1186/1471-2164-15-626)
Supplement: Supplementary file 2 — Additional file 2: Aligned amino acid datasets and phylogenetic trees. Amino acid sequence alignments and tree files for the different frog transcriptomes and the Silurana genome. (ZIP 193 KB) [file 12864_2014_6338_MOESM2_ESM.zip › trees/lessonae_RT_RTre.fas.mafft.gags70.phy_phyml_tree.tre]

((((((((((((((((((rGmr1:0.2703200748,(((scaffold7210:0.0058786502,scaffold7209:0.0000007175)0.9890000000:0.1491039286,(scaffold47943:0.0503197051,(scaffold34060:0.0890082353,scaffold10048:0.0296450999)0.9260000000:0.0415503221)0.9720000000:0.1097911277)0.9100000000:0.0862475907,scaffold10619:0.1167604208)0.9540000000:0.1251507341)0.0730000000:0.0731057863,Gmr1:0.2703200748)0.9990000000:0.3263107881,(C836017:0.1435262555,C763167:0.0799420595)0.9860000000:0.2566318915)0.9880000000:0.2325071493,(Woot:0.7015604162,Osvaldo:0.6765004483)0.8490000000:0.1174786581)0.9380000000:0.1513221369,((((Kabuki:0.5242460947,CsRN1:0.2710572756)0.2240000000:0.1069339737,Boudicca:0.4161658799)1.0000000000:0.3932410127,Ty3-1:0.4001363784)0.9590000000:0.1754338861,((((Gloin:0.3537386091,Ifg7:0.3268558568)0.3250000000:0.0551885597,Gimli:0.2616483019)0.9840000000:0.1617067966,Reina:0.3208876864)0.8540000000:0.0918185177,(((Tse3:0.4787446826,(((((Pyggy:0.2957245317,Real:0.0156446091)0.9790000000:0.1527069351,Grasshopper:0.4420262326)0.8900000000:0.1156962738,MGLR3:0.4641843077)0.7800000000:0.0754871302,(Maggy:0.1671496776,Dane-1:0.2351974079)0.9930000000:0.1804746289)0.9980000000:0.1905230503,((Amn-ichi:0.2977363996,((((scaffold24780:0.0655564507,(((scaffold38963:0.0948989540,scaffold38713:0.0527712145)0.8680000000:0.0312915229,scaffold7625:0.0453317905)0.9880000000:0.0688355899,(((scaffold36569:0.0548089431,C839865:0.0935069561)0.4300000000:0.0069088191,scaffold35014:0.0220996471)0.5420000000:0.0061337091,C832265:0.4041614677)0.7560000000:0.0121797655)0.7230000000:0.0141283019)0.9940000000:0.1409567059,((scaffold5678:0.7062619709,((Amn-san:0.1401717370,(scaffold3656:0.6134407487,scaffold14642:0.0816340873)0.9340000000:0.0968833506)0.7860000000:0.0738653404,(scaffold22924:0.1713206518,C845281:0.0421155661)0.9990000000:0.1765813021)0.4340000000:0.0149001232)0.6560000000:0.0341820171,(Amn-ni:0.1549351790,Sushi-ichi:0.3545618553)0.9960000000:0.1985850326)0.9670000000:0.1225877817)0.8910000000:0.0569612261,(scaffold637:0.0526562930,C797105:0.0451988460)1.0000000000:0.3244972891)0.7980000000:0.0267335997,marY1:0.5492247299)0.3790000000:0.0322143324)0.9700000000:0.1015564011,(((Skippy:0.2851089193,(Pyret:0.3775054846,Cgret:0.1722106984)0.9630000000:0.1330257970)0.9370000000:0.1135426948,Cft-1:0.4673695135)0.8980000000:0.0789747078,(TF1:0.0000003743,TF2:0.0043911468)1.0000000000:0.8158905769)0.3180000000:0.0440311133)0.4070000000:0.0437985554)0.9810000000:0.1203164909)0.1470000000:0.0416864279,(G-Rhodo:0.4966633058,(Beetle1:0.1613005912,(CRM:0.0055523069,Cereba:0.3020672258)0.9940000000:0.2052599283)0.9970000000:0.2083850177)0.9650000000:0.1143310972)0.0340000000:0.0279208854,((Tntom1:0.5750051383,(Galadriel:0.2087873792,Monkey:0.2690926846)0.2680000000:0.0415166917)1.0000000000:0.2352804034,(((Legolas:0.1587235301,Tma:0.1079597696)1.0000000000:0.1954783801,((Retrosat-2:0.1768540629,Peabody:0.2432629833)0.3260000000:0.0439062680,Del:0.2918475626)0.8380000000:0.0551998213)0.9340000000:0.0732321466,(Bagy-1:0.2925114376,REM1:0.6113520768)0.8250000000:0.0469517831)0.5460000000:0.0262832326)0.8520000000:0.0367459426)0.9560000000:0.1000106561)0.9970000000:0.2386297371)0.8550000000:0.0720319643)0.8320000000:0.0515896529,((((Mdg3:0.5124442529,Blastopia:0.7644974931)0.7140000000:0.1054288132,Micropia:0.7645044029)0.9720000000:0.1741280103,((scaffold9210:0.2506769242,scaffold11192:0.3137940686)0.9700000000:0.1667482304,((scaffold9172:0.2803896754,scaffold39290:0.1099569740)0.9750000000:0.2402565667,(scaffold7198:0.0000000001,scaffold7197:0.0000000001)1.0000000000:0.7955069823)0.6580000000:0.1302190008)0.9710000000:0.1667282526)0.0580000000:0.0308498223,(Cer3:0.1223953411,Cer2:0.1206046265)1.0000000000:0.6627147107)0.6780000000:0.0106008767)0.5560000000:0.0388276269,((((Mdg1:0.0937339713,412:0.0747651923)1.0000000000:0.6004926711,Tor4a:0.8530903630)0.9050000000:0.1961081824,((((Tom:0.0721483905,297:0.0587590692)0.9920000000:0.0973309332,17.6:0.0641185126)0.9950000000:0.1083992757,(Idefix:0.1016874293,Tv1:0.1617010449)0.9740000000:0.0933816453)0.9660000000:0.0827470172,(((((Springer:0.1336893452,(Gypsy:0.0653698541,Gypsyvir:0.0957839048)0.9830000000:0.0976624075)0.9010000000:0.0754870594,Burdock:0.2883653279)0.9970000000:0.2440708473,Nomad:0.3143964749)0.8650000000:0.1307101907,(Yoyo:0.1800105664,HMS-Beagle:0.1758025934)0.4850000000:0.0790857380)1.0000000000:0.3973120201,(Zam:0.2703005419,Ted:0.2090017270)0.8240000000:0.0612684116)0.3670000000:0.0430225870)0.9910000000:0.2029365593)0.8710000000:0.1123939605,((((((B1147A04.5:0.6124997754,Grande1-4:0.3782794133)0.8220000000:0.0672537016,RIRE2:0.1312740113)0.9980000000:0.1940351844,(Cinful-1:0.2086681636,RetroSor1:0.2173477321)0.9660000000:0.1150849152)0.9560000000:0.1370149665,(Tft2:0.1345229353,Tat4-1:0.1540236756)0.9890000000:0.1784137971)0.9930000000:0.3180766553,Ogre:0.3018178569)0.9970000000:0.3653107727,(((Bagy-2:0.2067622726,Athila4-1:0.1880358674)0.8420000000:0.0366382709,(Calypso:0.1937667380,Cyclops-2:0.2280343819)0.8180000000:0.0274649286)0.8090000000:0.0421527052,Diaspora:0.2853264967)1.0000000000:0.4637856448)0.9970000000:0.3252369266)0.1470000000:0.0313203216)0.8000000000:0.0672766578,((Ulysses:0.9782189229,Circe:1.8959035837)0.8610000000:0.3334702528,((Tor1:1.1180676892,((((((Cer6:0.1745769488,Cer5:0.1575298734)0.6410000000:0.0491286750,Cer4:0.1694593815)1.0000000000:0.4752961981,Gulliver:0.6089439298)0.7720000000:0.1670791038,(((scaffold32107:0.0000000001,scaffold32106:0.0000000001)1.0000000000:0.5991026260,((Hydra2-1:0.4896527422,CFG1:0.3415012723)0.7260000000:0.1243485912,DRM:0.2757348113)0.3230000000:0.1289000457)0.0830000000:0.0730729599,SPM:0.4586744329)0.2560000000:0.0808358038)0.8330000000:0.0641285707,Mag:0.5625403479)0.9540000000:0.1519032025,((SURL:0.4453807801,(scaffold20453:0.0000000001,scaffold20452:0.0000000001)1.0000000000:0.8202317932)0.9680000000:0.2247750401,C844601:0.6567774279)0.9820000000:0.2812801387)0.8790000000:0.1432703144)0.7550000000:0.0883257954,Cigr-1:1.1258268608)0.2090000000:0.0755492940)0.8290000000:0.0883349601)0.5010000000:0.0876511206,(Tor2:1.6889463484,Skipper:1.0168590632)0.0000000000:0.1194542436)0.9280000000:0.1216634643,Cer1:0.6387647883)0.7860000000:0.1342676016,(PVCV:0.9662633676,((((((CmYLCV:0.1937937795,BRRV:0.3457693972)0.8180000000:0.0760011964,SbCMV:0.2027965357)0.9500000000:0.0954067343,PCSV:0.3412397065)0.9980000000:0.2325814623,(SVBV:0.3624894239,(RuFDV:0.3283075227,((LLDAV:0.1172818774,(((MiMV:0.1300770900,FMV:0.1021198878)0.9870000000:0.1128450028,EVCV:0.3619646939)0.2880000000:0.0263499955,CERV:0.0632149175)0.2540000000:0.0505650575)0.9590000000:0.0836585024,CaMV:0.0645073351)0.9910000000:0.1967186110)0.8750000000:0.1048182464)0.6610000000:0.0663274508)0.9600000000:0.1380738462,(RTBV:0.7136674997,(CSSV:0.1845363146,(((((BsCVBV:0.2269739945,(TaBV:0.2130841896,DrMV:0.2221530587)0.3480000000:0.0325139845)0.8950000000:0.0413853676,ComYMV:0.2417778122)0.1110000000:0.0212391171,DBV:0.1159272542)0.2340000000:0.0108378026,(((BSMyV:0.1231733219,(((BSGFV:0.1784654699,BSVAV:0.0405228135)0.7570000000:0.0236298309,KTSV:0.1349045524)0.8340000000:0.0266682889,BSOLV:0.0647173891)0.8880000000:0.0363187572)0.6950000000:0.0424118688,CLNV:0.1176677550)0.8440000000:0.0358292350,ScBIMV:0.3284708809)0.5470000000:0.0458658260)0.9710000000:0.0910078546,CYMV:0.2175103688)0.5480000000:0.0208000790)0.9960000000:0.3298674189)0.9690000000:0.2055734833)0.3810000000:0.0935922953,(TVCV:0.3862410178,CSVMV:0.4456007338)0.9870000000:0.2642079575)0.8680000000:0.1421459304)0.9720000000:0.2817059105)0.8890000000:0.2481372663,((((((CoDi6.6:0.6599627966,(CoDi6.7:0.4471052967,CoDi6.1:0.8143671969)0.9910000000:0.5339275332)0.9870000000:0.4060298690,(((Ty4:0.7004888967,(((Ty2:0.0753964912,Ty1B:0.0713422503)0.9940000000:0.2447575861,Tse1:0.2463539732)0.9520000000:0.2381711231,Tkm1:0.2497538791)0.9970000000:0.6471893263)0.9680000000:0.3843388346,(Tdh2:0.5372637091,pCal:0.5937200898)0.9880000000:0.4556565782)0.8960000000:0.2283336250,((((Mtanga:0.4350682660,(scaffold44410:0.3675412181,scaffold24666:0.2465281729)0.9300000000:0.1555457669)0.9890000000:0.2499124667,((((pCretro3:0.6494811361,pCretro6:0.6052428630)0.9390000000:0.2575006080,(Xanthias:0.4805558567,1731:0.4452628352)0.9450000000:0.2504733113)0.9160000000:0.1770564074,((Osser:0.8295657416,(Oryco1-2:1.2897513719,(((((ToRTL1:0.2754113005,TSI-9:0.2001021238)0.8180000000:0.0640639605,((Opie-2:0.0000000001,SIRE1-4:0.0000000001)0.9930000000:0.1707323503,Endovir1-1:0.2233768900)0.9840000000:0.1600035299)0.9850000000:0.2560746482,(((Oryco1-1:0.1905212057,Vitico1-1:0.6004050333)0.0440000000:0.0370659499,Araco:0.2839616269)0.8750000000:0.0620289894,Poco:0.2797161158)0.9710000000:0.1705737724)0.9710000000:0.1953584114,Vitico1-2:0.6384835300)0.4590000000:0.0608891838,(Melmoth:0.5541873888,((Hopscotch:0.1695212341,Retrofit:0.1036263734)0.7000000000:0.1048110282,Koala:0.1975613814)0.9940000000:0.3092890943)0.8880000000:0.1433921683)0.0000000000:0.0413090840)0.7840000000:0.1363186322)0.7510000000:0.0459310455,((Humnum:0.7534420211,((Koco:0.0907747856,Copia:0.0962641097)1.0000000000:0.5581515266,Yokozuna:0.7008158622)0.3640000000:0.1481202011)0.1900000000:0.0704856055,((Fourf:0.4901687520,Sto-4:0.5122474522)0.0000000000:0.0222707640,((Tnt-1:0.1063012933,(V12:0.1587178344,(Batata:0.1292331590,(Tto1:0.0553182090,RTvr2:0.2492354923)0.8940000000:0.0741251914)0.8880000000:0.0586585267)0.9100000000:0.0711997999)0.9780000000:0.1519519414,Tork4:0.2737219867)0.9940000000:0.2066505384)0.9590000000:0.1336156383)0.8920000000:0.0816257260)0.7350000000:0.0324355792)0.8330000000:0.0617165946,((Hydra1-1:0.2874105872,(Hydra1-2:0.1599225779,(scaffold1357:0.0000000001,scaffold1353:0.0000000001)0.9880000000:0.2104742692)0.9730000000:0.2254782579)0.9960000000:0.3365900070,Tricopia:0.6090456830)0.6060000000:0.1224569960)0.7540000000:0.0843788740)0.9260000000:0.1541572852,((CoDi6.5:0.8765906470,CoDi6.4:0.6261170464)0.9730000000:0.4243310470,(CoDi6.2:0.5464338355,CoDi6.3:0.1728628087)1.0000000000:0.9321434902)0.9100000000:0.2001450609)0.8360000000:0.1022645562,PyRE1G1:1.1238042819)0.8700000000:0.1291537188)0.2580000000:0.0397736504)0.7130000000:0.0645537572,(((Olco1:0.2249715375,((Zeco2:0.0789053060,Zeco1:0.0153829421)0.9870000000:0.1030812033,scaffold4528:0.1194427013)0.3450000000:0.1326087219)0.9870000000:0.3576795406,Cico1:0.5522086734)0.9210000000:0.2853505748,GalEa1:0.4081520526)1.0000000000:0.9669252967)0.8790000000:0.2715523880,(((CoDi5.6:0.3113961231,CoDi5.5:0.3614697695)0.7310000000:0.0790790439,(CoDi5.1:0.2233177442,(CoDi5.3:0.0542490253,CoDi5.2:0.0587413098)1.0000000000:0.2825533914)0.9840000000:0.1804632126)0.2900000000:0.0609116900,CoDi5.4:0.3201828530)1.0000000000:2.0661001653)0.0000000000:0.1241152388,((((CoDi4.3:0.2312951196,CoDi4.5:0.5346760501)0.3130000000:0.0797944961,CoDi4.1:0.3205699915)0.8970000000:0.1160328985,CoDi4.4:0.2633142093)0.8800000000:0.1570941023,((CoDi7.1:0.6292441925,CoDi2.4:0.7163828241)0.9110000000:0.2188892680,CoDi3.1:0.4176691792)0.4820000000:0.1047445775)0.9520000000:0.9016394664)0.9950000000:2.2056483913,((((((Purbel:0.4213337363,(Gabel:0.1325132842,Suzu:0.1416935377)1.0000000000:1.1764094149)0.9890000000:0.3738542539,((Zebel:0.7375154146,(((scaffold24664:0.2393702268,(scaffold39035:0.2453225011,(((scaffold46044:0.1495594112,C831937:0.1109981519)0.5550000000:0.0483896705,C843531:0.2462649559)0.7980000000:0.0743002603,scaffold4033:0.1804338778)1.0000000000:0.4349363825)0.6240000000:0.1052838449)0.9900000000:0.2149306523,Kobel:0.4159065089)0.6950000000:0.1247151342,(Saci-6:0.3326231158,Sinbad:0.0288041157)0.9990000000:0.6058356772)0.8100000000:0.1110351005)0.4920000000:0.0450571002,((Pao:0.9964869224,Tamy:0.2010130841)0.9690000000:0.1702068187,(Cubel:0.4448182038,Ninja:0.4554400455)0.9510000000:0.2078157215)0.9730000000:0.2114464995)0.8740000000:0.1097820896)0.9680000000:0.2412137577,(Bel:0.4971254733,(Moose:0.5828020970,((Nabel:0.4626261089,Max:0.4567110017)0.8980000000:0.1228314610,(Roo:0.5340115129,Tribel:0.4804979351)0.6210000000:0.0985109482)0.8430000000:0.1018557479)0.8280000000:0.1112502316)0.9640000000:0.2187823516)0.4630000000:0.1045074797,Spirobel:0.6809612008)0.9600000000:0.2071631358,Hydra3-1:0.5649111789)0.3510000000:0.0657040122,(((Tas:0.5637580961,Cer7:0.6044968520)0.0570000000:0.1024351624,Mabel:0.3337461708)0.9140000000:0.2018013040,Cer10-1:0.7958066166)0.7620000000:0.1215086839)0.9870000000:1.9098370433)0.9000000000:0.9349781591)0.8560000000:0.1989629462,DrFV-1:0.8794538241)0.1060000000:0.0466243786,((FFV:0.1799872230,(SFV-1:0.0364075505,HFV:0.0818199276)0.9920000000:0.1381872688)0.7440000000:0.0649695071,(BFV:0.1554994076,EFV:0.1537077030)0.3860000000:0.0405848091)1.0000000000:0.6692974161)0.9310000000:0.1520428603,((BLV:0.4110353279,(HTLV-1:0.2042725891,(HTLV-2:0.0416896410,STcLV2PP1664:0.0515285978)0.8930000000:0.0965374087)0.9910000000:0.2964882611)0.9940000000:0.4140044567,((BIV:0.4502859893,((((CAEV:0.0724404260,(SA-OMVV:0.0202432511,VMV:0.0794300490)0.8170000000:0.0549069272)1.0000000000:0.5961861840,(((SIVAGM:0.3048759667,HIV-1:0.2449801509)0.3510000000:0.0804181412,(SIVMAC:0.0707143026,HIV-2:0.0562764493)1.0000000000:0.2722481102)0.2720000000:0.0366294761,SIVMND:0.2380669929)0.9800000000:0.1682615425)0.8780000000:0.0739610858,FIV:0.3071882570)0.9410000000:0.1482728786,EIAV:0.3304257444)0.7090000000:0.1922219399)1.0000000000:0.6128882581,((RSV:0.5569247030,LPDV:0.6355405284)0.8850000000:0.1837157025,(PyERV:0.5372451970,((K-HERV:0.0136100415,HERV-K10:0.0144648485)0.9990000000:0.3064598027,((MMTV:0.3899537014,JSRV:0.3522831325)0.1040000000:0.0587237277,(SMRV-H:0.2752132115,((SRV-1:0.0148936437,MPMV:0.0045436773)0.9710000000:0.0862682056,SERV:0.0690979351)0.9980000000:0.1910363312)0.9230000000:0.1030349531)0.9530000000:0.1964520522)0.9040000000:0.1545224790)0.0970000000:0.0646058258)0.9950000000:0.3830017518)0.8920000000:0.1540644829)1.0000000000:0.6949865736)0.5290000000:0.0689948110,((((WdSV:0.5709232054,(((XEN1:0.2201503668,(scaffold6005:0.2279259709,C691082:0.1219686888)0.7910000000:0.0940520105)0.9840000000:0.2823485132,C801385:0.8433691962)0.9340000000:0.1590147943,C841203:0.4730657534)0.7920000000:0.0624962359)0.3300000000:0.0778736732,(ZFERV-2:0.5440832841,(ASSBSV:0.5218671651,ZFERV:0.4943147781)0.9700000000:0.2384163730)0.1400000000:0.1519952148)0.5720000000:0.0735127096,((((((GALV:0.0502083920,KoRV:0.0325447131)0.9440000000:0.0759212839,((((FeLV:0.1317807721,RCHO-K1:0.1239968908)0.8630000000:0.0451645274,MuLV:0.0812980224)0.9040000000:0.0433940845,PERV-MSL:0.1404244158)0.5140000000:0.0403722989,MdEV:0.1056862580)0.4000000000:0.0332440201)0.9270000000:0.0902885836,BAEVM:0.1456316679)0.9610000000:0.1455459790,REV:0.2814017057)0.2970000000:0.0987785526,HERV-E:0.5673435140)0.9770000000:0.2686497613,RTVL-Ia:0.7501292490)0.9330000000:0.1790336022)0.9530000000:0.2826774062,(SnRV:0.6485255184,scaffold6315:0.5920277239)0.9050000000:0.2926734145)0.8110000000:0.1444443231)1.0000000000:0.7139309948,MuERV-L:0.4394208212)0.9890000000:0.3840073609,scaffold7628:0.0000000001,scaffold7627:0.0000000001);
