# Supplementary material for: LTR retroelements are intrinsic components of transcriptional networks in frogs
Source: BMC Genomics. 2014 Jul 23;15:626. doi: 10.1186/1471-2164-15-626 (PMC4131045; doi:10.1186/1471-2164-15-626)
Supplement: Supplementary file 2 — Additional file 2: Aligned amino acid datasets and phylogenetic trees. Amino acid sequence alignments and tree files for the different frog transcriptomes and the Silurana genome. (ZIP 193 KB) [file 12864_2014_6338_MOESM2_ESM.zip › trees/xenopus.embryo.rt.blast2.fas.RT.mafft.gags70.phy]

323   234
C2042670_1230  LK-------- -CWYLPSF-- ---HPDQIRV VFDSS-LNHV LLTGPNLTNS LIGVLVRF-R
C2050276_1473  -E-------- -HWYLPMF-- ---HPDQIRV VFDSS-LNNV LLSGPDLNNT LLGVLIRF-R
C2073018_3956  LQRGFIRPST SPAGAGFFFV EKKD-GGLRP CIDYRGLNKI TVKNRYPLPL ISELFDQL-K
C475732_1541   ---------- ---------- ---------- ---------- ---------- ---LNERL-G
C2071892_3541  LQQGILIPVK SPVNTPLYPV AKPGKGEYRL VQDLRAVNKI ILENTPIVPN PHTILGNIPP
C421097_5220   LQQGILIPVK SPVNTPLYPV AKPGKGEYRL VQDLRAVNKI ILENTPIVPN PHTILGNIPP
C489134_3570   LDQGIVRLCN STNNSPIWPV KKQDRNSWRL TIDYRMLNKF TPPITNIVAS TPDIISRLNP
C2071072_3321  LDQGIVRLCN STNNSPIWPV KKQDRNSWRL TIDYRMLNKF TPPITNIVAS TPDIISRLNP
C391050_5583   EV-GVFRPAV SPFNAPVFPV KKKD-GSWRM TVDYRGLNKA APPLAAAVPD IVSIVEDIQT
C2075524_6938  EV-GVFRPAV SPFNAPVFPV KKKD-GSWRM TVDYRGLNKA APPLAAAVPD IVSIVEDIQT
C490546_5036   LDQGVIRHCI STNNAPIWPV QKDSGKSWRL TIDYRRLNSI TNSCAPTVAS VPDVLSMLNP
C388408_3151   LQQGVLRVCE STTNSPIWPV EKPD-GSWRL TIDYRKLNSV TPACAPVVRE TPTLLSSIPP
C2075028_5656  LQRNLIRPCQ TAGSSPVWPV RKPD-NTWRL TIDYRRLNET AYRTAPVVAS YPELIAKLTP
C458134_933    LEQGVLRECE SVTNSPIYPI QKPD-GSWRL CLDYRKLNSV TPACAPVVRE TPTLLSQIPP
C2074642_5139  LQQGVLRVCE STTNSPIWPV EKPD-GSWRL TIDYRKLNSV TPACAPVVRE TPTLLSSIPP
C2074406_4886  LELDVIEESH SDWSSPIVLV PKPD-GSIRF CNDFRKLNEV SKFDAYPMPR VDELIERL-G
C476090_1560   LALGVIVPSQ SPWASPVVLV PKKD-GSTRF CVDYRKLNQV TVTDAYPMPR VDELLDHL-G
C2051680_1526  LALGVIVPSQ SPWASPVVLV PKKD-GSTRF CVDYRKLNQV TVTDAYPMPR VDELLDHL-G
C489318_3675   LTLDVIQKSH SAWASPVVLV PKKD-KSTRF CVDYRKLNAI TVFDAYPMPR MDELLDKL-A
C418515_3114   LAFGVITPSH SPWASPVVLV PKKD-GSTRF CVDYRRLNDV TTTDAYPMPR VDELLDRL-G
C2074320_4795  ---GIIKESR SPYASPIVVV RKKN-GSIRM CVDYRTLNQR TIPDQYTTPR IEDALNCL-V
C2071640_3467  ---------- SPYASPIVIV RKKD-GSIRL CVDYRTLNRR TVPDQYTLPR IEETLEAL-N
C365246_623    ---------- ---------- ---------- ----S-LNDV LLTGPDLNNK LLGVLIRF-R
C2006864_711   ---------- ---------- -----GSWRL TIDLRMLNKY TPPSAPIVAD IPDIMSKLMA
C2017622_809   LSKGFIRKSN SPAGAGFFFV QKKD-GGLRP CIDYRGLNKI TIKNRYPLPL IPELFDRL-N
C1971716_528   ---------- ---------- ---------- ---------- ---------- --DLFATL-A
C2004596_693   LDLGVIEKSK SEWSSPIVLV PKPD-GSLRF CNDFRKVNEV SKFDAYPMPR VDELIERL-G
C1972948_532   ---------- ---------- ---HPKQIRV VFDSS-LNDV LLTGPNLTNN LVGVLMRF-R
C1998932_656   LSRGFIRKSS SLAGAGFFFI QKKD-GSLRP CIDYRGLNKI TVKNRYPLPL IPELFDRL-K
C1955616_477   ---------- TPWISSMVAA KKP--GKLRV CIDPKDLNKA LKRSHYPMPT IDEILPSL-A
C388338_3128   ---------- ---------- ---------- ---------- ---------- ----------
C1957604_482   ---------- ---------- ---------- ---------- SKFDAYPMPQ VDKLIERL-G
C2069854_3038  -EQNIIVESR SPYASPIVIV RKKN-GSVRL CVDYRTLNRR TIPDQYTLPR IDEALDAL-H
C2009360_732   LN-------- -CWYLPLF-- ---HPQQIRV VFDSS-LNDI LLKGPDLNNN LLGVLLRF-R
C428809_587    LDLGVIEESH SDWSSRIVLI PKPE-GSLRF CNDFRKLNEI SKFDAYPMPR VDELKERL-G
C2035024_1057  ---------- ---------- ---------- ---------- ---------- ----------
C1918203_389   ---------- ---------- ---------- ---------- ---------- ----------
C306815_1414   ---------- ---------- ---------- ---------- ---------- ----------
C1939620_435   ---------- ---------- ---------- ---------- ---------- ----------
C1866539_309   ---------- ---GAGFFFV EKKD-GGLRP CIDYRGLNKI TVKNRYPLPL ISELFDRV-K
C1886611_336   ---------- ---------- ---------- ---------- ---------- ----------
C394943_431    LERGFIRPSS SPAGAGFFFV SKKD-GGLRP CIVYRGLNKI TVKNRYPLPL ISELFDRV-K
C1856263_296   TLKNSV-G-- GRWVYAIKSN TDG----ARY VAKGY--NQV KGI-ETFSPA VNFTSIRIMQ
C278806_283    ---------- ---------- ---------- ---------- ---------- ------RL-R
C2007178_713   LKKGFIRPST SPAGAGIFFV EKKD-HSLRP CIDYRDLNKI TIKNRYPLPL IPELFLRL-R
C360513_344    ---------- ---------- ---------- ---------- ---------- ----------
C1830795_269   ---------- ---------- ---------- ---------- ---------- ----------
C1826741_265   ---------- ---------- ---------- ---------- ---------- ----------
C1826619_265   LSKGFIRPST SPAGAGIFFV EKKD-HSLRP CIDYRDLNKI TVKNRYPLPL IPELFQRL-R
C1816683_255   LERGFIRPSS SPAGAGFFFV GKKD-GGLRP CIDYRGLNKV TVKNRYPLPL ISELFDQV-K
C315050_271    LQRGFIRPST SPAGAGFFFV EKKD-SGLRP CIDYRGLNKI TVKNRYPLPL ISELFDQL-K
C1786839_231   ---------- ---------- ---------- ---------- ---------- ----------
C256554_213    ---------- ---------- ---------- ---------- ---------- ----------
C1742205_203   LERGFIRPSN SPAGAGFFFV GKKD-GGLRP CIDYRGLNKI TIKNRYPLPL ISELFDRV-K
C2013250_766   LERGFIRPSN SPAGAGFFFV GKKD-GGLRP CIDYRGLNKV TIKNRYPLPL ISELFDQV--
Mag            LAAGVIKPVD SDWATPLVVV RKAD-GGLRI CADYKVLNKV LAIDRFPVPK MEDLFSNL-S
Gulliver       LEMNVISPVS YSVATPLVFI KKAD-GKLRV CGDFS-LNKA LQDHLYPLPI PEDLFTIL-N
DRM            LDAGIITPVK SEWAAPIVPV VKKD-KTLRL CGDYKLVNQA VTTEIYPLPR IEELMATL-S
CFG1           LDEGTISPVE SEWATPIVPI VKSD-KSIRI CGDYKVVNKV SKLDNYPIPK TEDLYATL-G
Hydra21        LDSGIYRPVS SRWAAPIVPV LKKD-GTIRL CGDYKQVNQA AMCDSYPLPR TEDLFATL-A
SPM            LDAGVIKKVK SRWAAPIVTV PKSD-GSVRL CGDYKQVNKV LEEDVYPLPT CEDLFANL-A
SURL           YE-DVITPVD TDWVSSLVVV MKKN-GQLRV CLDPRDLNRA IKREHYQLPS RAEITAHF-A
Cer4           LDLEVLEPIT SDWAAPIVVI RKKDTGKVRV CADFKCLNNS LIEEIHPLPT SDDLFGTL-Q
Cer5           QEMGVIVPIT AKWAAPIVVI KKKGTGKIRV CADFKCLNAA LKDEFHPLPT SEDIFSRL-K
Cer6           KDMGVITPIT SKWAAPIVVI RKKESNKIRV CADFKCLNSA LKDEIHPLPT CEDLFAKL-K
HMSBeagle      LHDGIIRPSR SPYNSPVWIV PKKK-KKYRV VIDYRKLNMV TVADRYPIPD INEVLAQL-G
Yoyo           LEDGIIRPSR SPYNSPVWIV DKKN-KQYRL VIDYRKLNSV TIADRYPIPE INEVLSHL-G
Gypsyvir       LDDGIIRPSR SPYNSPTWVV DKKN-PKKRL VIDFRKLNEK TIPDRYPMPR IPMILANL-G
Burdock        LKDGIIRPSS SPYNNPVWVV DKKN-TKKRL VIDFRKLNLK TIDDKYPIPN VVWILSNL-G
Nomad          LQDGIIRPSN SPYNSPIWIV PKKE-KQYRM VVDFKRLNTV TIPDTYPIPD INATLASL-G
Gypsy          LKDGIIRPSR SPYNSPTWVV DKKN-PNKRL VIDFRKLNEK TIPDRYPMPS IPMILANL-G
297            LNQGLIRESN SPYNSPTWVV PKKA-NKYRV VIDYRKLNEI TIPDRYPIPN MDEILGKL-G
17.6           LNQGIIRTSN SPYNSPIWVV PKKK-QKFRI VIDYRKLNEI TVGDRHPIPN MDEILGKL-G
Tv1            PFSDLIKP-- IPNGLPVIIV PKRK-PKFRL VIDYRHFNEL TINDKYPIPI MDEILDKL-G
Ted            LDQGIIRPSD SAWSSPIWVV PKKK-QKWRL VVDFRKLNEK TIDDKYPIPN ISDVLDKL-G
Zam            LDQQIIRSSH SPWSAPVWVV PKKN-RKWRL VIDYRKLNDK TISDRYPIPN INDILDSI-G
Idefix         IEQGIVRKSK SPYCSPIWVV PKKK-QKFRL VVDYRNLNEI TVNDKFPIPR MDEILDKL-G
Tom            LEQGLIRESN SPYNSPTWVV PKKK-AKYRV VIDYRKLNEI TIPDRFPIPN MDEILGKL-G
Springer       LKNGIIQKSK SPYNNPIWVV DKKN-KKMRL VLDFRKLNER TVPDRYPMPN ISMILGNL-G
Athila41       LDAGVIYPIS STWVSPVHCV PKKG-GMHRM CIDYRKLNAA SRKDHFPLPF IDQMLERL-A
Diaspora       LQAGIIYPIS SQWVSPVQVV PKKT-GLWRV CIHYRRLNQV TKKDHFPLPF IDQILECL-A
Cyclops2       LDARMIYPIS SPWVSPVHVV PKKG-GNWRM CIEYRRLNTA TRKDHFPLPF MDQMLERL-S
Bagy2          LEAGIIYPVA SDWVSPVHCV PKKG-GIYRM VIDFRKLNKA TRKDHYPLPF IDKMLERL-S
Calypso        VARSRPHPIS SAWVSPVQVV LKKG-GMWRM CIDYRKLNNA TWKDHYPLPF MDHMLERL-A
Gloin          LQCGIIRPSK SPFSSLVLLV KKKD-GSWRF CVDYRALNRV TVLDKFPIPM IDELLDEL-H
Ifg7           LEAGIIQPSQ SSFSDPVVLV HKKD-GSWCM CPDYRELNKL TIKDKFPIPV IDELLDEL-H
Reina          LEQGVIQHSS SPFASPVLLV KKKD-GEWRL CVDYRRLNAH TVKNRYPMPV FDEIVDEL-C
Gimli          LESGIIQPSS SSFASPVVLV KKKD-GSWRL CVDYRKVNGI TVKNCFPIPL IEDLMDEL-G
Monkey         LSGGLIRSSK APFGAPVLFQ KKQD-GSLRL CVDYRALNKV TVKNKYPIPL IADLFDQL-G
Tntom1         ENARYHRTLQ VPIRVPCA-I PKET-WQFTT LCDYRALNII TVKNKYPIPL MAYLFDRL-G
Galadriel      LDAGLIQPSK APYGAPVLFQ KKQD-GTMRM CVDYRALNKA TIKNKYSVPL VQDLMDRL-S
Del            LNKGFIRGST SPWGAHVLFD PKKD-DSKRM CIDYK-LNSV TVKNKYPLPR IDDLFDQL-N
Peabody        LDKKFIRPSV SPWGAPVLLV KKKE-GTMRL CVDYRQLNKV TIKNRYPLPR IDDLMDQL-V
Retrosat2      LQKGYIRPST SPWGAPVIFV EKKD-KTKRM CVDYRALNEV TIKNKYPLPR IDDLFDQL-K
Bagy1          LNKGFIRPSS SP-SCPVLFV KKKD-GMDRM VVDYRPVNLV TIKNKYPLPR INDLYDQL-T
Tma            LGKGFIRPST SP-GAPVLFV KKKD-GSFRL CIDYRGLNWV TVKNKYPLPR IDELLDQL-R
Legolas        LDKGFIRPSS SPWGAPVLFV KKKD-GSFRL CIDYRGLNKV TVKNKYPLPR IDELMDQL-G
Cereba         LDKGYIRESL SPCDVPIILV PKKG-WYAYV CLLEALIILL FVIVILFLGM I--CIDEL-S
CRM            LDKGYVRESL SPCAVPVILV PKKD-GTWRM CVDCRAINNI TIRYRHPIPR LDDMLDEL-S
Beetle1        LAKGFVQESL SPCAVPVILV PKKD-GTMRM CVDCRAINNI TIKYRYPIPR LDDLLDEL-H
REM1           LAKGMIQPST SPYGAPVIFV EKAD-GSLRM VLDYRALNKI TRKRRYPMPN ITELFDQL-A
GRhodo         YSHGLARDSL SEYASPVTLA PKPD-GTWRF CTDYRALNSI TQEAKFPLPR IDDSLDQL-R
Sushiichi      LASGIIRPSS SPLAAGFFFV AKED-GGLRP CIDFRKLNNI TVKNKYPLPL MSSTFEPL-T
Amnichi        LRKGFIRPSQ SPAASPVMFV KKKS-GDLRL VVDYRALNNI TKRNSYPLPL ISDLLDRL-R
Amnsan         LQRGFIRPST SPAGAGFFFV EKKD-GGLRP CIDYRGLNKI TVKNRYPLPL ISELFDQL-K
Amnni          LAAGIIRQST SPAGAGFFFV GKKD-GGLRP CIDYRGLNKI TIRNRYPLPL MSTAFEIL-Q
Dane1          LRKGFIRPSS SPTASPVLFV KKPG-GGLCF CVDYQRLNWI LVKDQYPLPL VKETLNNL-K
Maggy          LKKGFIRPSS SSVASPVLFV KKQG-GGLRF CVDYRALNNI TVKDRYPLPL VRETLNNL-A
marY1          LASGRIRPSK SPMASPFFFV KKKD-GSLRP VQDYRRLNNI TVKNRYPLPL ISELVNQL-H
Cgret          LKKGYIREST SPAGSPILFV PKKN-GKLRL CVDYRMLNEM TIKNRYPLPL IDELQRLL-H
Cft1           LAKGWIRRST SSAGTPCMFV PKAN-GKLRL VQDYRKLNEI TIKNRYPLPN IEEAQDRL-T
Pyret          FKKDYIRPSI SPAGYPILFV PKKN-GKLRL CVDYRQLNDI TIKNCYPLPL IREFRNML-Y
Skippy         IRKGYIRPSK SSAGFPVMFV PKPNSNKLRL VVDYRQLNEI TEKDRTSLPL ITELKDRL-F
Real           LEKGFIRVSS SPAAAPVLFA KKPG-GGLRL CIDYRALNAI TKKDRYPLPL IRETLNNL-S
MGLR3          LQKGFIEPGS TPWAAPILFA RKGD-GGLRF CVDYRKLNAL TKKDVCPLPL IEETLARI-S
Grasshopper    MDKGWIRASS SSAAAPVLMV RKAS-GGWRL CVDYRALNSI TMQDRYPLPL IKETIRSL-T
Pyggy          LDKGFIRVSS LLAFLLVLFA KKLE-GGLRL CIDYWALNAI TRKNRYLLPL IRETLNNI-S
Tse3           IASGNVIPSE SPYAAPVIFV QKKD-GTKRL CVDYRGLNDI TIKSKFPLPL IEDVLDQL-S
Ty31           LDNKFIVPSK SPCSSPVVLV PKKD-GTFRL CVDYRTLNKA TISDPFPLPR IDNLLSRI-G
Skipper        IDLGIIKRSE SNYSSPIMLL KKR--DSWRV VHDYRQLNKV TVRDDHPFTP VDSLLNQC-K
TF2            LKSGIIRESK AINACPVMFV PKKE-GTLRM VVDYKPLNKY VKPNIYPLPL IEQLLAKI-Q
TF1            LKSGIIRESK AINACPVMFV PKKE-GTLRM VVDYKPLNKY VKPNIYPLPL IEQLLAKI-Q
Tor4a          LDNKLIEPCS SPWNSPSLLV RKKD-GRFRL VIDYRRLNDA TLQMHHPLPN LEDSISYL-E
Tor2           AKDGIIEPCP KGFHSPLVIV RKKT-GGLRI CSDFKSSNQC LDEDIWPLPQ MDHLFANIEH
Tor1           MEAGIIEKAS SSFNAPLQLV RKSS-GGYRI CVDMRSLNNR LAESKWPLPS LAETLESL-A
Cer1           LNQKVIRESK SPWSSPVVLV KKKD-GSIRM CIDYRKVNKV VKNNAHPLPN IEATLQSL-A
Cer2           IQSERIVESN TPWTSPIVLV KKKN-GSLRV CLDFRKLNEV TIPDNYPLPR IDAIIEKV-G
Cer3           IQSGRIVESN TPWTSPIVLI KKKN-GSLRV CLDFRKLNEV TVPDNYPLPR IDSIIEQI-G
Cigr1          LEEEIIEPSN SPWRAQVLVA REGS-KKPRM VIDYSQTNVF TELDAYPLPS IESIVNKV-T
CsRN1          LELDIIRTSS SHWSSPLHMV PKKSKGDWRP CGDYRSLNNA TIPDRYPIPH IHDFASTS-C
Kabuki         QELGICRPSK IAWASPLHIV PKKN-GDLRP CGDYRQLNAI TKPDRYPIPR RHDFTYIL-D
Boudicca       RSRELIRSSN SPWSSPLHMV PKKDSNDWRP TDVYRRLNAK TIPDRYPLPH IHDLTATL-K
Osvaldo        LVKGCIEPSK SPHTRTYSNG GRKN-GKWRL CVDFRQLNSR SIKDAYPLPR VHHILDQL-R
Woot           LDLGVIKREA SPYASPMTVG KKKD-GTVRI CLDARMINSK MIADCESPPA ADELLRRF-H
Ulysses        LKLGIIEESD SPWSNRTTVV MRP--GKNRF CLDARKLNSV TVKDAYPLPC IEGILSRS-T
Circe          ---KSIVR-- LRWMLKRHL- -------HRL ---------- ---GHLQLPC ISNVSMQEMQ
Gmr1           LKLGVIEESR SAWASPIVLV PKPD-GTHRF CNDFRRLNEV SDFDSYPMPR VDELIERL-G
rGmr1          LKLGVIEPSR SPWSSPIVMV PKPD-GTLRF CNDFRKLNEA SSFDGYPMPR VDELLDRL-G
RetroSor1      LDAKVIREVI PEWLANVVLV PKKN-GKMRM CIDFTDLNKA CVKDSFPLPR IDTSVDKA-A
Cinful1        LSAGVIREVK PEWLANTVMV KKAN-GKWRM CIDFTDLNKA CPKDEFPLPR IDSLVDAT-A
B1147A04.5     LV-SFLRANA FAWRPA---- DMP--GVPRE VIEHR-LVRS GAR-----PV RQKVRRQA-P
Ogre           WDAGFLAVTS PPWMANIVPV PKKD-GKVRM CVDYRDLNRA SPKDDFPLPH IDVLVDNT-A
Grande14       VAAGFIREVL PEWLPTLFLY SKRI-KWIGA CASTILITNT VRRDPFGLPR IDQVVDST-A
Tat41          LGAGSIVEVK PEWLANPVVV KKKN-GKLRV CIDFTDLNKA CPKDSFPLPH IDRMVEAT-T
Tft2           LKIGSIREVQ PDWLANTVVV KKKN-GKRIV CIDFTDLNKA CPKDSFPLPH IDNLVEST-A
RIRE2          LAAGFIKEVL PDWLANPVLV RKKT-GQWRM CVDYTDLNKS CPKDPFGLPR IDQVVDST-A
412            IKDKIVEPSV SQYNSPLLLV PKKK-KKWRL VIDYRQINKK LLADKFPLPR IDDILDQL-G
Mdg1           IKDGIVEQSI SEYNSPLLLV PKKE-KRWRL VVDYRQINKK LLADKFPLPR IEDILDQL-G
Blastopia      VEQSIVRKST SNVASRIVVV RKKD-GTLRV CVDYRKLNTM VLMDCFPVPI MEEVLEKL-Q
Micropia       IRCNIVRPSC SPFASPMLLV KKKN-GTDRL CVDFRELNSN TISDKYPLPL ISDQIARL-R
Mdg3           LENGFIRPSD SEYASPIVLV KKKT-GDLRM CVDFRKLNKM TMKDNYPLPL IDDLLDRM-N
HFV            LKQGVLTPQN STMNTPVYPV PKPD-GRWRM VLDYREVNKT IPLTAAQNQH SAGILATI-V
SFV1           LKQGVLIQQN STMNTPVYPV PKPD-GKWRM VLDYREVNKT IPLIAAQNQH SAGILSSI-Y
EFV            LKQGVLKQQT SPMNTPVYPV PKPD-GRWRM VLDYRAVNKV TPAIATQNCH SASLLNTL-Y
BFV            LRQGVLRQQN SEMNTPVYPV PKAD-GRWRM VLDYREVNKV TPLVATQNCH SASILNTL-Y
FFV            LKQGVLIQKE STMNTPVYPV PKPN-GRWRM VLDYRAVNKV TPLIAVQNQH SYGILGSL-F
DrFV1          KRKGIIKEVD APTNSPIQAV AKPD-GGWRL VTNYKALNKQ TVPDTRYLIN ARDATGAA-P
HERVK10        LEKGHIEPSF SPWNSPVFVI QKK-SGKWHT LTDLRAVNAV IQPLQPGLPS PAMI-----P
MPMV           LEAGHITESS SPWNTPIFVI KKK-SGKWRL LQDLRAVNAT MVLLQPGLPS PVAI-----P
MMTV           LQLGHLEESN SPWNTPVFVI KKK-SGKWRL LQDLRAVNAT MHDLQPGLPS PVAV-----P
SERV           LEAGHIIESN SPWNTPIFVI KKK-SGKWRL LQDLRAVNIT MVLLQPGLPS PVAI-----P
SRV1           LEAGHITESN SPWNTPIFVI KKK-SGKWRL LQDLRAVNAT MVLLQPGLPS PVAI-----P
JSRV           LRLGHIEPST SAWNSPIFVI KKK-SGKWRL LQDLRKVNET MMMLQPGLPT PSAI-----P
SMRVH          LAAGHIEPTN SPWNTPIFII KKK-SGSWRL LQDLRAVNKV MVPLQPGLPS PVAI-----P
KHERV          LEKGHIEPSF SPWNSPVFVI QKK-SGKWRM LTDLRAVNAI IQPLQSGLPS PAMI-----P
PyERV          LDNGHLEPSL SPYNTPVFVI KKK-SGKWRL LHDLRAVNAI IKPLQCGLPN PNLI-----P
LPDV           LKDGRIIPSR SQWNSPIFVI QKKDKSKFRM LHDLRAVNAL IKDLQPGTPW PGAI-----P
RSV            LQLGHIEPSL SCWNTPVFVI RKA--GSYRL LHDLRAVNAK LVPVQQGAPV LSAL-----P
STcLV2PP1664   LEASYIEPYS GPGNNPVFPV KKP--GKWRF IHDLRATNAI TTTLASPSPG PPDLTSLS-T
HTLV2          LEAGHIEPYS GPGNNPVFPV KKP--GKWRF IHDLRATNAI TTTLTSPSPG PPDLTSLP-T
HTLV1          LEAGHIEPYT GPGNNPVFPV KKA--GTWRF IHDLRATNSL TIDLSSSSPG PPDLSSLP-T
BLV            LEAGYISPWD GPGNNPVFPV RKP--GTWRF VHDLRATNAL TKPIPALSPG PPDLTAIP-T
HIV2           EKEGQLEEAP NPYNTPTFAI KKKDKNKWRM LIDFRELNKV TQDIQLGIPH PAGL-----A
HIV1           EEEGKISKIG NPYNTPVFAI KKKDSTKWRK LVDFRELNKR TQDVQLGIPH PAGL-----K
EIAV           LSEGKISEAS NPYNSPIFVI KKR-SSKWRL LQDLRELNKT VQVISRGLPH PGGL-----I
SIVMAC         EKDGQLEEAP NPYNTPTFAI KKKDKNKWRM LIDFRELNRV TQDVQLGIPH PAGL-----A
SIVAGM         EKEGKISKVG NPYNTPVFCI RKKDKTQWRM LIDFRALNKA TQDVQLGIPH PAGL-----K
SIVMND         EEEGKISRVD NNYNTPIFAI KKKDKNEWRK LIDFRELNKL TQDLQLGIPH PAGI-----K
VMV            EKEGKVGRAP WTCNTPIFCI KKK--GKWRM LIDFRELNKQ TEDAQLGLPH PGGL-----Q
SAOMVV         EKEGKVGRAP WTCNTPIFCI KKK--GKWRM LIDFRELNKQ TEDAQLGLPH PGGL-----Q
CAEV           VEEGKLGKAP WTCNTPIFCI KKK--GKWRM LIDFRELNKQ TEDAQLGLPH PGGL-----Q
FIV            EREGKVKRAD NPWNTPVFAI KKK-SGKWRM LIDFRELNKL TEKVQLGLPH PAGL-----Q
BIV            LAEGKISEAA NPYNTPVFVI KKKGTGKWRM LMDFRELNKI TVKFSTGLPY PPGI-----K
KoRV           LDLGILVPCQ SPWNTPLLPV KKPGTNDYRP VQDLREVNKR VQDIHPTVPN PYNLLSSLPP
REV            RAAGILRPVH SPWNTPLLPV RKSGTSEYRM VQDLREVNKR VETIHPTVPN PYTLLSLLPP
HERVE          RTFRIIVPCQ SPWNTPLLPV PKPGTKDYRP VQDLRLVNQA TVTLHPTVPN LYTLLGLLPA
RTVLIa         INDGLLEPCM SPYNTPILPV KKSD-GSYRL VKDLRAINQT VQTTNPVVPN PYTILSKIPY
MdEV           LDQGILVACQ SPWNTPLLPV RKPGTNDYRP VQDLREVNKR VLDIHPTVPN PYNLLSSLPP
PERVMSL        IQQGILVPVQ SPWNTPLLPV RKPGTNDYRP VQDLREVNKR VQDIHPTVPN PYNLLCALPP
FeLV           LDQGILKPCQ SPWNTPLLPV KKPGTEDYRP VQDLREVNKR VEDIHPTVPN PYNLLSTLPP
RCHOK1         LEQGILVPCK SPWNTPLLPV RKPGTNDYRP VQDLREVNKR IEDIHPTVPN PYNLLSGLPP
BAEVM          LELGVLRPCR SPWNTPLLPV KKPGTQDYRP VQDLREINKR TVDIHPTVPN PYNLLSTLKP
MuLV           LDQGILVPCQ SPWNTPLLPV KKPGTNDYRP VQDLREVNKR VEDIHPTVPN PYNLLSGLPP
GALV           LDLGVLVPCR SPWNTPLLPV KKPGTNDYRP VQDLREINKR VQDIHPTVPN PYNLLSSLPP
WdSV           ENQGILIKCH SPCNTPIFPI KKAGRDEYRM IHDLRAINNI VAPLTAVVAS PTTVLSNLAP
XEN1           LENGAIKRQS SPCNTPLFPV KEKGKDKYRL VQDLRAVNEA TVMETPLVSN PHTILSGIPP
ZFERV          EAAEVLRRTV SGWNTPILPV LKKTTGKYRM VHDLRLINEK VLTATLPTPN PYTIMSKLTP
ASSBSV         LGADCIYATS SPWNTPILPV PKADGKTYRM VQDFRAVNDV TTGVDLPVPD PHVSLSNLSP
ZFERV2         VKAGVLVETT SYCNTPIMPV IKPDKNRWRL VHDLRAINDI VEDFTAEVPN PHTLLTNIPP
SnRV           LEQGVLRKCN STVNSAIWPV GKPD-GSWRL TIDYRPLNSA VSCPYPTVAS TPELFAKLEK
MuERVL         KDAGVVVPTT SPFNSPIWPV QKTD-GSWRM TVDYRKLNQV VTPIAAAVPD VVSLLEQITS
BsCVBV         LKMGLIRPST SRHRTMAMII NSGKRGKERM VFNYKTLNDN TYRDPYSLPG INTIIQKV-G
ScBIMV         LARGVIRKSN SPHRTNAFIV ESGIRGKPRL VFNYKRLNDN TWPDQYSLPG INALLKNV-A
ComYMV         LQMKVIRPSE SKHRSTAFIV RSGKKGKERM VFNYKLLNEN TESDQYSLPG INTIISKV-G
DBV            LKLKVIRASK SRHRTTAFIV YSGNKGKERM VFNYKRLNDN TEKDQYSLPG INTILKRV-G
CYMV           LKIGAIRPSK SRHRTTAIIV NSGVKGKERM VFNYKRLNDL TNKDQYSLPG IQTILQRL-K
BSOLV          LELKVIRPSS SKHRTTAMIV ESGRRGKERL VFNYKRLNDN TEKDQYSLPG INTIIKRI-G
TaBV           LMLKVIQPSK SRHRTMAFLV NSGIKGKERM VFNYKALNDN TYKDQYSLPN IQLILKKV-I
CSSV           LDIGVIRPSK SKHRTTAFIV ESGIHGKERL VFNYKRLNDN TEKDQYSLPG IQTILKRV-G
CSVMV          IKEGFIEEED KKYSSPAFIV NKHKRGKTRM VIDYKDLNKK AKVVKYPIPN KDTLIHRS-I
TVCV           LDNKYIQESN SKHTSPAFIV NKHKRGKSRM VIDYRNLNAK TKTYNYPIPN KILKIRQI-Q
KTSV           LQSKVIRPST SKHRTTAIIV ESGKRGKERL VFNYKRLNDN TEKDQYSLPG INTIIKRI-G
RTBV           LDNKLIKKAD CRHRTAAFIV RNHVAQKPRI VYNYKRLNDN MHTDPFNIPH KISMINLI-Q
BSGFV          LDIKVIRPST SKHRTTAIMV NSGKKGKERL VFNYKRLNDN TEKDQYSLPG INTIIARI-S
BSVAV          LELKVIRPST SKHRTTAIIV QSGKRGKERL VFNYKRLNDN TEKDQYSLPG INTIISRI-G
BSMyV          LQLKVIRPSS SRHRTTAMIV ESGKRGKERL VFNFKRLNDN TEKDQYSLPG INTIISRI-G
CLNV           LELKVIRPSK SRHRTTAMIV QSGKRGKERL VFNYKRLNDN TEKDQYSLPG INTIIQRI-G
DrMV           LQLKVIRPSK SRHRTMAMIG NSGVKGKERM VFNYRSLNDN THKDQYSLPG INTIIQKI-G
CaMV           LDLKVIKPSK SPHMAPAFLV NNERRGKKRM VVNYKAMNKA TVGDAYNLPN KDELLTLI-R
EVCV           LAMNLIVPSK SPHMSPAFMV NKGRRGKMRM VVNYKALNDA TIGDAHNIPN RDSLMALI-S
LLDAV          LELKIIIPSK SPHQSPAFLV ENERRGKKRM VVNYKAINTA TIGDAHNLPN KDELLTLI-R
CERV           LDLKVIKPSK SPHMSPAFLV ENERRGKKRM VVNYKAMNKA TKGDAHNLPN KDELLALV-R
FMV            LDLGLIIPSK SQHMSPAFLV ENERRGKKRM VVNYKAINQA TIGDSHNLPN MQELLTLL-R
MiMV           LDLKVIIPSK SQHMSPAFLV EKERRGKKRM VVNYKKLNEV TIGDSHNLPN MQELITLL-R
SVBV           LKLGIIRPSK SPHSSPAFMV RNHKRGKARM VINYKKLNDH TKGDGYLLPN KEQLLQRI-G
RuFDV          LEIKVIRPSR SPHSSPCFLV QNHKRGKKRL VINYKALNAA TISDGYLLPN KETILTAI-R
SbCMV          LKKGLIRESQ SPHSAPAFYV ENHKRGKRRM VINYKKMNEA TIGDSYKLPR KDFILEKI-K
PCSV           IELGILRQSK SPHSAPAFYV ENHKRGKRRL VINYK-MNKA TKGDAYNL-- -DRLYLTD-R
BRRV           INKGLIRPSK SPHSAPAFYV ENHKRAKRRI VINYKAMNEA TIGTPKTLPR ADYIMNRL-K
CmYLCV         VRKGIIEESK SPHSAPAFYV ENHKRKKRRM VINYKALNKA TIGNAHKLPR IDSILTKV-K
PVCV           QQFDLIEPSD SQWACEAFYV NKRVRGKLRL VINYQPLNHF LQDDKFPIPN KLTLFSHL-S
Retrofit       PYQNII-G-- CKWVYKIKRK ADG----ARL VAKGF--KQR YGI-DTFSPV VKAATIRILS
Koala          --KNII-D-- CKWVYKVKRK QDG----ARL VAKGF--RQR YGI-DTFSPV IKMTTIRILA
Hopscotch      PPINII-D-- CKWVYKIKRK ADG----GRL VAKGF--KQR YGI-DTFSPV VKAATIRTLS
Melmoth        TLKKAV-G-- CKWVFTLKFL ADG----ARL VAKGY--TQK EGL-DTFSPV AKMTTIKLLK
Vitico12       MKAALKRN-- SDLGARAKAK XYG----AHL VARGF--SQQ YGL-ETFSPV AKLTI-----
Oryco11        DRREVI-G-- VKWVYKTKLN LDG----ARL VAKGF--KQK PGI-ETYAPV ARLETIRTIA
Poco           DMKKPI-G-- VKWVYRTKLN ADG----ARL VVKGY--AQI FGV-ETFAPV ARLDTIRMLA
Vitico11       ELKNVI-G-- VKWVFRTKYL ADG----AQL VAKGY--AQQ HGV-DTFSPI ALFETVRTLA
Araco          SLHKAI-G-- VKWVYKAKKN SKG----ARL VAKGY--SQR AGI-EVFAPV ARLETVRLIS
Oryco12        DLHRAI-G-- LKWVYKLKRD EQG----ARL AAKGY--VQR QGG-RGL--- ---HTCR---
Endovir11      PRVNVI-G-- TKWIFKNKFD EVG----ARL VAQGY--TQV EGL-ETFAPV ARLECIRFLG
SIRE14         PRTNVI-G-- TKWIFKNKTN EEG----ARL VAQGY--TQI EGV-ETFAPV ARLESIRLLG
Opie2          PRTNVI-G-- TKWIFKNKTN EEG----ARL VAQGY--TQI EGV-ETFAPV ARLESIRLLG
TSI9           DPCKPI-G-- TKWVFKNKQG EDG----ARL VAQGF--CQK EGI-ETFAPV ARLEAIRILA
ToRTL1         PRRTII-G-- TRWVFRNKLD ENG----SRL VVQGY--NQE EGI-ETFAPV ARMEAIRIIA
Fourf          DRCQPI-G-- CKWIFKKKLR PDG----ARL VAKGY--TQK EGE-DTYSPV ARLTTIRTIA
Batata         KARKAL-K-- NRWVYRVKHE EGT----ARL VVKGF--SQK KGI-EIFSPV VKFSSIRVLG
Sto4           VIAKTV-G-- CKWVYKTKRD SRG----ARL VAKGF--TQR EGI-ETFSPV STKDSFRIMA
Tork4          IQRKII-T-- CKWVFKKKEG SPA----ARV VARGF--NQR EGV-EIFSPV VRHTSIRVLA
Tto1           KLKRAL-K-- NKWVFKMKHD EHN----ARL VVKGF--NQR KGI-EIFSPV VKMTSIRTLG
RTvr2          NLKRAL-E-- NRWIFRVKQE SNS----ARL VVKGF--RQR KGV-EIFSSV VRMTSI-TLS
Tnt1           ELKRPL-K-- CKWVFKLKKD GDC----ARL VVKGF--EQK KGI-EIFSPV VKMTSIRTLS
V12            ELKRAL-K-- NKWVLKRKPE PNR----ARL VVKGF--SQK KGI-EIFSPV VKMSSIRVLG
Humnum         DVGTIV-Q-- CKWVLRKKYD SEN----ARL VAKGF--TQK HGV-ETFSPV VRHTTLRLFA
Mtanga         SLRKAV-G-- SKWVFKRKMD GDG----ARL VAKGF--SQV YGA-EVFAPV AKQTTFRTLS
Copia          KRKNIV-D-- SRWVFSVKYN ELG----ARL VARGF--TQK YQI-ETFAPV ARISSFRFLS
Koco           QKKNIV-D-- SRWVFSVKYD ELG----ARL VARGF--TQK YQV-ETFAPV ARIASFRLLS
Yokozuna       TLSKAI-D-- TKWVFRTKQN --G----ARL VAKGF--QQQ ----NHYAPV AKLSTIRLMS
Tricopia       DRGNVI-G-- SV-ILRNKFK SNG----ARL VAQGF--SQK PGI-ETFAPV TRFSSIRLAA
Hydra12        TLKHAV-G-- GRWVYSIKSN IDE----ARY VAKGY--SQV LGV-ETFSPT ANITSIRAMQ
Hydra11        ELKKVV-G-- GRWIYTIKGN NNK----ARY VAKGY--NQI QGI-ETFSPT ARMESVRIMQ
1731           DLRRCV-A-- CKWVYSLKRD VSG----ARL VAKGC--SQK FGV-ETFSPV CRLESVRLLA
Xanthias       DLQKAI-G-- SKWVFRVKRD KEG----SRL VAQGC--GQK MGV-ETFSPV IRYETIRMFA
pCretro6       DLRKAI-G-- CKWVYRIKRN FSG----ARL VAQGF--SQV PGV-ETYAPV MRPESLHIAA
pCretro3       ELRKAI-G-- SKWVFAIKRH QDG----ARL VAQGF--SQI AGQ-DTFSPV VRQETFRVTA
PyRE1G1        KAARRQ-G-- TRVIFECKAD QRG----CRL VGRGD--RQK PGN-QSWAAM PAAATTRAFA
Osser          IPVRPL-P-- VKWVFSLKKD EHG----ARL VAKGF--AQV EGR-EVWAPV SKHTTLRALS
Tse1           ---KKIIN-- SMFIFTTKR- -------CRF VARGD--QQH PS-ENAIANT VHHYALMTLS
Ty1B           ---KRVIN-- SMFIFNRKR- -------ARF VARGD--IQH PD-SGMQSNT VHHYALMTLS
Tkm1           ---KKILN-- SMFIFTTKR- -------CRL VARGD--QQA AD-TELKANT VDNLALMTLA
pCal           PIVKPI-S-- MGWVHTEKID SLK----SRC VVHGN--RQK EKLFSVSSPV IDLVTIRLTI
Ty2            ---KKVIN-- SMFIFNKKR- -------ARF VARGD--IQH PD-SDMQSNT VHHYALMTLS
Tdh2           KNVKPI-P-- TTWVHTHKIN DLK----SRC VVQGF--RQI ANESKVSSPV IELSIIRLTA
Ty4            ---NLIVP-- TNTIFTKKR- -------ARI VCRGD--TQS PD---TYSVI TTEIKIFLMQ
Zeco1          EVQKCV-S-- TRWVCSLK-- -------ARL VARGF--EEL NIH-QKDSPT CASDSLRLLA
GalEa1         EVQRAL-S-- VRWVVTEK-- -------ARL VARGF--EE- ETG-RKDSPT CSKEAVRLLS
Cico1          EVQKCI-S-- VRWVCTVK-- -------ARL VARGF--EER NTQ-DKDSPT CSTDALRVIT
Zeco2          EVQKRV-S-- TRWVCSLK-- -------ARL VARGF--EEL NIH-QKDSPT CASDSLRLLA
Olco1          EVQKYI-S-- TRWVCTLK-- -------ARL VARGF--EEL QVS-QKDSPT CASESLRLVA
CoDi4.4        ENCQKI-D-- CHIIFDVKL- -------ARY VAGGH--MTE AP-ALTYSSV VSRESVRIFM
CoDi3.1        ERYKRI-P-- MWIIFDVKM- -------ARL VAGGH--VTD PP-EDTYSSV ASRESVRLFL
CoDi2.4        TNYKKI-R-- VHTVYDVKH- -------ARM VAGGH--LTP VP-ESVYSGV VSLRSLRIVF
CoDi4.1        DRHKEI-T-- CHMIFDIKA- -------ARL VAGGH--TTD PP-DMTFASV VSRDSVRIFL
CoDi4.5        TTYQHV-R-- CHMIFDVKM- -------ARL VAGGH--TTE AP-TLTYASV VSRETVRILT
CoDi4.3        ASYTWI-P-- CHMIFDIKM- -------ARF VAGGH--VTD PP-SITYASV VSRDSVRILL
CoDi7.1        FSFQKT-T-- LMTVFDVKQ- -------ARL VAGGH--LVD AL-HDIYSST VKGISVKLHV
CoDi5.2        EKK--ATY-- LKIVAAIK-- -------IRF TVGGD----- --RGPTSTPT AALPAIKIVN
CoDi5.3        AKK--ATY-- LKIVAAIK-- -------IRF TVGGD----- --RGPTSTPT AALPAIKIVN
CoDi5.1        AIK--ATY-- LRIVASIR-- -------IRF TVGGN----- --LGKVSTPT ADITTAKIFN
CoDi5.4        EIRKDITY-- GRIVVVVR-- -------TRL TVGGN----- --LWEVATPT ADLTTAKLFN
CoDi5.5        DIFKDITY-- AKFVCDYR-- -------TRL TMGGD----- --RGEVGTPT ADLLLVKIFN
CoDi5.6        NIV--ITY-- ARIVVDYR-- -------VRI TAGGN----- --LGELTTRT ADLTTAKLWN
CoDi6.1        EVAEVV-P-- SVWAMRRKRN TTN----ARL NMHGG--KQT YGV-ETFAPV VSWFGIRLVV
CoDi6.7        LVTPII-P-- AVWSMKRKRR STR----ARL AFDGS--KQI HGV-ETYAPV ASWPTIRYLT
CoDi6.6        AKGKII-P-- TTWVFKRKR- PDG----ARL CIRGD--LQA PQL-DTYAPV ASWDTIRLFS
CoDi6.4        SLTRVL-G-- TRWIFKWKQD FDH----ARL VVKGY--EQI SGV-ESYSPV ANETTVNLIA
CoDi6.3        SIRRCV-K-- SKWVFKIKRN -------ARL VACGY--SQI PGV-ESYSPV ANDITIRLLV
CoDi6.2        DMRRCV-K-- SKWVFKLKRN -------ARI VACGY--SQI PGV-ESYSPV MNDITLRILV
CoDi6.5        PRKKTILP-- TKWVFKKKD- EQD----SRI VTKGF--MQI PGV-ESFSPV ANDTSVRIIA
Cer7           TE-------- --HYNPHS-- ---TPTKCRV VIDGSELNDA IYQGPTILPD --SVDTRF-R
Mabel          EV-------- -IHYLPHH-- ---TPTNLRI VYDASMLNDV LYRGPITLPD LVGVLLRF-R
Tas            KP-------- -VHYLPHQ-- ---NPTKI-V VFDGSTINEA IMRGPVLLPN LGGLLLRF-R
Cer101         GA-------- -KYYTPHR-- ---KETKLRI VLDASELNDC LYAGDNLVTP LYGILLRG-R
Spirobel       QG-------- -TWYLPHH-- ---RETKCRI VFDGS-LNRQ LDPGPPLQKD LVQILLRF-R
Hydra31        DS-------- -VHYLPHR-- ---RKTKVRI VFDAS-LNDC INAGPSLATP LFFILLRF-R
Pao            TK-------- -TWYLPHF-- ---NPEKLRV VHDAA-LNDM LLKGPNLLQS LPGVIMRF-R
Ninja          AV-------- -LWYLPHF-- ---NPGKVRL VFDAA-LNSE LDKGPQHYKP LPAVLFHF-R
Tamy           GT-------- -TFYLPHF-- ---HP-KIRI VFDAA-LNDA LLPGPDLLQS LFGVLLRF-R
Cubel          RA-------- -VWYLPIF-- ---NPGKLRI VWDAA-LNSV LLKGPDQVTS LVDVLLRF-R
Zebel          AN-------- -SWYIPHH-- ---HN---RI VFNCS-LNSQ LLPGPTLGPS LLGVLLRF-R
Sinbad         FD-------- -CWYIPHH-- ---NPGKLRI VFDCA-LNNQ FLRGPNTVNS LFGVLLRF-R
Saci6          FD-------- -CWYIPHH-- ---NPGKLRI VFDCA-LNDQ LLRGPNSVNS LLGVLLRF-R
Kobel          TA-------- -EWYIPHH-- ---HPNKIRV VFDCA-LNDV LLPGPNLMND LKGVLMRF-R
Purbel         TM-------- -VHYISHH-- ---RPTPLRI VFNSS-LNEY WKKGPDLLNN LFGVLLRF-R
Suzu           AE-------- -IWYISHL-- ---NPTPVRL VWNSS-LNDL LLKGPDVLNQ IRAVLLRF-R
Gabel          RE-------- -VWYISHL-- ---NPTPVRL VWNSS-LNDL LLKGPDVLNS IRAVLLKF-R
Moose          DA-------- -CCYLPHH-- ---KETKMRV VFDGSGLNDA LLVGPVIQDD LLSLIIRF-R
Max            SP-------- -SYHLPHH-- ---KPTKLRV VFNASGLNDI LHAGPVLQSD LTIQVLKW-R
Tribel         ET-------- --YYFLHH-- ---ND--IRV VFDGSGLNDC QMVGPTIQNE LLSIILRF-R
Nabel          ---------- ---YLPHH-- ---KLTMLRV VFNASGLNDC LLVGPTIQDD LITLLLRF-R
Roo            ---------- -KYFLPHQ-- ---RDTKLRV VFDASNLNDI MWVGPRVQKD IFDIIIKW-R
Bel            EE-------- -CFYLPHH-- ---KLTKCRV VFDGSGLNDR LHIGPPIQRD LFGVCLRF-R

               KERVAFMADV QQMFHCFLVR EDHRNYLRFL WHRNND--YR MRVHVFGNSP SPAVATYGLR
               KEPIAFTADV QQMFYCFLVR EDHRDYLRFL WYKDHD--YR MRVHVFGNSP SPAVAIYCMR
               GAKIFSKLDL RGAYNLIRIR EGDEWKTAFN T-R-DG-HYE YLVMPFGLCN APAVFQEFVN
               TARYLTTLDL T-GYWQIPLT NQAKEKTAFS T-P-EG-LFQ DVVLPFGLHG APATFQRTMD
               EASWFSVFDL VDAYFCVAIN AECQYLFAFT Y-E-GE-QYT WGRLPQGMVS SPSEFGQVMK
               EASWFSVFDL VDAYFCVAIN AECQYLFAFT Y-E-GE-QYT WGRLPQGMVS SPSEFGQVMK
               DASVYSVLDV SNGFFSIQLH PTCQYKFAFT F-E-GK-QYT FTKLPQGFHS SPTYFHQCLA
               DASVYSVLDV SNGFFSIQLH PTCQYKFAFT F-E-GK-QYT FTKLPQGFHS SPTYFHQCLA
               AGDWHAVLDL ANAFFSIPIA EESQDQFAFT W-E-GK-QYT LTVVPQGYMH SPTLCHGLVA
               AGDWHAVLDL ANAFFSIPIA EESQDQFAFT W-E-GK-QYT LTVVPQGYMH SPTLCHGLVA
               EHKYFTVLDI SNGFWSLPLS KECQYKFAFT F-L-GQ-QYT FTCLPQGFHN SPSLFHSTMR
               RAKYFSSIDI CNSFWNIAVE LRSQYKLAFT W-K-DQ-QYT WNCLPQGLHN SPTIYHKKMA
               EMKWYSAIDL ANGYWSVRIS PETQYRTAFS F-Q-SK-QYC WNNLPQGYCD SGTIFHRMLA
               NAKVFSSLDI CNGFWSIPVA TESQYKFAFT W-K-DR-QYT WNRLAQGLHN SPTIFHKRMA
               RAKYFSSIDI CNSFWNIAVE LRSQYKLAFT W-K-DQ-QYT WNCLPQGLHN SPTIYHKKMA
               QARYITTLDL TKGYWQVPLT EGAKEKTAFS T-P-EG-QWQ YKRLPFGLHG APATFQRMMD
               NAKYLTTLDL SRGYWQIPLA PGDQEKSAFI T-P-YG-LFQ FTVMPFGMKN APATFQRVVN
               NAKYLTTLDL SRGYWQIPLA PGDQEKSAFI T-P-YG-LFQ FTVMPFGMKN APATFQRVVN
               GACFLTIMDL SRGYWQIPLT SDAQERSAFV T-P-FG-LFE FKVMPFGMKN APATFQRVVN
               NAKYLTTLDL SRGYWQIPLA PSAQEKSAFL T-P-FG-LYQ FTVMPFGMRN APATFQRLVN
               GSKWFSVLDL RSGYYQLPMH PEDKEKTAFI C-P-LG-FFE FNRMPQGLCG APATFQRLME
               GSKWFTVMDL RSGYYQVPMA SEDQEKTAFI C-P-LG-FYQ FTRMPQGICG APATFQRLME
               KDPIAFIADI QQMFHSFLVR EDHRNFLRFF WFRDND--YR MKVHVFGNSP SPAVAIYGLR
               NAKFYSKIDI ANGYFSIRMT QSCQYKFAFT F-Q-NQ-QYT FCVLPQGLHC SPSLFNQALA
               GAKVFTKLDL RGAYNLIRIR HGDEWKTAFN T-R-DG-HYE YLVMPFGLCN APAVFQDFIN
               GGKYFSKIDL SNAYQQLELD PDSKPFLTIN T-H-KG-LFQ YQRLPFGVST APAIFQHAMD
               PARYITTLDL TRGYWQVPLT ESAKEKTAFS T-P-QG-LFQ YVRMPFGLQG APATFQRMMD
               REPVAITADI QQMFHCFIVR EDHRNFLRFL WHHDNN--YR MKVHVFGNSP SPAVATYGLR
               DAKVFSKLDL RGAYNLIRIR QGDEWKTAFN T-R-DG-HYE YLVMPFGLCN APAVFQDFIN
               KAKVFSVLDA KDGFWQVKLD KSSSYLTTF- T-P-FG-RYR WLRMPFGIAT APEEYQRRQH
               ---------- -RGYWQIPLT SDAQERSAFV T-P-FG-LFE FKVMPFGMKN APATFQRVVN
               TARFITTLDL TKGYWQIPLT REAREKTAFS A-P-EG-HFD -KRMPFGLQT APATFQRAMD
               GSAWFSVMDL RSGYYQIPMS VEDQEKTAFI C-P-LG-FYQ FTRMPQGISG APATFQRLME
               KDTIAFMADI QQMFHCFLVR PEDRNYLRFF WHKDND--WR MKVHIFGNRP SPAVAIYGLK
               PARYLTTLDL TKGYCQVPLT ERAKEKTAFS T-P-EG-LF- YNVLPFGLHG APETFQRSMY
               ---------- ---------- ---------- ---------- ---VPFGITS APSIFQRAME
               -----TKLDL CGAYNLIRIC QGDESKTAFN T-R-DG-HYE YLVMPFGLCN APAVFQDFIN
               ---------- ---------- ---------- ---------- ---------- --ATFQRVVN
               ---------- ---------- ---------- ---------- ---------- ----------
               GATVFSKLDL RGAYNLIRIR EGDEWKTAFN T-R-DG-HYE YLVMPFGLCN APAVFQELVN
               ---------- ---------- ---------- ---------- ---------- ----------
               GASIFTKLDL RVAYNIIRIK EGDEWKTAFN T-R------- ---------- ----------
               YDFVLHQMDV KTAYLHAPID CEVYMDQPEG FE-------- ---------- ----------
               SARVFTKLDL RGAYNLVRIR QGDEWKTAFR T-R-YG-HFE YLVMPFGLCN APATFQHFVN
               SARVFTKLDL RGAYNLVRIR QGDEW----- ---------- ---------- ----------
               -----TKLDL CGAYNLIRIC QGDESKTAFN T-R-DG-HYE YLVMPFGLCN APAVFQDFIN
               ---------- ---------- -----KTAFS T-P-DG-LFQ YKVLPFGLHG APATFQRMMD
               ---------- ----NLVRIR QGDEWKTAFR T-R-YG-HFE YLVMPFGLCN APATFQHFVN
               SARVFTKLDL RGAYNLVRIR QGD------- ---------- ---------- ----------
               GAKVFTKLDL RGAYN----- ---------- ---------- ---------- ----------
               GAKIFSKLDL RGA------- ---------- ---------- ---------- ----------
               ---------- ---------R QGDEWKTAFR T-R-YG-HFE YLVMPFGLCN APATFQHFVN
               ---------- ---------- ---------- --------YE YLVMPFGLCN APAVFQEFVN
               GA-------- ---------- ---------- ---------- ---------- ----------
               ---------- ---------- ---------- ---------- ---------- ----------
               GNKFFTKLDL SQAYNQIVLS ERSSEYTVIN T-H-RG-LFK YSRLVYGLAS SPGIFQKLMV
               GCVVFSKIDF SDAYFQVEVA EESRLLLTVN T-H-RG-LFQ YNRLPFGVKC APAIFQQIMD
               GGTIFSKIDL ASAYQQVLLE DESKELLTIN T-H-RG-LFV YNRLPFGVSS APSIFQRIME
               GGTDYSKLDL SQAYQQLELD DSSKPYTTIN T-H-KG-LFV YNRLPYGVAS APGIFQRTME
               GGQKFTKLDL AFAYQQLLLD KSSCELLTVN T-H-RG-LFE PTRLQFGVHS ASGIFQREIE
               GGKVFSKIDL SNAYLQLELT DKSKELLTIH T-H-KG-LYQ YERLPFGVST APAVFQSVMD
               GAKYFSKLDA SSGFWQIQLD DESSKLCTFI T-P-YG-RYK FLRLPFGICS APEVYHKIVH
               G-CIFSKIDL KDAYLQIALD SESQKLAVIN T-H-KG-LFK YRRMTFGLKP APAKFQKIID
               G-TVYSQIDL KDAYLQVELD EEAQKLAVIN T-H-RG-IFK YLRMTFGLKP APASFQKIMD
               G-SVFSKIDF RDAYLQIELD DESQELAVIN T-H-LG-LFK YVRMAFGLKP APAVFQKIVD
               DNKIFSVLDL KSGFHQILLK ESDIEKTAFS I-N-NG-KYE FTRLPFGLKN APSIFQRALD
               SNTFFSVIDL KSGFHQIPLK NSDIEKTAFS I-N-NE-KYE FTRLPFGLKN APSIFQRTLD
               KAKYFTTLDL KSGYHQIYLA EHDREKTSFS V-S-SG-KYE FCRLPFGLRN ASSIFQRAID
               KARFFTTLDL KSAFHQILLA EKDRAKTAFS V-G-NG-KYE FCRLPFGLKN APSIFQRAID
               NAKYFTTLDL TSGFHQIHMK ESDIPKTAFS T-L-NG-KYE FLRLPFGLKN APAIFQRMID
               KAKFFTTLDL KSGYHQIYLA EHDREKTSFS V-N-GG-KYE FCRLPFGLRN ASSIFQRALD
               KCQYFTTIDL AKGFHQIEMD EESISKTAFS T-K-SG-HYE YLRMPFGLRN APATFQRCMN
               RCNYFTTIDL AKGFHQIEMD PESVSKTAFS T-K-HG-HYE YLRMPFGLKN APATFQRCMN
               KCQYFTTIDL AKGFHQIQMD PGSIPKTAFS T-K-HG-HYE YTRMPFGLKN APATFQRCMN
               KCQYFTTLDL ASGFYQVEMD PQDISKTAFN V-E-HG-HFE FLRMPMGLKN SPSTFQRVMD
               KAKYFSTLDL TSGFHQIEMN PKDIAKTAFT V-E-GG-HYE FTRMPFGLKN APATFQRVMD
               RCQYFTTIDL AKGFHQIQMD ENSIAKTAFS T-K-HG-HYE YTRMPFGLKN APATFQRCMN
               KCQYFTTIDL ARGFHQIEMD SESIQKTAFS T-K-RG-HYE YVRMPFGLRN APATFQRCMN
               KAKYFTTLDL KSGYHQITLA ERDREKTAFA V-N-GG-KYE FRRLPFGLRN AASIFQRTID
               NHPYYCFLDG YSGFFQIPIH PNDQEKTTFT C-P-YG-TFA YKRMPFGLCN APATFQRCMT
               GKSHYCFLDG FSGYMQITIA LEDQEKTTFT C-L-FG-TFA YRRMSFGLCN APGTFQRCMI
               GQQYYCFLDG YSGYNQIAVD PAD-HKTAFT C-P-FG-VFA YRKMSFGLCN APTTFQRCVQ
               N-THFCFLDG YSGFSQISAA QSDQEKTTFT C-P-FG-TFA YRRMAFGLCN APATFQRCMM
               RQSYYCFLDG YSSY-NIAID IKDQEKTTFT F-P-FG-VFA YRCMPFGLCN ALATFQRCMM
               GTTIFSKLDL CLGYHQIRMR EDDIEKTAFR T-H-DG-HFE FLVMPFGLTN APASFQSLMN
               GSIYFTKLDL RSGYHQIRMK TEDIPKTTFR T-H-EG-HYE FFVMPFGLTN TPSTFQGLMN
               GTKIFTKLDH RSGYHQIRIK EGDEFKTAFQ T-H-NG-HYE YRVMPFGLTG APATFQDFMN
               GAVIFSKFDL RAGYHQVRMV EKDIPKTAFK T-H-SG-HFE YLVMPFGLTN ALATFQGLMN
               KAKYFSKLDL RSGYWQVCIA EGDEAKITCV T-R-YG-AFE FLVMPFGLTN APATFCTLMN
               GAMVFTKIDL MTGYWQVRIA EGDEHKMTCV T-R-YG-SYD FLVMPFGLTN APAIFCTLMN
               KACWFTKLDL RAGYWQVRIA EGDEPKTTCV T-R-YG-SYE FLVMPFGLTN APATFCNLMN
               GA-YFSKIDL RFRYHQLRIR -ADIPKTAFR T-R-YG-HYE FLVMPFGLTN VPTAFMNLMN
               GASVFSKIDL RSGYHQIRVK TEDIQKTAFR T-R-YG-HYE YSVMPSGVTN APGVFMEYMN
               GAKVFSKIDL RSGYHQLRIR EEDIPKTAFT T-R-YG-LYE CTVMSFGLTN APAFFMNLMN
               GSSFFSKMDL RLGYHQIKIK NGDIPKKAFV T-R-YG-QYE YTVMSFGLTN APATFSRLMN
               GATCFSKIDL TSGYHLIPIA EADVRKTAFR T-R-YG-HFE FVVMPFGLTN APAAFMRLMN
               GAQWFSKIDL ASGYHQIPIE PTDVRKTAFR T-R-YD-HFE FVVMPFGLTN APAAFMKMMN
               GYTIFSKVDL RSGYNQICMK LGDEWKTAFK T-K-FG-LYE WLVMPFGLTN APSTFMRLMN
               GAIVFSKVDL RSGYHQIRMK LGDEWKTAFK T-K-FG-LYE WLVMPFGLTN APSTFMRLMN
               GATIFSKIDL RSGYHQIRIK EGDEWKTAFK T-K-SG-LYE WRVMPFGLTN APSTFMRLMH
               GAKVFSSLDL QQGYNQIRIH PDDVPKTGFI A-PGMG-QFE YKVLCFGLTN APATFQSVMN
               GARYFSKIDL RSGYWQVRIE EKDIHKTAFR T-P-FG-HHE WLVMPFGLQG APSTFQRMMN
               HARVFTKLDL RNAYHLVQIR KGDEWKTAFN T-H-LG-HFE YLVMPFGLSN APAVFQELVN
               GAKVYTKLDL RGAYNLVRIR EGDEWKTAFQ T-K-FG-LFE SRVMNYGLCG APATFQHFVN
               GAKIFSKLDL RGAYNLIRIR EGDEWKTAFN T-R-DG-HYE YLVMPFGLCN APAVFQEFVN
               EASIFTKLDL RNAYHLVRIK QGDEWKTAFN T-P-TG-HYE YLVMPFGLTN APAVFQALIN
               GMRYFTKIDI ISAFNNIRIK KGQEYLTAFR T-C-LG-LYE SLVMPFGLTG APATFQHYIN
               GMKFFSKIDI VSAFNNIRIK KGEEYLTAFR T-R-FG-LYE SLVMPFGLTG APATFQRYIN
               GARYFTKLDV RWGYNNVRIK EGDEWKAAFR T-N-RG-LFE LLVMFFGLTN SPATFQTMMN
               GANWFTALDL KGAYNLIRMK EGEEWKTAFR T-R-KG-HFE YLVMPFGLTN APATFQNMIN
               GSDWYTKIDL RDAFYAIRMA EGEEWKTAFR T-R-YG-LYE FLVMPMGLTN APASCQDLVN
               QTQWFTTLNL KGAYNLIRIK EGEKWKTAFR T-K-RG-YYE YLIMPFGLTN APATFQTIIN
               GKKWFTALDL KSAYNLIRIK EADEWKTAFR T-K-YG-LFE YLVMPFGLTN APAVFQRMIT
               KAKWFTKLDV IAAFHKIRVA EGDEWKTAFR T-R-FG-LFE WLVTPFGMAN SPSTFQRYIN
               KARFFTKIDI RQAFHRIRMN PEHRDYTTFR T-R-YG-TFR YNVLPFGLTN GPATFQKFIN
               GARWFTKVDV RAAFHKLRIA EGDEHLTAFR T-R-FG-LFE WLVCPFGLAG APATFQRYVN
               KAKWFTKLDV IAAFYKIRVA EGDEWKTAFR T-R-FS-LYE WLVTPFGMAN SLSTFQRYIN
               GATIFSKLDL ISGYHQVAIA DEDQYKTAFT T-H-RG-QYS WRVMPFGLTN APATFQRLMN
               NAQIFTTLDL HSGYHQIPME PKDRYKTAFV T-P-SG-KYE YTVMPFGLVN APSTFARYMA
               DSKLFSKFDM IMGYFQVLIN PEHAKYTAFI T-H-IG-KFE YTRMPQGLVN SPSTFARLMV
               GSTIFTKLDL KSAYHLIRVR KGDEHKLAFR C-P-RG-VFE YLVMPYGIST APAHFQYFIN
               GSTIFTKLDL KSAYHLIRVR KGDEHKLAFR C-P-RG-VFE YLVMPYGIST APAHFQYFIN
               KSRVYSMCDM IKGFHQIDLD EDSKQKTAFS N-E-FG-QFQ YTRMPMGCKN APSFFMRIMD
               GHRIFTSLDV SKAYWNLLID PRDRHKTNFT F-D-NK-CWM YVRLPFGLKF SGDAFCRSIS
               GTAFFSCVDI RQAFFHMALT DESKHLTAFS A-L-NC-QYQ FRRLPMGLKI SPSVYQMAMK
               GKKLYTVFDM IAGFWQIPLD EKSKEITAFA I-G-SE-LFE WNVLPFGLVI SPALFQGTME
               GSRYFSVLDM ANGYLQLRLD AESSYKCGFI T-E-NK-VYA YTHLPFGLKS AASYFQRALR
               GSKYFTSLDM ANGYLQLRLD AESSDKCGFI T-E-NK-VYA YTHLPFGLRS AASYFQRDLK
               QDKVYSSLDL RSAYHQIPLK DSDRPFTAFE A-E-GQ-LYQ YKRLPFGVTN GVSAFQRIIN
               HTNIFSKLDL VRAYYHIPIA PDDIPKTAIA T-P-FG-LFE FTRMPFDLRN AAQTFQRFMD
               DKKIFSKLDI NRAFHCIDVA PEDIEKTAII T-P-FG-LFE FPKMTFGLRN APQTFQRFMN
               GTTVSSKIDL VKAYDQIPMA TNEIPKTAII T-L-FG-LYE FLQMPFGLRN AAQTFQRFID
               EARYITSLDL KDGYWQIPME KSSRPLTAFT V-PGKG-LFQ WKVMPFGLHS APATFQRALD
               EIRYMSTIDL RSSYWQIPLS PESRQYTAFL Y-N-GR-SYT YQVLPFGLKT AVGSFSRAMD
               RLILSLASTL SSRSGNRDGG EEQGVYGVYC T-R-RP-LYQ FRHMPFGLCN AAQHFEAHMD
               SKMFRSRIPC QDCFHRSK-- ---------- ------APLS VQKNPFGLS- --------IH
               PARYLSTLDL TKGYWQVPLA PSSREKTAFA T-P-GG-LFQ YTVLPFGVHG APATFQRMMD
               SARFISTLDL TKGYWQVPLA PGAKEKTAFT T-P-SG-HWH YRVLPFGLHG APATFQRMMD
               GCQRFSLLDC FSGYHQIWLK KEDEGKASFT T-P-FG-TYC YTRMPEGLKN AGATFSRMMG
               SSELMSLLDC YSGYHQIWMK REDEPKTSFI T-P-SG-TYC YLRMPEGLKN AGGSFSRMTA
               ERQAF----I RSGYHQIRMA REDEEKTAFI T-P-IG-TYC YTTMPFGLKN AGPTFQRTTR
               QSSVFSFMDG FSGYNQIKMA PEDMEKTTFI T-P-WG-TFC YKVMPFGLKN AGATYQRAMT
               GCSMLSFLDC YSWYHQISLA KEDEEKTAFI T-P-FG-AFC YTSMSFGLKN GRATYQRAIQ
               GNELLSFMDA FSGYNQIPMH KDDQEKTSFI T-D-RG-TYC YKVMPFGLKN AGARYQRLVN
               GNELLSFMDA LSGYNQIMMN PEDQEKTSFI T-D-RG-IYC YKVMPFGLKN AGATYQRLVN
               GCELLSFLDC YSGYHQIRLK ESDCLKTSFI T-P-FG-AYC YVTMPFGLKN AGATYQRMIQ
               RAKYFSCLDL MSGFHQIELD EGSRDITSFS T-S-NG-SYR FTRLPFGLKI APNSFQRMMT
               RAKYFSCLDL MSGFHQIELD ERSRNITSFS T-S-TG-AYR YTRLPFGLKI APNSFQRMMT
               SAKWFTTMDL QNGFFHVAVE EASKPYTAFV T-R-EG-LFE FNKAPFGFKN SPAAFIRFVQ
               GANYFTCLDM ASGFHQIPIH PESVEYTAF- ---------- ---VPDGLKN APSVFQRTVI
               EKTVFTKLDL KNGFFHVHVK KESIKYTSFV T-P-LG-QYE WLRMPFGLKN APSVFQRFVN
               RQKYKTTLDL ANGFWAHPIT PESYWLTAFT W-Q-GK-QYC WTRLPQGFLN SPALFTADVV
               RGKYKTTLDL TNGFWAHPIT PESYWLTAFT W-Q-GK-QYC WTRLPQGFLN SPALFTADVV
               RGQYKTTLDL ANGFWAHPIQ ESDQWITSFT W-N-GK-SYV WTTLPQGFLN SPALFTADVV
               RGPYKSTLDL ANGFWAHPIK PEDYWITAFT W-G-GK-TYC WTVLPQGFLN SPALFTADVV
               KGRYKTTIDL SNGFWAHPIV PEDYWITAFT W-Q-GK-QYC WTVLPQGFLN SPGLFTGDVV
               EGRLLSKIDL ANGFWSVPLK PESRARTAFT F-E-NK-QYV YNVLPQGFKN SPNAFQAIMM
               KDWPLIIIDL KDCFFTIPLA EQDCEKFAFT I-PAINTRFQ WKVLPQGMLN SPTICQTFVG
               QGYLKIIIDL KDCFFSIPLH PSDQKRFAFS L-PSTNQRFQ WKVLPQGMAN SPTLCQKYVA
               KGWEIIIIDL QDCFFNIKLH PEDCKRFAFS V-PSPNQRFQ WKVLPQGMKN SPTLCQKFVD
               QKYFKIIIDL KDCFFTIPLH PADQKRFAFS L-PSTNKRYQ WKVLPQGMAN SPTLCQKYVA
               QGYLKIIIDL KDCFFSIPLH PSDQKRFAFS L-PSTNQRFQ WKVLPQRMAN SPTLCQKYVA
               DKSYIIVIDL KDCFYTIPLA PQDCKRFAFS L-PSVNQRYQ WRVLPQGMTN SPTLCQKFVA
               LNYHKIVIDL KDCFFTIPLH PEDRPYFAFS V-PQINPRYQ WKVLPQGMAN SPTLCQKFVA
               KDWPLIIIDL KDCFFTIPLA EQDCEKFAFT I-LAINTRFQ WKVLPQGMLN SPTICQTFVG
               QSYDMMIIDL KDCFFSIPLH PKDKHIFAFT V-PALNSRYQ WKVLPQGMLN SPTMCQYFVS
               SEWPVIAMDI SDCFFSIPLA ERDSERFAFT I-PSPNKRYQ WTVLPQGMKN SPYICQQVVA
               RGWPLMVLDL KDCFFSIPLA EQDREAFAFT L-PSVNRRFQ WKVLPQGMTC SPTICQLVVG
               ALPYLQTIDL TDAFFQIPLP KQFQPYFAFT I-PQPCARYA WTVLPQGFKN SPTLFEQQLA
               ALPHLQTIDL TDAFFQIPLP KQYQPYFAFT I-PQPCTRYA WTVLPQGFKN SPTLFEQQLA
               TLAHLQTIDL KDAFFQIPLP KQFQPYFAFT V-PQQCTRYA WRVLPQGFKN SPTLFEMQLA
               HLPHIICLDL KDAFFQIPVE DRFRSYFAFT L-PTPGRRFA WRVLPQGFIN SPALFERALQ
               KKRRITVLDV GDAYFSIPLH EDFRPYTAFT L-PSVNKRYI YKVLPQGWKG SPAIFQHTMR
               KKKSVTVLDV GDAYFSVPLD ESFRKYTAFT I-PSINIRYQ YNVLPQGWKG SPAIFQSSMT
               KCKHMTVLDI GDAYFTIPLD PEFRPYTAFT I-PSINKRYV WNCLPQGFVL SPYIYQKTLQ
               KRKRITVLDI GDAYFSIPLD EEFRQYTAFT L-PSVNKRYI YKVLPQGWKG SPAIFQYTMR
               RKKQITVLDI GDAYYSIPLD PEFRPYTAFT I-PQVNIRYQ FNCLPQGWKG SPTIFQHTAQ
               KCKRITVLDI GDAYFSIPLD PDYRPYTAFT V-PSVNKRYM YNVLPQGWKG SPCIFQGTVA
               RKKHVTILDI GDAYFTIPLY EPYRQYTCFT M-LSPNVRYY WKVLPQGWKL SPAVYQFTMQ
               KKKHVTILDI GDAYFTIPLY EPYRPYTCFT M-LSPNTRYY WKVLPQGWKL SPSVYQFTMQ
               KKKHVTILDI GDAYFTIPLY EPYREYTCFT L-LSPNKRYY WKVLPQGWKL SPSVYQFTMQ
               MKKQITVLDI GDAYFTNPLD PDYAPYTAFT L-PRKNRRFV WCSLPQGWIL SPLIYQSTLD
               ECEHLTAIDI KDAYFTIPLH EDFRPFTAFS V-VPVNERFQ WNVLPQGWIC SPAIYQTTTQ
               SHTWYSVLDL KDAFFCLKLH PNSQPLFAFE W-R-DPGQLT WTRLPQGFKN SPTLFDEALH
               DRIWYSVLDL KDAFFCIPLA PESQLIFAFE W-A-DAGQLT WTRLPQGFKN SPTLFDEALN
               EDSWFTCLDL KDAFFSIRLA PERQKLFAFQ W-E-DPTQYT WTQLPQRFKN SPTIFGEALA
               NHQWFTVIDL KDAFWGMSLA EESRDTFAFE W-E-DP-WYQ WTVLPQGFMD SPNLFGQILE
               ERTWYTVLDL KDAFFCLRLH PKSQLLFAFE W-R-DPGQLT WTRLPQGFKN SPTLFDEALH
               QRSWYTVLDL KDAFFCLRLH PTSQPLFAFE W-R-DPGQLT WTRLPQGFKN SPTIFDEALH
               SHPWYTVLDL KDAFFCLRLH SESQLLFAFE W-R-DPGQLT WTRLPQGFKN SPTLFDEALH
               NYTWYTVLDL KDAFFCLRLH PTSQPIFAFE W-Q-DAGQLT WTRLPQGFKN SPTLFDEALH
               DYSWYTVLDL KDAFFCLPLA PQSQELFAFE W-K-DPGQLT WTRLPQGFKN SPTLFDEALH
               SHQWYTVLDL KDAFFCLRLH PTSQPLFAFE W-R-DPGQLT WTRLPQGFKN SPTLFDEALH
               SYTWYSVLDL KDAFFCLRLH PNSQPLFAFE W-K-DPGQLT WTRLPQGFKN SPTLFDEALH
               SLHWFTVIDL SNAFFSVPIH KDSQYLFAFT F-E-GH-QYT WTVLPQGFIH SPTLFSQALY
               SATHFRAVDL TNAFYSIPLR EDCQYLFAFT H-E-RQ-QYV WTVLPQGAQN SPTHFSLALT
               KHSHFTCIDL ANAFFCMPLA EQCQGIFAFS Y-Q-GA-QYT YNRLPQGFIL SPGLFNQALR
               KHQYFTVVDL ANAFFSIPLH VDSQPLFAFT Y-D-NQ-QYT YSVLPQGYRC SPGIFNRVLK
               DAKYFTVIDL CSAYFSVPLA EESRYLFAFT Y-A-GK-QYT YTRMPQGFKH SPHIFNQILK
               KYQVYSSLDI SNGFWSIRLE EECQYLFAFT F-D-TQ-QYT WTRLPQGFHA SPGIFHQALY
               PGTWYAAIDL ANAFFSVPVH KDHQKQIAFS W-Q-GQ-QYT FTVLPQVYIN SPALCHNLVR
               RSKIYSKFDL KSGFHQVAMD PESIPWTAFL T-P-QG-LFE WLVMPFGLKN APAIFQRKMD
               RAKIFSKFDL KSGFHQVAMD PESIPLTAFT A-Y-NE-LYE WLVMPFGLKN APAVFQRKMD
               RSKIYSKFDL KSGFWQVAME EESVPWTAFL A-G-NK-LYE WLVMPFGLKN APAIFQRKMD
               QSKIYSKFDL KSGFHQVAMA PQSVEWTAFL A-P-GG-LYE WLVMPFGLKN APAVFQRKMD
               GSTIFSKFDL KSGFQQVAMH PDSVEWTAFW V-P-SG-LYE WLVMPFGLKN APAVFQRKMD
               NAKIYSKFDL KSGFHQVAMD PESIPWTAFW A-I-DG-LYE WLVMPFGLKN APAIFQRKMD
               NSTIYSKFDL KSGFHQVAMD PDSVEWTAFL V-P-QG-LYE WLAMPFGLKN APAVFQRKMD
               NKKVFSKFDL KSGFHQVAMA EESIPWTAFW V-P-QG-LYE WLVMPFGLKN APAVFQRKMD
               QARYYSKFDC KSGFYHIKLE EDSKKYTAFT V-P-QG-YYQ WKVLPFGYHN SPSIFQQFMD
               GYNYFSKFDC KSGFYHLKLE DESKKLTAFT V-P-QG-FYE WNVLPFGYKN APGRYQHFMD
               TSKVYSKFDL KSGFHQVAMA EESIPWTAFW A-I-DG-LYE WLVMPFGLKN APAIFQRKMD
               KANIFSKFDL KAGFHHMKLK DDFKDWTTFT C-S-EG-LYT WNVCPFGIAN APCAFQRFMQ
               HSKIYSKFDL KSGFHQVAME EESIPWTAFW A-I-NG-LYE WLVMPFGLKN APAIFQRKMD
               KSKIYSKFDL KSGFHQVAMD PESIPWTAFW A-I-DG-LYE WLVMPFGLKN APAIFQRKMD
               NAKVYSKFDL KSGFHQVAMD PESIPWTAFL A-N-NE-LYE WLVMPFGLKN APAIFQRKMD
               RSKIYSKFDL KSGFHQVAMD PASIEWTAFW A-I-DG-LYE WLVMPFGLKN APATFQRKMD
               RATVYSKFDL KSGFHQVAMS PESIEWTAFI V-L-GG-LYE WLVMPFGLKN APAVFQRKMD
               GKKIFSSFDC KSGFWQVLLD QESRPLTAFT C-P-QG-HYE WNVVPFGLKQ APSIFQRHMD
               GKRIFSSFDC KSGFWQVLLD KPSQELTAFT C-P-QG-HYQ WLVMPFGLKQ APAIFQRHMQ
               GKSIFSSFDC KSGFWQVLLD EDSQLLTAFT C-P-QG-HYQ WIVVPFGLKQ APSIFQRHMN
               GKKIYSSFDC KSGFWQVLLD KESQLLTAFT C-P-QG-HYQ WNVVPFGLKQ APSIFQRHMQ
               GKSIFSSFDC KSGFWQVVLD EESQKLTAFT C-P-QG-HFQ WKVVPFGLKQ APSIFQRHMQ
               GKNIFSSFDC KSGFWQVLLD DESQKLTAFT C-P-QG-HYQ WRVVPFGLKQ APSIFQRHMQ
               GKTFYSSFDC KSGFWQVRLA PETIQLTAFS C-P-QG-HYE WLVMPFGLKQ APAIFQRHMD
               GRKYFSTLDC KSGFWQIRLN ENSKPLTAFS C-P-MG-QYE WNVVPFGLKQ APGLFQRFMD
               GSLWFSSLDA KSGYYQLRLH ENTKPLTAFS CPP-QK-HYE WNVLSFGLKQ APSIYQRFMD
               ESNWFSTLDA KSGFLQLRLD EETKPLTAFS CPP-QM-HLE YNVMPMGLKQ APSQFQRFMD
               GKIWFSTLDV KSAYWQLRLT EESKPLTAFS YPP-PK-HYE WNVLPMGLKQ APGIFQEFMN
               GSNWFSTLDA KSGYWQLRLH PQSKPLTAFS CPP-QK-HYQ WNVLPFGLKQ APGIYQNFMD
               KAKLFSKFDL KSGFWQLGIH PNERPKTGFC I-P-DR-HFQ WKVMPFGLKT APSLFQKAMI
               RGWSLRQLDV QNAFLHGFLE EEVYMQQPPG FESSS-YVCK LDKALYGLKQ APRAWYSRLS
               KGWFLRQLDV KNAFLHGILE EEVYMYQPPG YEDKQ-YVCK LDKALYGLKQ APRAWFARLS
               K--------- ---------- ---------- ---------- ---------- ----------
               KKWFLKQLDV SNAFLNGELE EEIFMKIPEG YAERKGVVLR LKRSIYGLKQ ASRQWFKKFS
               -------MDV KNAFLHKELD REIYMNQLMG FQSQG-YVCK LRKALYGLKQ APRAWYGKIA
               KRWKIYQLDV KSAFLNGYLD EEIYVEQPEG FSVQG-KVFR LKKALYGLKQ APRVWYSQID
               KGWKIFQLDV KSAFLNGYLQ EGIFVEQPKG FVVRG-KVYL LKKALYGLKQ APRAW-SRID
               MHWCVYQFDV KSAFLNGELV EEVYVSQPEG FIVPG-HVYR LKKTLFGLKQ APRAWYSKID
               NKWKIHQMDV KSAFLNGDLE EEVYIEQPQG YIVKG-KVLR LKKALYGLKQ APRAWNTRID
               IDWQVHHMDV KSAFLNGKLL EEVYVSQPPG FVDDN-KVYR LHKALYGLRQ APRAWNAKLD
               MGFKLHQMDV KCAFLNGIIE EEVYVEQPKG FENLE-YVYK LKKALYGLKQ APRAWYERLT
               LKFKLYQMDV KSAFLNGYLN EEVYVEQPKG FADPT-HVYR LKKALYGLKQ APRAWYERLT
               LKFKLYQMDV KSAFLNGYLN EEVYVEQPKG FADPT-HVYR LKKALYGLKQ APRAWYERLT
               HGYKLYQMDV KSAFLNGFIE EEVYVKQPPG FEHPN-RVFK LQKALYGLKQ APRAWYARLK
               MGIKLYQMDV KSAFLNEDLK EEVYVKQPPG FEDAE-HVFR LNKALYGLKQ APRAWYERLS
               YGLIIHQMDV KTAFLNGELD EEIYMDQPEG FIADG-KVCR LIKSLYGLKQ APKQWHEKFD
               LDIEIEQMDV KTAFLHGDLD EEIYMEQPEG FKVKG-YVCR LKKSLYGLKQ APRQWYKKFT
               FDLELHQMGV KTAFLNGELE ENVFMAQPKG FVVSG-MGCH LRRSIYGLKQ ASRQWYIKFD
               QNLELEQLDV KTAFLHGELE EEIYMTQPDG FQVPG-HVCK LKKSLYGLKQ SPRQWYKRFD
               LNLEVEQMDV KTAFLHGDLE EEIYMEQPDG FQQKG-YVCR LRKSLYGLKQ APRQWYKKFE
               LDLEVKQMDV KTTFLHGDLE EEIYMKQPDD FLIEG-YVCR LRKSLYGLKQ APRQWYKKFE
               LDLEVEQLDV KTAFLHGDLE EEIYMEQPEG FEVAG-MVCK LNKSLYGLKQ APRQWYMKFD
               MNLEIEQLDV KTAFLHGDLE EEIYMEQLEG FTIKG-LVCR LKKSLYGLKQ APRQWYKKFD
               LDLNVTHLDV KTAFLNGDLE ETIYMKLPDC YNSSS-KVLK LKKAIYGLKQ ASRAWNKKVD
               RKLIVKHVDV KSAYLYGDLA ETIYMKQPTG FEI-G-DVCL LKKSLYGLKQ AGRVWNQTIT
               YNLKVHQMDV KTAFLNGSLK EEIYMRLPQG ISC---NVCK LNKAIYGLKQ AARCWFEVFE
               YNLKVHHMDV KTAFLNGTLK EEIYMQPPQG VAC---YVCK LNKAIYGLKQ AARCWFQVFE
               LDLSLKQLDV PTAFLNGKLN DNVYIKCPKG MEI---KVLK LKRALYGLKE APKCWNQRFH
               HGMRIQQFDV TTAYLNGEIE EEIFMEPPKN FEQIL-KVCR LKKSLYGLKQ AGRNWYEKLS
               YDLELHQMDV KTAYLHAPID CKIYMEQPKG FEVKSNLVCK LNKSLYGLKQ LGRNWNKILH
               YNLILHQMDV KSAYLHAPIE HEIYVNQPPG YEKTHNLVWK LNKSLYGLKQ SGRNWQNVLS
               MQLYLHHMDV CTAYLNSELK DTVYMKQPQG FTDAA-QVLL LRKAIYGLKQ SGREWNSKLD
               KQLCMHQVDI SNAYLNGRLQ EEVYMRQPQN FIDEK-KVLK LQKAIYGLKQ SGRVWNDTLD
               LNLEWDIENA VGAYLNSQLK LTIYMRQPEG FDD---RVCK LNLALYGLKQ SGREWNLLLD
               ENLDSDALDI VGAYLHGPLE EEIYMRQAPG YDD---QVYV LIKALYGLKQ AGRVWNHLLN
               RGWTVHHIDV KTAYLYAPMD VEVYIVIPEG FEGAG-KDAL LQQAMYGTKQ AGNLWGKHLD
               RDLELHQLDV KTAFLNGELE ETVYIQQPPG YVEG--LACK LEKALYGLKQ APRAWYARLR
               SKKYIVQLDI SSAYLYADLS EELYIRTPPH MSKRG-KVMR LNKSLYGLKQ SGANWYNTIK
               NNYHITQLDI SSAYLYADIK EELYIRPPPH LGMND-KLIR LKKSLYGLKQ SGANWYETIK
               YNLTAFQLDI SSAYLYADLK EELYIRAPPH MNAKN-KVLR LNKSLYGLKQ SGANWYELIR
               LGMTIQHLDV ESAYLNASHS NPIYVFPPKS VPL---HCWL LKRSVYGLKQ SGLEWYHTIK
               NDYYITQLDI SSAYLYADIK EELYIRPPPH LGLND-KLLR LRKSLYGLKQ SGANWYETIK
               YEWPIHHLDI SSAYLHADYE KSIFVKPPPG SNI---KCWQ LNKSVYGMKQ AGYMWYQCIT
               TEICLWTLDI NHAFLYAKLE EEIYIPHPLI GD----VYVK LNKALYGLKQ SPKEWNDHLR
               NKWQVHSMDI KSAFLQGMLS REIYVRPPPE VG----VLWK LNKCVYGLAD ASLYWYIKVK
               CGWVCYSLDV KAAYLQGDID RDVYLCPPPE F-----SLWK LKRTVYGLCD AARHWYLRVR
               NNWKLNSIDV KTAFLQGELD RNIFVKPPAA AKV---VIWK LKKCVYGLAD ASKSWYKRVQ
               DKWQVHSMDI KSAFLQGMLS REIYVRPPPE VG----VLWK LNKCVSGLDV NTMMQMHHTK
               RQWSLNSMDI KAAFLQGALS RDLYIRPPPE AD----TLWK LKKCVYGLAD ASLYWYNRVK
               NGLDILAADA QNAYLNADCR ESVYTIAGPE FGAARQ--VL IVRALYGLKS SGAAWHAHLA
               NNLDLVSVDI GNAYVNADCR EKVFSIAGPE FGE-HE--VL IAKALYGLKS SGAAWHSHLA
               NGLKLWGADI GNAYLEAKTK EKVFIVAGPE FAE-LE--LV INKALYGLRS SGLRWHERFA
               NDLDILAADV QNAYLNAATK EKVWTRAGKE FGS-NA--VV IVRALYGLKS SGARWRDHMA
               HGLPIMAADV MNAYVTAPNK EKIWTTLGPE FGS-DC--AI IVRALYGLKS AGAAFRSHLG
               NSMQILGADA QNAYLNAPVR EKVYTTCGPE FGNSTE--AI IVRALYGLKS SGAAWRAHLA
               ANLKQLCGDV ANAYVNAYTN EKVYAKAGPE FGSDLV--VI IRKALYGLRS SSERWHAHFA
               DGAHFMTCDL KDFYLGTPLP VYKYMRIPAK HIPACIVLVE IRKGMYGLPH AGRIANDRLL
               KGARFMTCDL KDFYLGTPLP VYEYMRIPAV HIPDCIVLVE IRKGMYGLPH AGRIVNDRLI
               PAAKFMCIDI KDFYLGTPMA RYEYMRIPVP DIPPTIITVE IRKGMYGLPQ AGILAHDRLV
               PGAVFVVLDC KNFYLQTPMK RPEFMRLKLS LIPQEIIYVR IEQGMYGLPQ AGRLANELLA
               HGARCMTADI KNFYLNTPMQ RYEYLRIRLS DIPQEVVYLE VRKGMYGLPQ AGLLAQELLE
               DNARYACYDV KNFYLGTPLD RYEYMRIPLH LIPQHIVYVE IRKGIYGLPQ AGMLANKLLK
               FKWSLRQVDF VMAYTQAPIE MDMYMELPAG LSTKHGHVLK LLANLYGQKQ AGRVWNEYLV
               NRWHMQQIDF VLAYTQAEAE CEMFMKIPKG FTVEHDYVLR IKKNYYGLKQ AGRVWNQHLV
               HGIKSRQIDF ANAFVQADRD EPIYLSLPPG FSQ---HCMK VTKSLYGDAR APRMWYDHLT
               QDWIEHVIDV ETAFLHAESD KKTYIKVPSG FEELTGDVIE LTGVLYGEVD APLAWAITFK
               FGLSAKIVDV ETAFLYGELE EEVYMENPEG LEDS--EALL LLTTIYGLVQ AARQYYKKAR
               MTLKAIIADV ETAFLYGKLL EVIFMECPPG MMGT--DVLR LLMCIYGLVQ AAARYYAYMA
               NDWVIEVIDI EAAFLEGQLD RDTYIEWPEG MVKLGFACIQ LTKSMYGNVD AARRFYIEYK
               SGKTVLLADV EKAFLQVHLN ESDRDVTRVL WVKNPD--LR FTRVLFGLNV SPFLLGATIL
               TMKNVIIADV EKAFLQIELH PTDRNCTRFL WLKDIR--YR FQRVPFGIVS SPFLLSATLN
               SMPIAIIGDL EKAFLQVALN KPDRDAARFL WLSDIN--FR FARVPFGLNA SPFLPTATIK
               IYPYVVVADI EKAFHQVRLP TEFRNASLFL WLKDIT--YR FTRIPFGVAS SPWLLAASIL
               RFRVGLQADI SKMFLQIGLH EKDRDVTRFL WR-ELG--FR FKRVCFGLTC SPFLAMSVTR
               ANKYAFIADI EKAFLQIALD KNDRNYLRLI WFDDIY--YR ICRVPFGVTS SPFLLNATLI
               QHNITATADI KEMFIQVKLR PEDKDALRYL WRKDQR--NR MTSLIFGASS SPSTAIYVKN
               EGAVGVCGDI KEMFHQVLIR PEDRCSQRFL WR-DGD--YE MNVMTFGAAC SPSAAHYVKT
               QGPVAVVADI KEMFLQIKIR EQDRDSLRFL WR-GED--YR MTSVIFGAAS SPATAIFVKN
               EYRTAVTGDI KEMFHQVRVH LDDQHCQRFL WN-NGA--YV MQVMTFGASC SPSCAQFVKN
               QHAVAVSGDI KGMFHQVRLL PKDKQVLRFL WR-DLC--YE WQVLPFGTTC SPCCAIFALQ
               LGNIALAADI EEMFLQVRIP RQDRGAFRLL WWEDGD--YC LTVHPFGAVS SPFCANFALK
               LGNVALAADI EEMFLQVRIP RQDRGAFRLL WWEDGD--R- ---------- ----------
               EFPVAFASDI ECMFYQVKVP ESQRDLLRFL WLPKGD--YR MAVHLFGAVS APSCANYSLR
               EHPVAICADI SKMYHRILIP ERDQHVHRFL WR-DMN--YM MKVVTFGDKP AAAMAQIGVR
               SGVYAAIGDV RKMYNSVWLE DREVHLHRFL WR--NS--YA VTRVNIGDKP AGCIAQLAMR
               RGGFAALGDV KKMYNSVWLE DQEVHLHRFL WR--DS--YA VTRVNIGDKP AGCIAQLAMR
               KFQVALVPDL EKMYRQVLVH PEDRPLQRYG GA------YE LRTVTYGLAP SSFLATRTLQ
               YFQYVFSADI TKMYRQIWVD PKHTPFQRIL FRNKE---FE LKTVTFGVNC APFLAIRVLQ
               KYPYVLTADI EKMYRMVLMH PDFHRYQRIY WRNQSD--YE LTTVTYGTSA AAFLAIRCLY
               THTYVILADI EKMYRQFLVR DSDRKYQKIL WF--VN--FV LNTVTFGVAA APFLAIRCLH
               KWEFVVSADI EKMYRQIKID NNDQKYQYIL WRNSPK--YK LTTVTYGTAS APYLATRVLV
               QHQYVLCADV EKMFRGIKVF KPHTNFQRIV WR--TT--FR LLTVTYGLAP SPFLAVRVLK

               RKE--GEAHR QFIERDFYVD DCLKSLSTPK EAINLLKRTQ HLLSSANLRL HKIVSNNSEL
               KLT--SAEQK HFVLRHFYVD DGLASASTPE IAIDILNNAK QMLAESNLRL HKIASNSTQV
               DIFRDL---L GK-SVVVYLD DILIFSQDLE THRSQVKEAL SRLRENFLFA KLEKCTFEVP
               QILRPH---- RQ-YAAAYLD DVVIHSSDWQ SHLPRVQAVL DSIRMAGLTA NPKKCSIGLE
               QVLDRWQP-I QGTTVVQYVD DLLLTAISKD LCREASISLL QHLHEEGCKI SPSKLQYCQQ
               QVLDRWQP-I QGTTVVQYVD DLLLTAISKD LCREASISLL QHLHEEGCKI SPSKLQYCQQ
               EVLKSF---S APHSLIQYVX XXXXXXXXXX XXXXXXXXXX XXXXKSGLKL NTKKVQLVQP
               EVLKSF---S APHSLIQYVX XXXXXXXXXX XXXXXXXXXX XXXXKSGLKL NTKKVQLVQP
               RDLAMLP--N MDCKFYHYID DVMISGSSEE QVRKDLQTVV TYMQKRGWAI NPEKIQGPAT
               RDLAMLP--N MDCKFYHYID DVMISGSSEE QVRKDLQTVV TYMQKRGWAI NPEKIQGPAT
               DILINF---S SPKNLFQYVD DLLLATSGKE EHLQLLDELL AVLKKAGLKC NPTKAQLLSE
               AVLKGF---T KPENLLQYVD DXXXXXXXXX XXXXXXXXXX XXXHRAGLKV NPKKCQFMQT
               DALKSH---G LHNKVIQYVD DLLIATETRE DNIILLKKVL DCMMDNGLKL NPDKCQLVQQ
               AMLSRF---S KPSTILQYVD DXXXXXXXXX XXXXXXXXXX XXXXXXXLKV NPKKCQLLQT
               AVLKGF---T KPENLLQYVD DXXXXXXXXX XXXXXXXXXX XXXXRAGLKV NPKKCQFMQT
               RILKPH---- RG-YASAYLD DVVIFSPDWE SHLPRVQAVL DSIWKAGLTA NPKKCAMGLE
               QLLEGC---- QE-FAQAYLD DIAIFSNTWE EHVQHLQRVL ERIRQAGLTL KPGKCHFGMA
               QLLEGC---- QE-FAQAYLD DIAIFRNTWE EHVQHLQRVL ERIRQAGLTL KPGKCHFGMA
               GLLEGM---- EQ-FALAYLD DIAVFSHTWK DHLSHLSQVL GKIKTAGLTI KPGKCQIGMT
               RLLEGM---- QD-FAQAYLD DIAVFSQTWE EHLQHLQRVF AQIQDAGLTL KPEKCHLAMA
               RTVGDM---H LL-EVLVYLD DLIVFGRTLE EHEQRLLKVF DRLEKEGLKL SPEKCQFCQP
               KMLGDL---S PR-ECLVYLD DIIVFGTTLE EHEQRLMNVI DRLIAEGLKL SIDKCKFCRS
               RQE--GEVRT QFVERDFYVD DGLKSSPSEE TAISLLKRTQ DMLACSNLRL HKIASNSIEV
               GVLSTF---S KPECLLQYVD DILLQTVTEE EHLILLAELF ELIYNSGLKM NTKKVVFLKP
               DIFRDI---L FS-YVVVYLD DILVFSSSLP EHIDHVKQVL HRLRVNHLFA KIEKCDFHKS
               QILQG----- ID-HVVCFLD DILITGSTVE KHLALLDKVL SKLKASGVRV KLSKCHFLQE
               HILSPH---- QL-YASAYLD DVVIFSRDWQ SHLPRVQAVL NSIRDAGLTA NPKKCAIGLE
               RRE--GENAQ HFVERDFYVD DGLKSLPTDE EAIDLLKRTQ SMRSEANLRL ----------
               YIFRDM---L QS-CVVVYLD DILVFSSSWS EHIPQVKSVL QR-------- ----------
               EAVEGL---P ---GVEVIAD DILVYGEATA DHDKNLIRLL ERARKLNLKL NKQK------
               GLLEGM---- EQ-FALAYLD DIAVFSHTWK DHLSHLSQVL GKIKTAGLTI KPGKCQIGMT
               KLLCPH---- FK-FTSVYLD DIVIFSTDWE SHLPKVQAVL DSVGKGGFTV NPEKCAIAME
               KVLGDL---T PR-QCIVYLD DIIVFGSTVE DQE------- ---------- ----------
               Q--------- ---------- ---------- ---------- ---------- ----------
               RVLKPH---- RP-YAS---- ---------- ---------- ---------- ----------
               QVLQG----- LP-SVHCFLD DILITGRDDA HHLSNLEAVL NRLEKCGLRV KREKCEFFKN
               NIFRDM---L QS-CVVVYLD DILVFSSSLS EHILQVKFVL QRLRANNLYA MLEKCSISL-
               QLLEGC---- QE-FAQAYLD DIAIFSNTWE EHVQHLQRVL ERIRQAGLTL KPGKCHFGMA
               -VLKPH---- RP-YASAYLD DVVIFSTDWE SHLAKVQVVL DSIREAGLTA NPKKCAIGME
               ---------- ---------- ---------- ---------- ---------- ----------
               ---------- -----VVYLD DILIYSSNLE DHRCHVQEVL LRLRQHHLYA KLEKFIFEVP
               ---------- ---------- ---------- ---------- ---------- ----------
               ---------- ---------- ---------- ---------- ---------- ----------
               DIFRDF---L DH-FVIVYLD DILIFSSSLE KHRVHVKK-- ---------- ----------
               ---------- ---------- ---------- ---------- ---------- ----------
               NIFRDM---L QS-CVVVYLD DILVFSSSLS EHILQVKFVL QRL------- ----------
               RILKPH---- GR-YAAAYLD DIVIHSTDWE SHLAKVQAVV DSIRNAGLTA NPTKCTIGLE
               DIFRDF---L DH-FVIVYLD DILIFSSSLE KHRVHVKKVF SRLRTHKL-- ----------
               ---------- ---------- ---------- ---------- ---------- ----------
               ---------- ---------- ---------- ---------- ---------- ----------
               ---------- ---------- ---------- ---------- ---------- ----------
               DIFRDF---L DL-FVIVYLD DILIFSSSLE EHRRHVKQVF SRL------- ----------
               DIF-DL---L GK-SVVVYLD DILIFSQDLE THRSQVKEVL SRLRENSLFA KL--------
               ---------- ---------- ---------- ---------- ---------- ----------
               ---------- ---------- ---------- ---------- ---------- ----------
               NMFKN----- VP-NVVVFYD DILIRNQDLD SHLKSIKEVL DILERYGLKI KRSKCEFMVT
               TMLAD----- LP-FSMAYMD DIIVTSKNEK EHYAHSQKVF RRLSEYGFCM KLEKCSFFMS
               NLMRDL---- ---DVIVYLD DLLVTGKTEQ EHLQRLQAVL KRLQENGLRV KKSKCEFGKS
               NLLQG----- IP-QVIVRVD DILVTGKNRR QHLENLEAVL NRLEKAGVKL KRSKCYFLRK
               KLIGN----- LP-FTKVRVD DILVSGRSDE EHLKNVETVL LILEKAGLKL KENKCVFMSP
               RILGG----- MK-GVCCYLD DILISSENEE DHIKTLNEVL GRLQEYGVKA KKEKCSFMVS
               QMFAHI---P ---GVNTMMD DVIVWGTTQQ EHDNRLREVL SIARRMNLKL NKDKCEFSVK
               KMIAG----- LP-GVAAYLD DVIVSANSLE EHEKVLHELL KRIKDYGFRI SPEKCNFAQS
               KMVSG----- LT-GVAVYLD DIIISASSIE EHEKILRELF ERIKEYGFRV SAEKCAFAQK
               KLISG----- IP-GVSAYLD DLIIAASSYD EHEAILRQLF DRIREYGFRV SPEKCMFAVS
               DILHEH---I GK-ICFIYID DIIIFSKDDE THYQNLDTIF RTLQQANMKC QLDKCEFMKR
               DILRDY---I GQ-CCYVYID DIIIFSRNEK EHSTHLKNIF TTLEKANMKV QLDKCKFFEK
               DILREH---I GK-ICFVYVD DVIIFSKNET EHLQHINIVL KCLIDANMRV GPEKTRFFKE
               DVVRDR---I GK-SCYVYVD DVIIFSNGIE DHVNDVAWVL DRLSGANMRV SKEKSFFFKE
               DILREH---I GK-VCYVYID DIIVFSEDYD THWKNLRLVL ASLSKANLQV NLEKSHFLDT
               DVLREQ---I GK-ICYVYVD DVIIFSENES DHVRHIDTVL KCLIDANMRV SQEKTRFFKE
               NILRPL---L NK-HCLVYLD DIIIFSTSLT EHLNSIQLVF TKLADANLKL QLDKCEFLKK
               DILRPL---L NK-HCLVYLD DIIVFSTSLD EHLQSLGLVF EKLAKANLKL QLDKCEFLKQ
               NLLEDL---I FK-DCLVHLD DIIIFSTSLE EHILSLQKVF KKLREANLKL QLDKCEFMRK
               NVLRGL---Q NN-ICLVYLD DIIVYSTSLQ EHLENLERVF QRLRESNFKI QMDKSEFLKL
               SVLGDL---N GT-ICLFYLD DIIIFSPSLQ KHLLDIKMVF EKLRAANFKL QPSKSEFLRK
               NLLEDL---I YK-DCLVYLD DIIVYSTPLE EHILSLKKVF EKLRDANLKL QLDKCEFMKK
               NILRPL---I NK-HCLVYLD DMIIFSTSLD EHLNSLQLVF EKLSESNLKL QLDKCEFLKK
               DILREQ---I GK-FCYVYVD DVIIFSEDEN DHVKHVDWVL KSLYDANMRI SAEKSRFFKK
               SIFSDL---I EE-MVEVFMD DFSVYGPSFS SCLLNLGRVL TRCEETNLVL NWEKCHFMVK
               SIFSDF---L EN-CIEEFMD DFTVYGSSFD GCLDSLEKVL NRRIETNLVL NFEKCHFMVE
               AIFADL---N EK-TMEVFMD DFSVFGVSFS LCLANLKTVL ERCVKTNLVL NW-KCHFMVT
               AISSDF---C EK-IIEVFMD DFSVYGSSFD DYLSNLDRVL QRCKDTNLVL NWEKCHFMVN
               AIFSDM---V EK-CIEVFMD DFSVFGPSFD GCLSNLERVF -RCEESNLVL NWEKCHFMVQ
               ELFGPF---L GK-FVLVFFD DILIYSNNLT NHVKHLTLVM EVLAKHQLFA NRKKCLLRQS
               SIFKPF---L RK-FVLVFFD DILIYNKSWK DHVEHVDRVL QLLEEKKLYA KRSKCFFVVQ
               KILTPF---L RK-CVVVFLD DVLIYSRDME EHVLQVKQVF QKLKDHQLKL KLSKCRFAQT
               SVFQKF---L RK-FVLVFFD DILIYSKSKK EHLQHLKLVL EVMREHKLFA KRSNCAFATS
               QLFKEY---L DK-FVVVYLD DIVVYSQTLE EHVKHLWMIF KVLRENTLFV KREKCYFAQT
               EVFQEY---I DE-FMVVYLD DIVVNIHTLE EHLEHLRKVL ARLREH-LYA KLYKCSFAQK
               NVLFDY---L DD-FVVVYLD DIVIYSRTLE EHVNHLSLVL SQLRKYTLYV KMEKCEFAQQ
               RVFREY---L DK-FIVVFVD YVLIYSRTQK DHEHHLRISL QLLRNNQLYA KLSKCEFWME
               RIFHPY---L DK-FVVVFID DILVYSKSEE EHVEHLRVVL GVLREKKLFA KLSKCEFWLE
               KVFMEF---L DK-FVVVFID DILIYSKSEE EHEQHLRLVL EKLKEHQLYA KFSKCDFWLT
               SIFMEY---L DK-FVVVYLD DILIYSMNER EHAEHLRLVL MKLREHRLYA KFSKCE----
               SVFQEV---L DE-FVIIFID DILVYSKSLE EHEVHLRRVM EKLREQKLFA KLSKCSFWQR
               GVFRDF---L DE-FVIIFIN DILVYSKSWE AHQEHLRAVL ERLREHELFA KLSKCSFWQR
               EVLRAF---I GR-FVVLYFD DILIYSRSLE EHLDHLRVVF LALRDARLFG NLGKCTFCTD
               EVLRAF---I GK-FVVVYFD DILIYSKSMD EHVDHMRAVF NALRDARLFG NLEKCTFCTD
               EVLRPF---I GS-FVVVYFD DILVYSNSEQ DHLIHLKKVF LKLREKKLYA KMEKCEFFTS
               NMFGPH---I GK-FVLVYLD DILVFSKNAE EHKEHLRTVL EILRKNQFKA KRSKCDFNRP
               HYLRQY---L GD-FVICYLD DVLIYSKTKE DHLEHIRKVL EILRKHKLYA KASKCDFGRT
               DVLRDM---I NV-FVVVYLD DILIFSRTME EHHQHVRLVL QRLLENRLFI KAEKCIFHSA
               DIFQDY---L DR-FLIIYLD DFLVFSRSQS EHENHVKMVL QRLRDHGLYA KLEKCAFDLQ
               DIFRDL---L GK-SVVVYLD DILIFSQDLE THRSQVKEAL SRLRENFLFA KLEKCTFEVP
               DVLRDM---L NK-FVFVYLD DILIFSSSLQ EHIFHVRKVL QRLLNNHLYV KPEKCQFHVT
               DTLRDY---L DI-FCTAYLD NILIYSQTRS EHIQHVRKVL QKLREAGLFA KLVKYEFTVH
               DSLREY---L DV-FCTAYLD DILIYSRTRT EHEEHLKLVL EALRKAGLYA NAAKCEFFVT
               DIFHDL---I LEGVVCIYLD DILIFTRMVE EHRRITRLVL ERLRRYKLYL HQDKCEFERT
               QVLRKF---V DI-FVVVYLD DILIFSPTLK QHKEHVHLVL QALQNAKLLV EPEKSKFHAQ
               ETLRDL---L DV-CVVAYMD DILVYTKSLQ EHTKQVQDVF ERLTKSGFKT APEKCEFHKK
               HVLREC---L NI-FVVIYLD DILVFSKTLE KHKQHVHTIL QKLQNAKLLV EPEKYLFHSK
               NVLREY---L DI-FVVCYLD DILIFSDTEE EHTEHVHKVL KALQDANMLV EPTKSHFHQS
               WTLREF---L DD-FCSAYLD DVLIYTDSLK QHQEHVRKVL RKLQDAGLQV DIKKCEFEVK
               EILMEY---L DD-FCSAYMD DILIWSETEE EHQTHVRQVL ERLKKAGLQA DIKKCEFHVT
               GVLGDT---L GD-YASAYLD DILIYSSSKS DHWSKVTRVL DKLAAAGLNL DLDKSAFAVK
               WTLREY---L DE-FCSAYLD DVLIYTDSLE QHQDHVRKVL RKLQESGLNV DIKKCEFGVK
               YVLRDY---I NK-ICVVYLD DILIYSKNEK EHSEHVSTII NVLRKHQLYA KKSKCEFYVP
               DTFRDL---- -R-FVNVYLD DILIFSESPE EHWKHLDTVL ERLKNENLIV KKKKCKFASE
               EIFGK----- -IKSLLQYFD DLLVHSKDYM VHFIEIIRML LYCRKYLLFI SREKSEMLKT
               TILGEA---K ES-HVVCYMD DILIHSKSES EHVKHVKDVL QKLKNANLII NQAKCEFHQS
               TILGEA---K ES-HVVCYMD DILIHSKSES EHVKHVKDVL QKLKNANLII NQAKCEFHQS
               KALLGV---K KT-EIIAYMD DLLCHSQTEV EHIKILEKLF QILAVNNLRI NSKKAAFFTD
               SMLDRV---S LKSNFCNYVD DVLAYSSDCE THVKVLQQIF SACRHFGARL GAKKCTFGQA
               ETLGND---L GN-KAVVYLD DVLVTGRTED EHLEALDVVL DRLRKAGFLL NPDKCILGVK
               EIIGDL---L GV-CAFVYVD DLLIASKDME QHLQDVKEAL TRIRKSGMKL RASKCHIAKK
               QVLDG----- LE-DVMVYID DVLIYSKTFE DHIRTLEMVL ERFRKFNLKA SPNKCEFFKE
               QVLGL----- EK-EVTVYID DVLIFSKTFE EHLNSLRKVL ERFRKFNLKV SPNKCEFFKQ
               RFIQDN---H LN-KVYAYLD DITVTGETLE EHDRNLKKLL VAAKRHNLTI NEEKSKLRMT
               EVLRG----- LP-FVYAYLD DVLIASTSPM EHAAHLRAVF ERLSTYNIRL NIDKCLFGAT
               NTVLHG---- LE-FLFSYLD DVIIASESPT QHNEHLRIVF ERFNSYGITI NLDKCCFGQP
               DVFRG----- LN-FVHAYVD DCLIASPDRE SHLKHLDIVF DRLQRHGITV NIQKCQIGTN
               QVIGPD---M MP-HAFAYLD DIIVIGRTRQ EHMDNLREVF RRLRAANLRI NIDKCDFFKK
               VVLGTE---V RE-FVVNYID DLLVASETLN EHLEHLRQVF EKLKQARMTI NLEKSNFIQK
               KVIPAN---L RS-NVFVYLD DLLIISADFP THLKYLELVA ECLRNANLTI GMAKSKFLFR
               KAV-----CL YPINNRMYST SKICWF---- -----CQTIS KTIRKAGLTI NVQKSQFCLK
               QVLRPH---- SS-YAAAYID DIIIHSASWD EHVKHVRAVL NGLRAAGLTA NPAKCRLGRE
               ILLRPH---- QS-YAAAYLD DVVVHSMCWE EHLTRLRRVL LELRRAGLTA NPKKCHLGLA
               KVLGSQ---L QR-NIIAYVD DVVVMSKRKE DHIKDLQETF VNLRSAGLKL NPEKCVFGVS
               KVLQSQ---I GR-NVLTYVD DIIVKSTKQE NHIADLQETF ASFRQAGLKL NPEKCVFGVK
               ISLGSQ---I GR-NVEAYVD DLVVKTRNQE TLLSDLAETF ESLRSARIKL NPDKCVFGVP
               TLFHDM---M HK-EIEVYVD DMIAKSQTEE EHLVNLQKLF DRLRKFKLRL NPNKCTFGVR
               TCLANH---W GK-RVEAYVD DVVIKIENSE NFIEDLQLVF NSLRRYRWKL NPEKCVFGVP
               QMFAPQ---L GK-TMEVYID DMLVKSKKSA DHIEHLTACF ETLNKYNMKL NPAKCSFGVT
               KMFNEH---L GK-TMEVYID YMLVKSLKKE DHVKHLEECF AILNQYQMKL NPAKCTFGVP
               RCFSTQ---I GR-NVEAYVD DVVVKTKQKD DLISDLEETF ASIRAFRMKL NPEKCTFGVP
               IAFSGI---E PS-QAFLYMD DLIVIGCSEK HMLKNLTEVF GKCREYNLKL HPEKCSFFMH
               LAFSGL---T PS-QAFLYMD DLVVIGCSEK HMLKNLTDVF KLCRQHNLKL HPEKCTFFMK
               FIFQEL---I NSNIMQLYMD DIIVYAATPE ECMEKTEMVL KRAAEFGLKI KWKKCNFMQR
               NALGDL---A NS-FVIVYMD DIMVVSPTKE LALERLKTVL NVLTKAGFTF NLAKCSFLKT
               KIFADM---I RENKVVVYMD DILLATENIN EHLETLKEIF KRLVENKLEL RIDKCEFMQS
               DLLKEIP--- ---NVQVYVD DIYLSHDDPK EHVQQLEKVF QILLQAGYVV SLKKSEIGQK
               DLLKEIP--- ---NVQAYVD DIYISHDDPQ EHLEQLEKIF SILLNAGYVV SLKKSEIAQR
               DLLKDIP--- ---NVEVYVD DVYFSNDTEE EHLKTMDLLF QKLQTAGYIV SLKKSKLGQH
               DILKDIP--- ---NVQVYVD DVYVSSATEQ EHLDILETIF NRLSTAGYIV SLKKSKLAKE
               DLLQGIP--- ---NVEVYVD DVYISHDSEK EHLEYLDILF NRLKEAGYII SLKKSNIANS
               EILKGL---- ---PVVVYID DILIVTNDEE EHLKILDETL SRLTKEGFRL NYKKMEIAKD
               RALQPVREKF SDCYIIHYID DILCAAETKD KLIDCYTFLQ AEVANAGLAI ASDKIQTST-
               TAIHKVRHAW KQMYIIHYMD DILIAGKDGQ QVLQCFDQLK QELTAAGLHI APEKVQLQD-
               KAILTVRDKY QDSYIVHYMD DILLAHPSRS IVDEILTSMI QALNKHGLVV STEKIQKYD-
               AAIEPVRKTW TQMYIIHYMD NILIAGKIGE QVLQCFAQLK QKLTAAGLQI APEKAQLQD-
               TAIHKVRHAW KQMYIIHYMD DILIAGKDGQ QVLQCFDQLK QELTIAGLHI APEKIQLQD-
               TAIAPVRQRF PQLYLVHYMD DILLAHTDEH LLYQAFSILK QHLSLNGLVI ADEKIQTHF-
               AAIAPVRSQW PEAYILHYMD DILLACDSAE AAKACYAHII SCLTSYGLKI APDKVQVSE-
               RALQPVRDKF SDCYIIHYID DILCAAETKD KLIDCYTFLQ AEVANAGLAI ASDKIQTST-
               QVLQPYRDKY SSFLVYHYMD GILVATPPKG TVLKTLPHLQ RILQQGGLHI APDKVQLSS-
               EVIRPIRERF RDAVIIHYMD DILIAAAEER QTEVIFEAVK TTCHEKGLKI NEAKTQRAP-
               QVLEPLRLKH PSLRMLHYMD DLLLAASSHD GLEEAGEEVI STLERAGFTI SPDKVQREP-
               AVLSPIRKTF PMSTIIQYMD DILLASPTQE ELQQLSKMTL QALVTHGLPV SQEKTQQTPG
               AVLNPMRKMF PTSTIVQYMD DILLASPTNE ELQQLSQLTL QALTTHGLPI SQEKTQQTPG
               HILQPIRQAF PQCTILQYMD DILLASPSHA DLQLLSEATM ASLISHGLPV SENKTQQTPG
               EPLRQVSAAF SQSLLVSYMD DILIASPTEE QRSQCYQALA ARLRDLGFQV ASEKTRQTPS
               QVLEPFRKAN KDVIIIQYMD DILIASDTDL EHDRVVLQLK ELLNGLGFST PDEKFQKDP-
               KILEPFRIKN PEIVIYQYMD DLYVGSDEIG QHRTKIEELR AHLLSWGFTT PDKKHQKEP-
               EILQPFRERY PEVQLYQYMD DLFVGSNSKK QHKELIIELR AILLEKGFET PDDKLQEVP-
               HVLEPFRKAN PDVTLVQYMD DILIASDTDL EHDRVVLQLK ELLNSIGFSS PEEKFQKDP-
               RVLKEIGKKV QDLEIIQYMD DMWIGSDPEK EHDEKVEEVR KLLLLRGFET PDKKVQKRP-
               SLLEVFRKNH PTVQLYQYMD DLFVGSDTAE EHEKAIVELR ALLMTWNLET PEKKYQKEP-
               KILRGWIEEH PMIQFGIYMD DIYIGSDGLE EHRGIVNELA SYIAQYGFML PEDKRQEGY-
               EILRDWIAKH PMIQFGIYMD DIYIGSDDIM KHREIVEELA SYIAQYGFML PEEKRQEGY-
               EILEDWIQQH PEIQFGIYMD DIYIGSDEIK KHREIVKDLA NYIAQYGFTL PEEKRQKGY-
               NIIQPFIRQN PQLDIYQYMD DIYIGSNSKK EHKEKVEELR KLLLWWGFET PEDKLQEEP-
               KIIENIKKSH PDVMLYQYMD DLLIGS-NRD DHKQIVQEIR DKLGSYGFKT PDEKVQEE--
               RDLASFRALN PQVVMLQYVD DLLVAAPTYR DCKEGTRRLL QELSKLGYRV SAKKAQLCRE
               RDLQGFRLDH PFVSLLQYVD DLLIAADTQA ACLSATRDLL MTLAELGYRV SGKKAQLCQE
               RDLQKFPTRD LGCVLLQYVD DLLLGHPTAV GWPREQMLYS GTWRTVGIRC PRKKAQICRQ
               QVLDKVSV-P KQLCLLQYVD DILISGEDIE KEAGFSTHIF DHLQFEGLRV SKGKLQCMEP
               RDLAPFRAQN PQLTLLQYVD DLLIAAASKE LCQQGTERLL TELGNLGYRV SAKKAQICQT
               RDLANFRIQH PQVTLLQYVD DLLLAGATKQ DCLEGTKALL LELSDLGYRA SAKKAQICRR
               SDLADFRVRY PALVLLQYVD DLLLAAATRT ECLEGTKALL ETLGNKGYRA SAKKAQICLQ
               QDLAGFRVRY PALILLQYVD DILLAAKTKE ECKEGTRALL QTLGSLGYRA SAKKAQICQK
               RDLTDFRTQH PEVTLLQYVD DLLLAAPTKK ACTQGTRHLL QELGEKGYRA SAKKAQICQT
               RDLADFRIQH PDLILLQYVD DLLLAATSEL DCQQGTRALL LTLGNLGYRA SAKKAQLCQK
               RDLAPFRALN PQVVLLQYVD DLLVAAPTYE DCKKGTQKLL QELSKLGYRV SAKKAQLCQR
               QSLHKIKF-K ISSEICIYMD DVLIASKDRD TNLKDTAVML QHLASEGHKV SKKKLQLCQQ
               SILDSWISSH PEITLLQYVD DLLLCAPDLP TCEASSTDLL SFLADQGCKA SKEKLQWCQT
               ELLDSCTL-H EGTIVIQYVD DLLLAAHSNE VCLQDTRKVL TLLSTAGLKV SKEKIQISRA
               DHLKEIVI-P DGVVLIQYVD DLLLAACSSD QCLAATKILL DFLATKGYKV KRSKVQTCRR
               ADLEDV---M LESTLIQYVD DLIICSPSLE QCHRDSIKVL TKLAEGGHKV SKNKTQYCQS
               NGLASCKTAS QGCKLLQYVD DILLMSEDRD HHLRSLAILL QGLKDLGVKI NPKKSHFCKD
               RDLDRLDL-P QSITLVHYID DIMLVGPSEQ EVATTLDSLV THMRIRGWEI NPTKIQGPST
               NCFSR----- YSDFIAVYID DILVFSESER DHEKHLRVML QVCQENGLVL SPTKMKVAVK
               DCFRG----- TERFIAVYID DILVFSETEE KHAEHLWKML QICKKNGLIL SPSKYKIGVK
               NVFKG----- TEKFIAVYID DILVFSETAE QHSQHLYTML QLCKENGLIL SPTKMKIGTP
               NVFRG----- TEEFIAVYID DILVFSETEE EHLKHLRILL QICQQHGLVL SPTKMKIGTK
               HCFKG----- TEAFIAVYID DILVFSKTEK EHEEHLQIML SICQRNGLIL SPTKMKIAQA
               NCFRG----- TEDFIAVYID DILVFSETIH QHKEHLKKFM TICEKNGLVL SPTKMKIGTR
               AVFKG----- CEKFLAVYID DILVFSNNEE DHAKHLVIML QRCKEHGLVL SPTKMNIAVR
               QCFKG----- TEEFIAVYID DILVFSENMA EHTKHIGIML KICQENGLVL SPSKICLAQR
               RIFRP----- YYDFIIVYID DILVFSKTIE EHKIHIAKFR DITLANGLII SKKKTELCKE
               NYFNQ----- -LENCIVYID DILLYSRTQD EHIKLLEKFA HIIENSGISL SKTKAEIMKN
               ECFRG----- MEEFIAVYVD DILIFSNSVQ DHKRHLQRFF EVCTKEGLVL SPTKMKIGVR
               ESFGD----- -LKFALLYID DILIASNNEK EHIEHLKIFF NRVKEVGCVL SKKKSKMFLK
               NCFRG----- TEKFIAVYID DILIFSDSKE AHRTHLRQFI TICEENGLVL SPTKMKIGVQ
               NCFRG----- TEEFIAVYID DILIFSDNIS DHRKHLSKFL EICKANGLVL SPTKMKIGAK
               TCFKG----- TEAFIAVYID DILVFSETEQ LHRDHLRKFL EISKANGLIL SPTKMKIGVK
               MCFAG----- TEHFIAVYID DILVFSETEE DHVKHLHQML HICEKEGLVL SPTKMKIGAT
               HCFAG----- TEKFIAVYID DILIFSANDE EHVEHLKVFC AIVEKHGLIL SSNKMQLGKR
               EAFRV----- FRKFCCVYVD DILVFSNNEE DHLLHVAMIL QKCNQHGIIL SKKKAQLFKK
               IALNE----- HSAYSCVYID DILVFSENEK DHEIHVSKVL NRCINLGIIL SKKKSQLFKE
               NAFRD----- FASYCCVYVD DILVFSNNIK DHYAHVAQVL RKCAELGIIL SKKKAQLFKC
               TAFNQ----- HSKYCCVYVD DILVFSNTEE EHYIHVLNIL RRCEKLGIIL SKKKAQLFKE
               TALNG----- ADKFCMVYVD DIIVFSNSEL DHYNHVYAVL KIVEKYGIIL SKKKANLFKE
               DALRG----- LEEFSLVYVD DIIVFSDNKN DHQDHVMKVL RRIESLGIIL SKKKANLFKE
               ESLSN----M YPQFCAVYVD DIIVFSKTEE EHLGHVKIVL NRCKALGIVL SKKKAQLCKT
               NSFKE----- YSAFCAVYVD DILVFSKTLD EHYDHLETVL RKCIETGIIL SKKKAEVAKT
               QSLKG----- LEHICLAYID DILIFTKSKE QHVNDVRIVL QRIKEKGIII SKKKSKLIQQ
               NNLRG----- LEDISLAYID DIIVFTKTKD YHLKQVARVL IQLGNHGVIL SKEKAKIAFE
               RSLHN----- LEHICLVYVD DIIIFSEDKN DHLSKVLQVL KRCEDEGIIL SQPKAKIAHK
               KNLEG----- LENFCLAYID DILVFTNSRE EHLSKLLVVL ERCKEKGLIL SKKKAIIARQ
               KIFQP----- ILFSALVYID DILLFSETLE DHIKLLNQFI SLVKKFGVML SAKKMILAQN
               KKL--VELNG ILMFVLVYVD DIIVASSTEK ATTALLKDL- NKLKDLG--- ---------D
               HKL--NQLNG LTVFLLIYVD DIIVVSSKSE AIPILLQNL- QQLKDLG--- ---------N
               --------DG VTMFMLVYVD DIIVSSSSEK ATSALLQDL- NQLKDLG--- ---------D
               SSL--LSLMG EFVIVLVYVD DIVIASTSEA AAAQLTEEL- DQLRDLG--- ---------D
               EFL--TQSAG KLAI------ ---------- ------ENL- SVMKELG--- ---------Q
               KYF--IQKKT DILIVSLYVD DLIYTGNSEK MMQDFKKDM- MHMSDLG--- ---------L
               EHL--LKLNS DYIVVSLYVD DLFVTGNNQS MIDNFKAEM- MKMTDLG--- ---------E
               SYF--VENR- ---------D DMIYMGSSSF LINEFKACM- KKMSDLG--- ---------L
               KYF--KEKIE DILIACLYVD DLIFTGNNPS MFEEFKKEM- TKMTDIG--- ---------L
               SSL--LSFTG RRLTVGVYVN DLIITGDHDD EIRSFKGEM- MKMSDLG--- ---------H
               TFL--IVQNH GIIIIQIYVD DIVFGGTSDK LVKTFVKTM- TTMSMVG--- ---------E
               EFL--TQQQE NLMIAQIYVD DIVFGGMSNE MLRHFVQQM- QSMSLVG--- ---------E
               EFL--TQQQE NLMIAQIYVD DIVFGGMSNE MLRHFVQQM- QSMSLVG--- ---------E
               TFL--LKNRN DTLIVQIYVD DIIFGGSSHV LMKKFADVM- SKMSMMG--- ---------E
               KFL--LKNKQ ELLIIQVYVD DIISGTTSEH LCEEFSSLM- GRMSMMG--- ---------E
               NTL--TAAYG ESVMLCLYVD DILIFGSNLN VIEEVKNLL- SSMKDLG--- ---------E
               SVM--SKHYD DFVILLLYVD DMLIVGRNAS RIQELKQEL- SKMKDMG--- ---------P
               QTI--RKFFG KYIFLVLYVD DILLASSDKD LLAETKGFL- SSMKDMG--- ---------E
               SYM--VKLLD SFIYLVLYVD DMLIAAKKKY DIQKLKGLL- SAMKDLG--- ---------A
               SVM--GQHFD DFIILLLYVD DMLIVGRNVS RINSLKEQL- SKMKDLG--- ---------P
               SVM--CEQFN DFIILLLYVD DMLIVGKDVS KIDRLKKQL- GEMKDMG--- ---------A
               SFM--KSQFN NFIILLLYVD DMLIVGKDKG LIAKLKGDL- SKMKDLG--- ---------P
               SFM--VEHFG EFIILLLYVD DMLIVGRDTG KIDKLKKEL- SKMKDLG--- ---------S
               NCL--VSNDK CKIIVTVYVD DFFIFSNDKV ETENLKQIL- SNIKDLG--- ---------Q
               EVL--RSLND RWSFILLYVD DMLVACSEDR EYEDIENTL- KRITTLG--- ---------D
               QAL--KECDN ENIYVLLYVD DVVIATGDMT RMNNFKRYL- MEMTDLN--- ---------E
               QAL--KECGK KNIYVLLYVD DVVIATGDME GMINFKSFL- NKMTDLD--- ---------E
               NFV--TQK-K GKIWILLYVD DILYLGNSNE MIKE----L- EKVKNLG--- ---------E
               STL--KETGE DITFIAVYVD DILVASRNRN MISRVKNCL- SSLKSLG--- ---------D
               VYL--TENRK DRVIIIIWVD DLIIAASDNS LLKDVKEML- TSMKDLG--- ---------K
               DFL--KEIRT EVAMILVWVD DIIIAANSNE LLIKVKKKL- SKMKDLG--- ---------P
               GVL--KDLSG NLMLILVYVD DLILACQSRE DMEDLKAKI- SECTDKG--- ---------P
               EVL--KSIQQ QHSYIAVYVD DLIIISYDEN EISAIKRKI- ANIHDGG--- ---------Q
               EFL--RGIIG SPTFLAVHVD DFSLFAKTRE IMDKLKGEL- SSMTDLG--- ---------P
               HVL--TSLKG KLNMALVHVD DTALYG-ERS ILDRFKADV- AKITTNG--- ---------T
               GKL--TQRAG TTVYVNVHVD DILPGGPDAE AVADVKRRI- ARCRDMG--- ---------E
               SEL--EAMDG ERVYLLVYVD DLLLIAADIN IVRQLKDKL- KSCVTWV--- ---------R
               EYL--IKK-N KDLTVCLFVD DMVVTSSNRE LANKFIDTL- KKTKVVN--T GEIDNQ-GYA
               SYL--IKQ-N SQVTICLFVD DMVLFSKNLN SNKRIIDKL- KMTKIIN--L GESDEE---I
               SFL--IKKDP LKLIICLFVD DMLVVGNDVK YIKKFISKL- SKTKIVN--D GSHRPEDGVN
               RVL--EDIYG SVIYLGLYVD DILMVGSSQK VIDNFVDQL- RDVKVFG--- ---------E
               SYL--INC-N SQVTICLFVD DMILFSKDLN ANKKIITTL- KKTKIIN--L GERDNE---I
               KVL--MDLFN KKLIVALYVD DMFLTSSNIT ILNDFKLEL- AKLKYFA--- ---------D
               QYL--NGIQD KNLMIAVYVD DCVIAASNEQ RLDEFINKL- KSLKITGTLI D------DVL
               -IM--LSTEK VTGVLACHVD DFLWAG-SQN FSTNVIPIL- KSVEHEH--- ----------
               SQL--LDLGN LEGVICVYVD DLIWAG-TNS FKEQVIDRL- SQMESKA--- ----------
               SFL--ISIKK LQGVVALYVD DILWGG-TAI FEESVIQLL- RNISSEK--- ----------
               EIM--LSTEK VTGVLA-HVD DFLWAG-SQN FSTNVIPIL- KSVEHEH--- ----------
               EIM--QTLET VIGVLACHVD DFIWGG-TQS FSTTVIPEL- RSVQHGS--- ----------
               QTM--SDLNK YYEYVLIYVD DILAVSEKPD RIMETLSSLY KFPKKYG--- ---------P
               QNL--RFLDE YYEYIISYVD DLTIVSADTK AILKALENI- --LKGGS--- ---------A
               DTL--RDLEG VYEYIAVYVD DIAVAAQDPE GIIRQLKE-- KYLKGVG--- ---------P
               ATL--READK YWEYVLVYSD DILVVSHDPK RTMDFLES-- ---------- ----------
               ECM--RNLDK YWSYILCYVD DILVIHHQPE DVIKKIDKY- -FPGSVG--- ---------K
               ATM--EELGK FYEYVLIYTD DFLCISHDPK SILDTIGKH- -FPESIK--- ---------T
               DTL--RALNL FYEYVCTHVD DFMIVSKTPE KIMESIKAI- --VKSVG--- ---------P
               QHL--ALDTS RPISFSLVVD DFGVKY-VGK EHAEHLVQCL EKVTTDW--- ---------T
               DHL--ALDTT RPISFSLVVD DFGVKY-VGR EHAEHLLHCL EKVTTDW--- ---------T
               EHL--AAHRT RPIQFTLVVD DFGVKY-TGT EHAQHLIDTL QAITIDW--- ---------D
               KRL--DKERW RPITFSLVVD DFGIKT-VGL SHAKHLKNAL EKVTTDW--- ---------K
               KRL--AEHKT RPVCFTLVVD DFCVKY-IGK QHAEHLMGVL KQITEDW--- ---------K
               ERL--APHIT RPIMFTLVVD DFGVKY-VGK EHADHLVSVL KRLSEDW--- ---------T
               GKL--RSI-R GDVVFIVYVD DGMFLGRCDR QLTSIIKELV GLIEDQG--- ---------H
               SKL--QEC-R GRSVYVLYTD DSILAGPDLE ELEQIKIDMA NSLTSEP--- ---------G
               TAL--VAL-R KDCIFLFWVD DAIICSHDDS TIVSVIDDLR QRITGVG--- ---------S
               KIL--TKIKT LEVLMMVHVD DCKITG-SRE KVMWIKKEI- KKIKDLG--- ---------E
               GIL--RKIKL GIVFIALYVD DNLLVGHPKA IECAIEQMK- RHLKVED--- ---------D
               KTL--RSMWG RVCFVGLYVD DNLIIGHPEL VDDTIKQLR- QKLKI-S--- ---------D
               KHLTGVPMRK VCLVAMTHVD DTILFG-PKQ EIEWFKVGV- KKYSDLG--- ---------K
               FLD--RM-KA NTIARNLYVD NLIIATDDDS EAMFKYNKVK TVFNGLSMNI REFQSNDQSF
               YLE-----SA LELRKNLYVD NIIIPTKGTN EALSNYKEIK IIFNEASMNV REFLSNDQEV
               TLD--SY-VA EEIWKNIYVD NVLISARTTK EAFNKFESIK KLFEDARMNI REFLSNDATF
               HLD---R-NN QRVRENLYVD NCLIGTFDKS EITEIIKNSK DIFMKMKMNL REYVTNSEEH
               HAL--NHLPA NQVLENMYVD DIVFSVDEDD VARETVRQLV SLMKKGGFHL TKWVSNLSTV
               YAE--RYCNS SKLLQSLHID DLISSCVTIE EGILFFNKCK DILKEGGFNL RKFESNSSAF
               LAQ--KHEPA ATIQNRHYVD DYLDIFKGLK DAVLVTTDFR RKHERKPTSK TFW-------
               MAL--KYRPV KAITDYHYVD DYVDSFATES EAISVSTRVK EIHKDAGFEL CQFSSSSPTV
               RAE--EHQPV KAIVRNHYMD DYLQSFATIE EAIDTAATVD SIHKEAGFEL RQWASNEQRV
               IAE--RFAPA KAIINDHYVD DMLSSVETEQ EAIKLASSVR DIHGQGGFEI RGWRSNSKAV
               HAQ--GHKPV NIVENSFYVD NCLYSTPTAK EAKDVVDGLR QLLAEGGFDL RQWACNVPSV
               KDI--FGKRQ EVVDNSFYVD DYLASIDNVQ DAIELAKTLG LLLRKGGFRL TKWISSCLQV
               ---------- ---------- ---VSLLKVQ TIPRLELTAA VLAARMGSQL Q---------
               RID--NICEV NTLHNNFYMD DGLKSVENVE QAIQLVKELK ALCKEGGFNL TKWSSNEREV
               LAE--EGEPA AILKRNIYMD DICDSVETED TAKKRIAEVD ELLEAGGFKV KGWQSNKPLD
               ESL--PQFTR EVLHRNAYVD DILTSHNDLK QLQATTKGVE DILKAGGFAL KPWVFSGQSG
               ENL--PQFER RVLQEDSYVD DLLTSHDNLD QLKVITGNVE QILKAGGFEL KPWVFTGQSR
               QAE--DEGPK DTLKKQLYMD DLIAGSNSVD GAIQLREELS ALAQRGGFTF RKWCSNSLAV
               QAE--DIQPS RIIQQHMYVD DVLAGANSVN EAQSSIRELQ AALSASGFPL RKWTSNNKSV
               QAL--DLKPS KVIENDFCVD DLMTGAQSME AAMELKDRLC KALNQVGFNL TKWRTNFDHV
               QAD--DEQPA KILKRDMYVD NMLTGTNSVE EARSICTQMT QVLRTAGMNM RQWAANDPNI
               DAD--KCKQS AIIRNDFYMD DLMTGADSVE EANKLITLIP HELQKVGFNL RKWISNNSKI
               QAD--DHGPA HALLHDAYVD DIPTGANTFE ELMILKDELI ALLDKGKFKL RKWSSNSWRL

               MKAFDPKDHA S------XXX XXXXXXXXX- -----Q-RSL GLLGFVAPIL RQL-
               MNAFPANDRA K------DLK DLCLGTDTL- -----Q-KSL GLLGFVAPLV REL-
               KISFLGYIIS SRGFEMDPAK VSAIQKWPLP QSTKAIQRFI GFANYYRQFI KGFS
               EAKYLGYNIG RGLVKPQLNK VQAIQDWPRP VTKKQVRAFL GLTGYYRRFI ANFA
               KVIFLGHCIS RGTKHITTDR ILIIQKASYP QSAKQVRAFL GLVGYCRQWI PNMS
               KVIFLGHCIS RGTKHITTDR ILIIQKASYP QSAKQVRAFL GLVGYCRQWI PNMS
               EVVFLGVRIA QGKRSIEKDR IDGILNTPQP KDKSGIRKFL GLANFSRDFI EGFS
               EVVFLGVRIA QGKRSIEKDR IDGILNTPQP KDKSGIRKFL GLANFSRDFI EGFA
               SVRFLGMIWA GPVKSIPQPV LDSIAALKPP KNVKEAQSLL GLLGFWRPFI PHLG
               SVRFLGMIWA GPVKSIPQPV LDSIAALKPP KNVKEAQSLL GLLGFWRPFI PHLG
               SVSFLGITVT AHGRTVSTEK VKTILNLPLP VSIPTLRSFL GLVNYSRAFI PDFA
               SVTFLGMNIT PEGKLPDKHK MDTIQRLNLP ASKTALRSFL GLVQYQRDFI PFFA
               KVNYLGLELG PEGRSILEDR IKHILSLPRP IDVKSLQQFL GLTGFCREFV ANYA
               SLTFLGVNIT PEGKLPDKHK VDIIQRLNLP VSKTALRSFL GLVQYQRDFI PYFA
               SVTFLGMNIT PEGKLPDKHK MDTIQRLNLP ASKTALRSFL GLVQYQRDFI PFFA
               EARYLGYVIG RGVVKPQVSK IEGIQQWPRP NSKKQVRAFL GIVGYYRRFV PNFA
               EVQYLGHRVG SGRVMPEPAK VEVIVNWPTP TTQKQVLAFL GTAGYYRRFI PNYS
               EVQYLGHRVG SGRVMPEPAK VEVIVNWPTP TTQKQVLAFL GTAGYYRRFI PNYS
               EVQYLGHRVG GGTLRPDTGK VDSIMAWPTP QTKKQVMSFL GTAGYYRKFV PNYS
               EVQYLGHRVG GGQLRPDPAK VEAICQWPIP KTQKQVLAFL GTSGYYRKFI PNYS
               SVNYVGHVVS AEGIATDPSK IEAVSSWPKP RTITELRSFL GFCGYYRRFV KGFS
               SVTYVGHVVS TEGIGTDPAK IEAVVTWPKP QNVTELRSFL GFCGYYRRFV EGYS
               MKAFPSQDHA N------XXX XXXXXXXXX- -----Q-RSL GL-------- ----
               EVEYLGVQIG PGYRKPLHER IKAISDLPVP TTYTGLRQFL GLVNFSRDFI ESFA
               EVSFLGYVIS ---------- ---------- ---------- ---------- ---S
               SVEYLGYRID AQGLHPTETK LTAIVNAPSP SNVSELRSFL GLLNYYGRFL PNLS
               ---------- ---------- ---------- ---------- ---------- ----
               ---------- ---------- ---------- ---------- ---------- ----
               ---------- ---------- ---------- ---------- ---------- ----
               ---------- ---------- ---------- ---------- ---------- ----
               EVQYLGHRVG GGTLRPDTGK VDSIMAWPTP QTKKQVMSFL GTAGYYRKFV PNYS
               EAQYY--IVG RGMVK----- ---------- ---------- ---------- ----
               ---------- ---------- ---------- ---------- ---------- ---K
               ---------- ---------- ---------- ---------- ---------- ----
               ---------- ---------- ---------- ---------- ---------- ----
               SLEYLGHMID ASGLHKSANK LRAVAEAPVP VNVSQLRSFL GLVNYYARFV PNLS
               KISFLGYIVS ---------- ---------- ---------- ---------- ---S
               EVQYLGHRVG SGRVMPEPAK VEVIVNWPTP TTQKQVLAFL GTAGYYRRFI PNYS
               EAKYLGYVIG RGVIQPQINK VEAIQKWPQP VTKKQVRAFL GIVGYYHRFV HNFS
               ---------- ---------- ---------- ---------- ---------- ----
               SVHFLGYIIS QHGLEMEPTK VEGILNWAQH LSLRAIQRFL VFANYYRQFI KGFS
               ---------- ---------- ---------- ---------- ---------- ----
               ---------- ---------- ---------- ---------- ---------- ----
               ---------- ---------- ---------- ---------- ---------- ----
               ---------- ---------- ---------- ---------- ---------- ----
               ---------- ---------- ---------- ---------- ---------- ----
               E--------- ---------- ---------- ---------- ---------- ----
               ---------- ---------- ---------- ---------- ---------- ----
               ---------- ---------- ---------- ---------- ---------- ----
               ---------- ---------- ---------- ---------- ---------- ----
               ---------- ---------- ---------- ---------- ---------- ----
               ---------- ---------- ---------- ---------- ---------- ----
               ---------- ---------- ---------- ---------- ---------- ----
               ---------- ---------- ---------- ---------- ---------- ----
               ---------- ---------- ---------- ---------- ---------- ----
               EVRYLGFIID QNGVRVDPEK VKSIATMPHP NNVTELKSFI GMVNFYSKFI QDLA
               SIKYLGIIID LNGGRPNPEK VNAVVHMSIP SNVQK-PSIL GMINYYNSLC LTCT
               QIEYLGFVLN SQGLHPSPDK VDAVKNAPVP TCVKELKAFL GLVNYYGRFL PNQS
               EVEYQGHRIN SEGMQPIEGK VMAIKDAPAP TNVKELQAFL GMLNYYSCYL PRLS
               EVEYLGFKLT KDGVVPLEDK LNAIRNAPEP KDTTQVKSFL GMINYYHRHL PNLA
               RVIYLGHEID GKGVHPTKEK VEGICDAKRP ENKDELRTFI GIVVYYAKFV PNLA
               KLTFIGDLIS DQGVQPDPKK VSAILNMERP KCRKDVQRFL GMINYQGKFI PDLA
               EITFLGFIID KRGRRPDPKK TSVIRSMKAP TDQKQLMSFL GAICFYGRFV PKMS
               QVTFLGFIVD EHGRRPDPKK TEVIRSMKAP TDQKQLASFL GAVSFYSRFV PKMS
               EISFLGFIVD EKGRRPDPNK ASKIRSMKAP GDQKQLSSFL GAVCFYSRFV PKMS
               KVEFLGFVVS DKGIETSPTK VQAISDFPIP RTLKELRSFL GLSGYYRRFI PNYA
               EVEFLGFIVT PEGIKTNPSK IEAIQNFPIP RNLKELRSFL GLSGYYRRFV KDYA
               SIEFLGFIVT KDGATSDPKK VKAIQEFPEP KNVYSVRSFL GLANYYRVFI KDGA
               SVEYLGFMVS SGGITTSPSK VEAIQKYNQP TNLFSVRSFL GLASYYRCFI KDFA
               QVEFLGYIVT ADGIKADPKK VRAISEMPPP TSVKELKRFL GMTSYYRKFI QDYA
               SVEYLGFIVS KDGTKSDPEK VKAIQEYPEP DCVYKVRSFL GLASYYRVFI KDFA
               EANFLGHIVT PDGIKPNPIK VKAIVSYPIP TKDKEIRAFL GLTGYYRKFI PNYA
               ETTFLGHVLT PDGIKPNPEK IEAIQKYPIP TKPKEIKAFL GLTGYYRKFI PNFA
               ETEFLGHIIT TEGIKPNPNK IQAIVKFPIP KTPKEIKSFL GLCGFYRKFI PNFA
               ETAYLGHIIS RDGIKPNPDK ISAIQKYLIP KTPKEIKQFL GLLGYYRKFI PDFA
               EIEFLGHIVT QDGVKPNPNK ISAIKKFPCP TNRRAIKSFL GLLGYYRKFI RDFA
               ETEFLGHIVT TNGIKPNPNK TKAITNFPLP KTPKQIKSFL GLCGFYRKFI PNFA
               EATFLGHIVT PDGIKPNPLK VEAIASYPIP TKVKEIRAFL GMTGYYRKFI PSYA
               SVSFLGFIVT NNGAATDPEK VKAIKEFPEP KNVFEVRSFL GLASYYRCFI KDFA
               EGIVLDHKIS EKGIEVDKGK VEVMMQLQPP KTVKDIRSFL GHAGFYRRFI KDFA
               QGIVLGHIIS NKGIEVDPAK ISVISQLPYP SCVE-VRSFL GHAGFYRCFI RDFS
               EGIVLGHKVS SRGLEVDRAK VEVIEKLPPP VNVKGIRSFL GHVGFYRHFI KEFS
               EGIVLGHKIS AKGIEVDKAK VDAIEKMPCP IDIRGIRSFL GHAGFYRRFI KDFS
               EGIVLGHKIS VRGIEVDKVK IDVIEKLPPP MNVKRMRSFL GHDGFYR-LI KDFS
               QIDYLGHVIS AHGVATDPSK TEAMIHWPTP KSVKELFGFL G---YYRHFV KGYG
               EVEYLGHIVS -EGVKVYPNK IKAIKEWKIP TSIKHLRGFL GLTGCYRKFA KNYG
               TLEFLGHIIS AEGIATDPEK VQVIRDWPIP NNVKEVRSFL GMAGYYRRFV AHYA
               RVEYLGHFID RDGLSTDPSK VLAVKEWPAP TNLKQLRGFL GLANYYRRFV KNFG
               EILFLGHRIG DGSIWMDKSK VQVVAEWRTP KKVPELRSFL GFVNYYRRFI AGYS
               QIDFIGHVIE EGRIKMDQQK IQAITNWPPP KDIHALRSFL VL-NFYWLFV KNYS
               EIKFLGHLVS KNQVRMDPKK VQAIVDWQAP RHVKDLRSFL GLANYYRKFI AGYS
               KVKFLGHVVS REGIVVDPVK VKAVMNWELP KNIFEIRSFL GLAGYYRRFI KGFA
               EVSFLGHVIS RGGVAVDPSK IEAVSKWEAP KSVAEIRSFL GLAGYYRKFI EGFS
               EVKFLGHVIT AQGVAVDPSN VESVTKWTPP KTVSQIRSFL GLAGYYRRFI ENFS
               ---FLGHVIS GKGIAVNPER VQAVLDWTQP ESVKQVRSFL GLASYCRRFV ENFS
               EMGFLGHIVS AEGVSVDPEK IEAIRDWHTP TNATEIRSFL GLAGYYRRFV KGFA
               SVGFLGHVIS DQGVSVDPEK IRSIKEWPRP RNATEIRSFL GLAGYYRRFV MSFA
               RVSFLGYVVT PQGIEVDKAK IEAIESWPQP KTVTQVRSFL GLAGFYRHFV RDFS
               RVSFLGYVVT PQGIEVDQAK VEAIHGWPMP KTITQVRSFL GLAGFYRRFV KDFS
               SVSFLGFIIS SQGISMDESK VEAIKSWPIP KSITEVRSFH GLASFYRRFI RGFS
               ELHFLGHIVS REGLKVDDRK IRVIREWEVP QDLHKLRAFL GLANYFRRFI QGYS
               QVQYLGFIVR QGQVDKDPKK IEAIRDWPLP STVREVRSFL GLAGFYRKFV EGFA
               SVGYLGYIVE EGRVRADPAK IQAVVEWPRP TDRTQLRRFL GFAGFIRRFI KGFA
               EVDFLGYRIS PLGLSMDPAK VSAVLER-AP TNKKEVQRFL GFANYYRKFI PDFA
               KISFLGYIIS SRGFEMDPAK VSAIQKWPLP QSTKAIQRFI GFANYYRQFI KDFS
               QVKFLGFIIK PGQIQMDPQK IQAMVDWPSP SSVKEVQRFL GFANFYRKFI LNFS
               ETKFLGLIVA RDRIKIDPEK VQTIAAWATP TCITDIQAFI RFANFYRRFI KDFS
               ETKFLGLLVG VEGVKMDPEK ITAVLDWQTP KKLTDVQAFL GFGNFYRRFI RDFA
               KIEYLGLIIS EGQVEMDPIK VNRVTAWPTP TNKKEVQSFL GFINFYRRFI KDFS
               EVEYLGFTIT PGHIHMSKDK VRSIQEWPTP TNLKEVQSFL GLVNFYRKFI KYYG
               EVKFLGFIIS TTGITIDPAK TQSIREWPEP KTVKDVQSFL GLANYNRKFI KDYS
               QINFLGYIIA PGEIRMEKSK IQAVKEWPQP QNWTEQQAFE QLRD-----A ITRE
               QVTYLGHEIS HNEIRMDRRK IAAVAEWKVP TSVKETQSFL GFANYYRRFI KDFA
               STKYLGFIIK AKGISMDPAK VAAIREWEAP QTVKGVRSFL GFANFYRKFI KNFS
               ETRFLGFIIG TKGVAVDPDK VAAVKQWAPP TTVKGVQSFL GFCNFYRKFV PEYS
               EVKYLGFIVK AEGVQADPEK IKAIRDWEAP TRLRGLRGFL GFANFYRDFI DGYA
               STKYLGLIID AKGIRMDPEK VKAIMEWE-P LRLRAYVHFW DSQTSTGDLS RDFS
               KIQFLGHELS AKGITPDKEK ILAIKDWPTP KTYKDAQSFI GLAGYYRRFI KDFS
               ETEFLGYSIG IQKIAPLQHK CAAIRDFPTP KTVKQAQRFL GMINYYRRFI PNCS
               EVDFLGFHIH KDGISPRAAK VRAISELPEP RNAKEAEAAL GLFGFFRRHI ENYA
               QVKFIGYHIS EKGFTPCQEN IDKVLQWKQP KNRKELRQFL GSVNYLRKFI PKTA
               QVKFIGYHIS EKGFTPCQEN IDKVLQWKQP KNRKELRQFL GSVNYLRKFI PKTS
               SVNFCGYDIS NGKICPSQDK IEAIQKLKIP RTKDAAQSLF GALNYHRRFI RNFA
               STAFMGRIIS AEGISIPPEN METILALKPP TTRKQVQSLI GNFCWLKSWV SANL
               KTTFLGHEVT TEGYYPKTDN LAAIREFPKP TNKKALRRFI GMTAFYSTLV PKLQ
               EVEYLGHKVT LDGVETQEVK TDKMKQFSRP TNVKELQSFL GLVGYYRKFI LNFA
               SIVFLGHEIS RDNYSPNRVN VETIRSMPTP TNVNEVRRFV GMSGFFRKFI PNFS
               SITFLGHEIN ADNYKPNRIN VDAIVNLPTP RNVGDVRRFI GMSGFFRKFL PNFS
               SIDFLGYRIS YGDARPDPER LRPLLNLPPP DTPRELKRIQ GMFAYYAKWI SRFS
               NLDFLGHHID STGISPLPDR ILALESFPIP TTLTQLRRFI GIINYYRRFI PHCA
               KVEFLGHEVS VNGITPLKNK VEAIINFPKP ETVSDLRRFL GMVNFYRPHL PNSA
               SLDFLGHTID AQGIRPLRSK MVAILDYPEP TTIKQLRTFN GLVSFYRRFI PKCA
               ELKYLGHKVT ENGIRTDPEK VAAIAQLKPP TNVKELRQYV GVASWYRRFV PDFA
               EVKFLGHILT INGIKADPEK ISAIRNFPVP QKTKHVRAFL GLCNFYRKFC ARYA
               NLNYLGFIQL RRTWRMDPGR VEAIRNIPNP RTVKELRSFL GTAGWYRRFI KNFA
               TVDYLGYLVG EGTLQVNPNK IAAVGDFPV- PKTKQLRRFL GMTGWYQRLI SNYS
               ETAYLGYRVG RGNVRPQEDK VAAIREWPQP QTKKQVRSFL GLVGYYQRFI PGYA
               EAKYLGYHIG RGLIQPQQAK VEALQKTPRP TNKSQVRAFL GLAGYYRCFI PNFS
               KGKMLGYIIS SEGIRANPDK TKAIMSMAEP SNKKEVQRLT GRIAALNRFI SRSA
               KGKFLGCLVS TKGIEANPSK IEAILRMEPP TTKKGAQRLT GRLASLNRFI SRSA
               AGKLLGFLVS ARGIEANPEK IRAIERMRPP SKLRDMQCVT GCMAALSRFI SRLG
               SGKLLGFIVS EKGIEVDPAK VKAIQEMPEP KTEKQVRGFL GRLNYIARFI SHLT
               AGKLLGFIVS HRGIEANPDK IEAIMKMEAP RSQKKVQRLT GCMAALSRFI SRLG
               SGEFLGYIVT KRGIEANPKQ IQAILDLKSP RNKKEVQRLT GRIAALNIFI ARST
               SGEFLSYIVR KRGIEANPNQ INAFLNMSSP KNFKEVQRLT GRIAALNRFI SRST
               SGKLLGFMVS HRGIQANPEK VTAILNMKPP STQKDVQKLT GCMAALSRFV SRLG
               EVTFLGHKCT DKGILPDDKK YDVIQNYPVP HDADSARRFV AFCNYYRRFI KNFA
               EVTYLGHKCT DKGILPDDSK YEVIKNYPKP VNADEARRFV AFCNYYRRFI KNFA
               RIHFLGHIIE GGQICPGKEK TSAVNSFGTP QNVKAVQGFL GLTGFFRKFI PGYA
               TVQYLGYEVR AGEIRPNVRK IASLSSLPPP QTVSGVRQFI GLASYFRKFV SGFA
               SIKYLGFIIN KDGIMPNDKG IEAIKNFPIP NNVHTVQSFL GLCSYFRRFI KDFS
               TVEFLGFNIT KEGRGLTDTF KTKLLNITPP KDLKQLQSIL GLLNFARNFI PNFA
               EVEFLGFNIT KEGRGLTDTF KQKLLNITPP KDLKQLQSIL GLLNFARNFI PNYS
               TVDFLGFQIT QTGRGLTDSY KSKLLDITPP NTLKQLQSIL GLLNFARNFI PNYS
               TVEFLGFSIS QNGRGLTDSY KQKLMDLQPP TTLRQLQSIL GLINFARNFL PNFA
               IVDFLGFQIT NEGRGLTDTF KEKLENITAP TTLKQLQSIL GLLNFARNFI PDFT
               DVEFLGFQIT GNERFLSQTT ENKELRGKEI TSLKQLQSML GTLNFVRDLI PGYA
               PFHYLGMQIE NRKIKPQKIE IRKDT----L KTLNDFQKLL GDINWIRPTL GIPT
               PYTYLGFELN GPKITNQKAV IRKDK----L QTLNDFQKLL GDINWLRPYL KLTT
               NLKYLGTHIQ GDSVSYQKLQ IRTDK----L RTLNDFQKLL GNINWIRPFL KLTT
               PYTYLGFQIN GPKIINQKAV IRHDH----L KTLNDFQKLL GDINWLRPYL KLTT
               PYTYLGFELN GPKITNQKAV IRKDK----L QTLNDFQKLL GDINWLRPYL KLTT
               PYNYLGFSLY PRVYNTQLVK LQTDH----L KTLNDFQKLL GDINWIRPYL KLPT
               PFSYLGFELH HQQVFTPRVC LKTDH----L KTLNDFQKLL GDIQWLRPYL KLPT
               PFHYLGMQIE NRKIKPQKIE IRKYT----L KTLNDFQKLL GDINWIRPTL GIPT
               PFHYLGHKVL ESHANPCLPN IQLPP----A PTLLQLQQYL GSINWIRPYI GLST
               EVSYLGWRVM ETGIAPLTVQ LPET-----V TNLVQLQRLL GIIQWLKPIL SLRP
               GVQYLGYKLG STYVAPVG-L VAEPR----I ATLWDVQKLV GSLQWLRPAL GIPP
               QIRFLGQVIS PNHITYETTP TIPIKS---Q WTLTELQTVL GEIQWVSKGT PILR
               QIRFLGQVIS PNHITYESTP TIPIKS---Q WTLTELQVIL GEIQWVSKGT PILR
               TIKFLGQIIS PNHLTYDAVP KVPIRS---R WALPELQALL GEIQWVSKGT PTLR
               PVPFLGQMVH NQIVTYQSLP TLQISS---P ISLHQLQAVL GDLQWVSRGT PTTR
               PIHWMGYELW PTKWKLQKIQ LPQKE----I WTVNDIQKLV GVLNWAAQLY PGIK
               PFLWMGYELH PDRWTVQPID LPEKD----S WTVNDIQKLV GKLNWASQIY AGIK
               PYSWLGYQLC PENWKVQKMQ LDMVK----N PTLNDVQKLM GNITWMSSGV PGLT
               PFQWMGYELW PTKWKLQKIE LPQRE----T WTVNDIQKLV GVLNWAAQIY PGIK
               PYDWMGYKLY PSHWSLNKIE IPEQE----H WTVNDIQKLV GVLNWASQLY PGIK
               PFHWMGYELH PDKWKIEKVQ LPELAE---Q PTVNEIQKLV GKLNWAAQLY PGIK
               PAKWLGFELH PEKWKFQKHT LPEITEG--P ITLNKLQKLV GDLVWRQSLI GKSI
               PAKWLGFELH PEKWRFQKHT LPEIKEG--T ITLNKLQKLV GDLVWRQSLI GKS-
               PAKWLGFELH PQTWKFQKHT LPELTKG--T ITLNKLQKLV GELVWRQSII GKS-
               PYKWMGYELH PLTWTIQQKQ LEIPE----K PTLNELQKLA GKINWASQTI PELS
               RVKWIGFELT PKKWRFQPRQ LKIKN----P LTVNELQQLV GNCVWVQPEV KIPL
               EVTYLGYLLK GGKRWLTPAR KATVMKIPTP TTPRQVREFL GTAGFCRLWI PGFA
               EVTYLGFKIH KGSRTLSNSR TQAILQIPVP KTKRQVREFL GTIGYCRLWI PGFA
               QVCYLGFTIQ QGEHSLGSER KQVICNLPEP KTRRQVREFL GAVGFCRLWI PNF-
               KVKYLGRLIS AGKRRIGPEW VEGIVSLPLP QTKQELRKFL GLVGYCRLRI NSHA
               EVIYLGYTLR GGKRWLTEAR KKTVMMIPPP TTPRQVREFL GTAGFCRLWI PGFA
               EVTYLGYSLR DGQRWLTEAR KKTVVQIPAP TTAKQMREFL GTAGFCRLWI PGFA
               EVTYLGYSLK DGQRWLTKAR KEAILSIPVP KNSRQVREFL GTAGYCRLWI PGFA
               QVTYLGYKIK DGRRWLTEAR MRAILDIPTP QNPRQLREFL GTAGFCRLWI PGFA
               KVTYLGYILS EGKRWLTPGR IETVARIPPP RNPREVREFL GTAGFCRLWI PGFA
               QVKYLGYLLK EGQRWLTEAR KETVMGQPTP KTPRQLREFL GTAGFCRLWI PGFA
               EVTYLGYLLK EGKRWLTPAR KATVMKIPVP TTPRQVREFL GTAGFCRLWI PGFA
               EVVYLGQLLT PEGRKILPDR KVTVSQFQQP TTIRQIRAFL GLVGYCRHWI PEFS
               TVVFLGQCIS QGTRHITEGR IKTLQDIPLP KGHKPLHAFL GLISYCRSWI PEAS
               TVHFLGRIIG QTGTALSDDT KQTVLSHPKP LVVKDMMSFL GLIGYSRQYV PNYS
               TVLFLGREVS AEGAGLSTAH RNSILHHPRP TTVSGLLSFL GLTGYSRTHI PDYT
               QVEYLGRLIA FGTRAIAPDQ LEAISKSPMP KTVGQMMTFL GMTGFSADWI EDYA
               QVQYLGVNVG ADTRSLIDAR SQLIRTLDIP LTVQGLRSAL GLFNFCRAWI PEFS
               SVKFLGVQWC GACRDIPSKV KDKLLHLAPP TTKKEAQRLV GLFGFWRQHI PHLG
               TIEFLGAILG NQCVQLQPHI IQKIVDFDEL QTKQGIRSWL GILNYARTYI PNIG
               RVDFLGSTIG DNQLAVQEHI VSKIADFDEL KTKEGLKSWL ATLNYARNHI KDMG
               EIDFLGASLG CTKIKLQPHI ISKICDFSDL ATPEGMRSWL GILSYARNYI QDIG
               TIEFLGAVIG NRKIKLQEHI IKKIADFSDL KTTKGLRSWL GILNYARAYM PNMG
               EIEFLGAIIH NGLIKLQPHI VQKLLTFTNL EEVKGLRSWL GLLNYARSYI PHMG
               QIDFLGATIG NSKIKLQPHI IKKIIEMKDL KEVKGLRKWL GILNYARSYI PKLG
               EVNFLGATIG SRKVKLQENI IKKILDFDTL QSKKGLRSFL GILNYARNHI PNLG
               EIEFLGTVIS QGQMKLQAHV IKKIVNKANL ETTKGLRSFL GLLNYARIYI PNLG
               KIDFLGVQIE QGGIELQPHI INKILEKHTI KNKTELQSIL GLLNQIRHFI PHLA
               QIEFLGIQID KNGIKMQTHI VQKIINLDEI DTKKKLQSFL GIVNQVREYI PKLA
               EVDFLGATIG NSKIKLQPHI ITKIIDMRDI KETRGLRKWL GILNYARSYI PRLG
               EVEYLGVEIK EGKISLQPHI VDKIKKFDKL NTLKGLQAYL GLLNYARGYI KDLS
               QVDFLGATIG DSKVRLQPHI VKKVLETKEL SETKALRRWL GILNYARAYI PDLG
               EIDFLGATIG NSKIKLQPHI IKKIIETKDL KETKGLRKWL GVLNYARAYI PNLG
               TIDFLGASIG NSKIKLQPHI IKKIADFDDL KETKGLRAWL GILNYARNYI PNLG
               SIDFLGATIG RSKIRLQPHI IKKITEAKEL QTTKGLRAWL GILNYARSYI PNLG
               EIDFLGATLG NRKIKLQAHI IKKIAAFPEL AEKKGLRSWL GILNYARSYI PRLG
               KINFLGLEID EGTHKPQGHI LEHINKFPDL EDKKQLQRFL GILTYASDYI PKLA
               TIDFLGISID KGTHSPKPHI LENIHNFPEF KDVNQCRKFL GIITYAMRYI PELS
               RINFLGLDID EGTHRPQNHI LEHIHKFPNI EDKKQLQRFL GILTYASDYI PQLA
               KINFLGLEID QGTHCPQNHI LEHIHKFPDI EDKKQLQRSL GILTYASDYI PKLA
               KINFLGLEID KGTHCPQNHI LENIHKFPDL EDKKHLQRFL GVLTYAETYI PKLA
               KINFLGLEID RGTHTPQNHI LDHIHTFPDI EDKKQLQRFL GVLTYADSYI PKLA
               TINFLGLVIE RGNLKVQSHI GLHLVAFPDL SDRNALQRFL GLLNYISAYF PKIA
               KINYLGFTIS NGEIELQSHI LENIKLFPSI PDKKSLQRFL GILTYADQYI RKLA
               EIEYLGLKIQ GGEIDLSPHT QEKILQFPDL EDRKQIQRFL GCINYIANFF KNLA
               EIEFLGLKIL KGFIEPQKHL LEKIAEFPDL QDRKQIQKFL GCLNYIGEFF KELA
               EIDFFGLHIS EGEIILQPHI LEKLVLFPDI ENRKQLQRFL GNLNYISEFF KDFA
               TIDFLGLTLQ EGEIKLQPNV LEKLELFPDI EDRKQLQRFL GCLNYIADFL KEIA
               KIQFLGMDFA DGTFSPAGHI SLELQKFPDN LSVKQIQQFL GIVNYIRDFI PEVT
               LHYFLGIEVT K--------- ---------- V---SNGVIL TQEKYANDLL KRVN
               LHYFLGIEVN Q--------- ---------- S---PNGIVL TQAKYANDLL RRSG
               LHFFLGIEVK K--------- ---------- V---NDGLVL TQEKYASDVL RRVG
               LKYFLGLEVA R--------- ---------- T---TAGISI CQRKYALELL QSTG
               LKHFLGLEVD C--------- ---------- T---HEGIFL CQQKCAKDLL KKFG
               LYYFLGMEVH Q--------- ---------- S---DEGIFI SQRKYAENIL KKFK
               MAYFLGMEVQ Q--------- ---------- N---QHGIFI CQQKYAKEIL KKFK
               LHFFLGLEAE D--------- ---------- D--------- TERADARRFR SLVG
               MSYYLGIEVK Q--------- ---------- E---DNGIFI TQEGYAKEVL KKFK
               SDTTSASRLP W--------- ---------- T---VMGSRW GKLHMPARFL RGQD
               LKYFLGLQIN Q--------- ---------- T---DEGITI SQSTYAQNLV KRFG
               LTYFLGLQVK Q--------- ---------- M---EDSIFL SQSRYAKNIV KKFG
               LTYFLGLQVK Q--------- ---------- M---EDSIFL SQSRYAKNIV KKFG
               LKFFLGLQIK Q--------- ---------- T---SEGTFV HQGKYTKDVL QKFA
               LTFFLGLQIK Q--------- ---------- S---SNGTSI CQEKYIKELL KKFN
               ADVILNIKLV R--------- ---------- KAD--GGVTL LQSHYVEKVL SRFG
               AKQILGMKII R--------- ---------- DRQ-NKKLWL SQEKYIEKVL ERFH
               ASYVLGIEIH R--------- ---------- DRQ-KGVLGL SQKSYIENVL KRYN
               ARKILGMEII R--------- ---------- DRE-RRKLFL SQRSYIQKVL ARFG
               AKQILGMRIM R--------- ---------- DRE-AKKLWL SQEKYIEKVL QRFN
               AKKILGISIT R--------- ---------- DRK-EKKLWL SQKHYIQKVL QRFQ
               AQQILGMKIV R--------- ---------- ERT-SRKLWL SQEKYIERVL ERFN
               TSQILGIKIS R--------- ---------- DRT-NGKLWL SQESYIEKVL DKFN
               VKQCLGMNVT F--------- ---------- NRE-KGYVTL SQETYVDQLL SKFQ
               VRNYLGIRIE R--------- ---------- GQ--NGEYLL DQASYIRRIA KRFG
               IKHFIGIRIE M--------- ---------- H---EDKIYL SQSAYVKKIL SKFN
               IRHFIGIRIE T--------- ---------- Y---EDKICL SQAAYVERIL NKFN
               VHQYLGLEVT R--------- ---------- T---EDSLEI RQTEIIKRLL EKYH
               VKSCLGVEFD Q--------- ---------- R---DGQVTM HQRGYINEIL ARFG
               LKHFLGIDFD Q--------- ---------- S---KGTVRV NQKRYILRIL ERFN
               LTSFLGIQFK S--------- ---------- T---SNCVTM NQSDYLQNVL QKFG
               LHLFLGMEVQ R--------- ---------- DGD-LGEITL GHSQYIKELL RDYG
               LNYFLGMEIQ R--------- ---------- EST-RGSISL CQKQFIINLL DKYG
               VRQILGYEVI R--------- ---------- ERD-QRTLML RQAAYIRKVL DRFN
               LSSFVGLQVT R--------- ---------- K---NGAISI LQTRYLETIL ERFG
               VTSYLGMQVE W--------- ---------- DKA-AGTVTL SNPRHTADLL KEYE
               PVCFLGFEIE R--------- ---------- NRA-ERTMKV SQKRYAKGLV EKYG
               YYDILGLEIE YKF------- ---------- ---------- --GSKMKIGM EKLQ
               QYDILGLEIK YQR------- ---------- ---------- --GKYMKLGM EN--
               EYDILGIELE YKK------- ---------- ---------- --KEYMKFGM QK--
               ISNYLGIEFR K--------- ---------- T---ESGYIL SQ-------- EKFK
               QYDILGLEIK YQR------- ---------- ---------- --SKYMKLGM EK--
               ISEFLGIEFI Q--------- ---------- I---AGGYRL SQ-------- HNFL
               DTDILGMDLV Y--------- ---------- -NKRLGTIDL TLKSFINRMD KKYK
               -FCYVGMDFV T-IN------ ---------- -----GVVHV HQHRYIEN-L QPIQ
               -FKYVGLNIV SYSD------ ---------- -----GSITL DQNQYAAT-L TPIS
               -FKYIGLEVK Q-SM------ ---------- -----NHTEI CQDDYIKN-V TQIV
               -FCYVGMYFV T-IN------ ---------- -----GVVHV HQHSYIEN-L QPIQ
               -FCYVGIDFV S-LK------ ---------- -----EKIQL HQENYIQH-L QPIM
               PDRYLGANVG K--------- --------YP GAT-KEHWYM SSDDYVKAAV TNVE
               PRTFLGATTG V--------- --------HN DGT--KAWYM SAKQYLTNAI LNIE
               LQYHLGCTFE R--------- ---------- --DKDGTLSY HPRKYISRMM EQYE
               ---------- ---------- ---------- ---------- --KNTLKNGT VAEP
               PDMYLGTKLR E--------- --------IT NGE--KAWAM SPSKYVQESV SNCI
               PDTYLGANLG H--------- --------FP DKPDKPRWSM SSTNYVKQAV ANVE
               PDYYLGNDYK K--------- ---------- --DRKGRWCI GCKKYLVEAI KRVE
               GSLYCGLTFT W--------- ---------- -DYNARHVDM AMPGYIEKAL QQFQ
               GALYCGLTFT W--------- ---------- -NYEQRHVDM AMPGYVDKAL QRFQ
               GTRYLGLTLA W--------- ---------- -DYERRTLDM SMPDYIDQAL TRFQ
               GNLFCGIKLT W--------- ---------- -DYKNRTVDL SMPDYIPKAL TRFQ
               GEKYCGLTID W--------- ---------- -DYNNKKVHL SMPGYVNKAL KRFG
               GSLYCGVSLK W--------- ---------- -NYKERWVDI SMPGYIKNAL QRYN
               PADYVGVNIR K--------- ---------- LQD--GSYEF TQRAIIDSVI ADVG
               VSDFLGVKID R--------- ---------- KGD---EIHL TQPHLINSIL DDLR
               MENYLGIKLA P--------- ---------- DNSISGSIHL TQPHLISRIV DSTC
               LRKFLGVNYK A--------- ----GTDKIY -------IGV DMTEYVEEII RDYE
               LKDYLSCEIQ F--------- ---------- SKD-KTKAWL GQPHLISNLM SKFG
               LDDYLSCHIV L--------- ---------- SKD-KRRAWL GQPHLIASIV NKFG
               LKKHLGVWYE W--------- ---------- KENNSRHLIG SMPKLVKEII ESFE
               TDLLDECDKT ---------- -------SE- -----V-KVL GVMGLLVPFQ RKLW
               NEKLPVQDRA EVSS------ ---------- -----IKKIL GLLGFIVPFL QTLW
               NKTIPERDRH ---------- -------EA- -----A-KLL GLTGHIPPIL Q---
               MVAIEVEDQA ---------- -------KH- -----I-KLL GCLGLITPLM QNLW
               LADVPSEDIM ---------- -----GKNT- -----S-KIL GILGHLSPLF QKLW
               EKQINGDNYE ---------- -------RQ- -----T-RVL GLIGLINPLF QRIC
               ---------- ---------- ---------- -----IDSEI VLVTRHVPQR QNSW
               ETALGPGRVK SVGWGEA--- ---------- -----EEKIL GMLGFLCCLL REIW
               LDGLQREEAS P------TEV AIG-SNE--- -----E-KTL GLLGLIAPML QDIW
               LAALNSQECE D--------- KNLSEASQF- -----E-KVL GMLGLLANLI QEIW
               IQHLPAEALS T------NSE RWLTKASTD- -----E-PTL GLLGFIIPLI QDLW
               LESIHPEERA E--------A VGEIDFERL- -----E-RTL GLLGLLAPLL QRLG
               ---------- ---------- ---------- ---------- ---------- ---S
               LREIPLDDRA K------ELM DLDLESSQL- -----E-RTL GVLGFIAPVL QEMC
               GGNKQEKMKL LEEIA----- ---------- -----EEKVL GVIGFAAPGL QKLW
               RGDHIDRQET V------QKD AFVLPNQMS- -----DNKAL GLVGLVAPLV RRAF
               RESSGNDQAV -------TPR TVILPNQLK- -----DNKAL GLIGLTTPLV RRAF
               LSDVPAEQLA T------KSS LRFDDKE--- -----TISTL GILGLISPLM QSLW
               LKDVPAEHLL H------SEF LDIDAES--- -----TAKTL GIAGWLAPFM QEIW
               PEETETIMLG DN-------- ---------- -----ESKKL GTLDLLGPLM QKLW
               LSDIESKNL- -------DAN FDLS---ND- -----L-KTL GILGLLGPIM QDIW
               LTTVEDTGD- -------NKV LNIIENE--- -----CVKTL GLLGWLAPFI QKLW
               LKSLPEEDRC F------EPI QLLNKSAAD- -----V-KVL GILGLVAPIF QESW
