# Supplementary material for: LTR retroelements are intrinsic components of transcriptional networks in frogs
Source: BMC Genomics. 2014 Jul 23;15:626. doi: 10.1186/1471-2164-15-626 (PMC4131045; doi:10.1186/1471-2164-15-626)
Supplement: Supplementary file 2 — Additional file 2: Aligned amino acid datasets and phylogenetic trees. Amino acid sequence alignments and tree files for the different frog transcriptomes and the Silurana genome. (ZIP 193 KB) [file 12864_2014_6338_MOESM2_ESM.zip › trees/xenopus.embryo.rt.blast2.fas.RT.mafft.gags70.phy_phyml_tree.txt]

(((((((((((((((((((((Pyggy:0.3034194772,Real:0.0135056252)0.9760000000:0.1630054401,Grasshopper:0.4659394385)0.9010000000:0.1237891958,MGLR3:0.4728666575)0.7570000000:0.0825529859,(Maggy:0.1712410028,Dane1:0.2499268646)0.9940000000:0.1929924675)0.9950000000:0.2091439323,((TF1:0.0000003474,TF2:0.0045942714)1.0000000000:0.8717135570,(((Skippy:0.3205366035,(Pyret:0.3996832925,Cgret:0.1791361654)0.9510000000:0.1187420452)0.9370000000:0.1162063841,Cft1:0.4928335438)0.9110000000:0.1081327019,(Amnichi:0.3111913582,(((C1786839_231:0.0101753118,(((C1826619_265:0.0000000001,C2007178_713:0.0479924644)0.0000000000:0.0000031568,C1826741_265:0.0000000001)0.0000000000:0.0000010900,C278806_283:0.0000000001)0.9130000000:0.0569184247)0.8810000000:0.0687097477,(((((C360513_344:0.0000000001,C1918203_389:0.0000008729)0.9700000000:0.0902713265,C1998932_656:0.0362388902)0.9490000000:0.0918066579,C2017622_809:0.1006806182)0.9410000000:0.0837507009,(((((C2013250_766:0.0000022347,(C1742205_203:0.0000023510,C394943_431:0.1033044284)0.5860000000:0.0500124355)0.4920000000:0.0497091212,C1816683_255:0.0000017240)0.9010000000:0.0807627714,(C256554_213:0.0000045667,((Amnsan:0.0047658404,C2073018_3956:0.0000005519)0.0000000000:0.0000013805,C315050_271:0.0185923933)0.8790000000:0.0227435572)0.6630000000:0.0375376908)0.0270000000:0.0347324404,C1866539_309:0.0361521859)0.5560000000:0.0307338292,C1886611_336:0.3169740449)0.8930000000:0.0905089643)0.7520000000:0.0337356652,(Amnni:0.1781111152,Sushiichi:0.3591180265)0.9950000000:0.1851444654)0.9710000000:0.0910795001)0.9260000000:0.0820133352,marY1:0.5459951962)0.3530000000:0.0559594651)0.9300000000:0.1109952111)0.0000000000:0.0365523632)0.6620000000:0.0326834481)0.9800000000:0.1249325566,(((((Gimli:0.2681979956,Ifg7:0.3526238255)0.3280000000:0.0548763746,Gloin:0.3623327898)0.9810000000:0.1608547667,Reina:0.3312108183)0.9220000000:0.1510431832,((((Legolas:0.1652171925,Tma:0.1109590700)0.9990000000:0.1960460404,((Retrosat2:0.1799509010,Peabody:0.2585601899)0.5070000000:0.0548031241,Del:0.3034467884)0.8330000000:0.0508951287)0.9690000000:0.0786558343,(REM1:0.6364293219,Bagy1:0.3001252997)0.8570000000:0.0500464918)0.2000000000:0.0296835888,(Tntom1:0.5724776288,(Galadriel:0.2259206408,Monkey:0.2724855773)0.8250000000:0.0538095943)0.9970000000:0.2307102891)0.5450000000:0.0424865555)0.5690000000:0.0346367860,(Tse3:0.5022473451,(GRhodo:0.5253188192,(Beetle1:0.1747696699,(CRM:0.0018929531,Cereba:0.3353983159)0.9960000000:0.2152984595)0.9940000000:0.2213397168)0.8480000000:0.0776905890)0.8820000000:0.0627314692)0.7750000000:0.0456703691)0.9940000000:0.2698984387,(((Boudicca:0.4779194613,CsRN1:0.3088801293)0.2720000000:0.1118065612,Kabuki:0.5223027976)0.9990000000:0.4318205440,Ty31:0.4485763790)0.8880000000:0.1584697647)0.3950000000:0.0788208511,((((C475732_1541:0.1244547488,((((C2004596_693:0.1064868797,C1957604_482:0.3386087116)0.8110000000:0.0336198273,C2074406_4886:0.0907396793)0.8080000000:0.0187203507,(C1939620_435:0.0000026477,C428809_587:0.0000000004)0.9440000000:0.1445524545)0.7880000000:0.0365563774,C1830795_269:0.1201983737)0.7770000000:0.0352021648)0.9770000000:0.1251233659,Gmr1:0.2648347524)0.6440000000:0.0924173852,rGmr1:0.1864620012)1.0000000000:0.3624451993,(((C388338_3128:0.0000004127,C489318_3675:0.0000000001)1.0000000000:0.3452690595,C418515_3114:0.1164211226)0.5550000000:0.0537388617,((C306815_1414:0.0000007937,C476090_1560:0.0000000001)0.0000000000:0.0000003192,C2051680_1526:0.0048545756)0.9250000000:0.0694761839)0.9590000000:0.1717437401)1.0000000000:0.3442766353)0.8540000000:0.0804252942,((C2069854_3038:0.1516970195,C2071640_3467:0.0861924354)0.9530000000:0.1402276936,C2074320_4795:0.1447223663)1.0000000000:0.5482383232)0.1670000000:0.0564720680,(((Mdg3:0.4861159018,Blastopia:0.8570804084)0.8030000000:0.1332426201,Micropia:0.7899671809)0.8290000000:0.1327637523,(Woot:0.7531159336,Osvaldo:0.7479469040)0.9150000000:0.1561351460)0.8900000000:0.1093060471)0.5700000000:0.0192336318,((Cer3:0.0871035659,Cer2:0.1659427002)1.0000000000:0.6253152404,(Cer1:0.7449226215,Skipper:1.0825315026)0.8490000000:0.1638591351)0.6740000000:0.0777948383)0.7030000000:0.0331349159,((((((((B1147A04.5:0.6087738380,Grande14:0.3960982150)0.8650000000:0.0855255557,RIRE2:0.1329005814)0.9930000000:0.1994385142,(Cinful1:0.2174240140,RetroSor1:0.2319765288)0.9730000000:0.1224651310)0.9490000000:0.1571344201,(Tft2:0.1409514321,Tat41:0.1649753092)0.9870000000:0.1759735210)0.9880000000:0.3136712863,Ogre:0.3508894082)0.9960000000:0.3951070696,(((Bagy2:0.2065177926,Athila41:0.2001457920)0.7600000000:0.0375182223,(Calypso:0.2028966404,Cyclops2:0.2404801697)0.6530000000:0.0299563583)0.7690000000:0.0404167589,Diaspora:0.3032607999)1.0000000000:0.4926780581)0.8510000000:0.1535983755,(SURL:0.4763876776,C1955616_477:0.5270748769)0.9980000000:0.4974089419)0.9380000000:0.1653426345,(((Tor1:1.0974699019,(((((Cer4:0.2145689757,Cer5:0.1644541801)0.0320000000:0.0413535070,Cer6:0.1580021256)1.0000000000:0.4531004661,Gulliver:0.6679587226)0.6160000000:0.1772544419,(((DRM:0.3044456731,(Hydra21:0.5706280055,CFG1:0.3465055481)0.7090000000:0.1298708581)0.6030000000:0.0982896553,(C2035024_1057:0.3358897303,C1971716_528:0.2849236107)0.7120000000:0.1082878081)0.4680000000:0.1241960115,SPM:0.4474885545)0.8530000000:0.1364494229)0.8160000000:0.0788212622,Mag:0.5817088817)0.9920000000:0.3384977293)0.7690000000:0.0835973305,Cigr1:1.1947751889)0.2390000000:0.0641841632,Ulysses:1.4409867454)0.3340000000:0.0800384670)0.8880000000:0.0896202135)0.8120000000:0.0725747752,(((Mdg1:0.1121728709,412:0.0656254699)1.0000000000:0.6468553230,Tor4a:0.9125409340)0.5640000000:0.1856556949,(((((Springer:0.1367748352,(Gypsy:0.0684416767,Gypsyvir:0.1001408939)0.9820000000:0.1045884803)0.9080000000:0.0797729947,Burdock:0.3011179776)0.9970000000:0.2488955228,Nomad:0.3256718214)0.9320000000:0.1339626518,(Yoyo:0.1810996872,HMSBeagle:0.1903257409)0.5930000000:0.0870122702)0.9990000000:0.3516860596,((((Tom:0.0752611915,297:0.0615176631)0.9940000000:0.1034128932,17.6:0.0655752216)0.9940000000:0.1072659613,(Idefix:0.1052106862,Tv1:0.1676456468)0.9790000000:0.1005770892)0.9520000000:0.0752570369,(Zam:0.2992296084,Ted:0.2049899148)0.9130000000:0.1043773591)0.4550000000:0.1237032530)0.9340000000:0.1377264820)0.9000000000:0.0975199954)0.3750000000:0.1256292022,(((((((CoDi5.6:0.3374576757,CoDi5.5:0.4021975671)0.4860000000:0.0668671400,(CoDi5.1:0.2252439985,(CoDi5.3:0.0546868052,CoDi5.2:0.0884442769)0.9990000000:0.3700891222)0.9860000000:0.2149767102)0.7790000000:0.0665451389,CoDi5.4:0.3268723305)0.9630000000:1.2356239862,(((((((Tricopia:0.6723297921,(Hydra11:0.3932123508,(Hydra12:0.2545068580,C1856263_296:0.1244733990)0.7370000000:0.1475581863)1.0000000000:0.4243617229)0.2410000000:0.1306636500,(((Mtanga:0.7522197176,((Xanthias:0.6188699527,1731:0.4132516465)0.9740000000:0.2458979767,((Koco:0.1313556010,Copia:0.0882067188)0.9990000000:0.5782691842,Humnum:0.6330918175)0.9180000000:0.2142332738)0.0000000000:0.0328526326)0.8370000000:0.0829053076,(pCretro3:0.6367086883,pCretro6:0.6143655232)0.9800000000:0.3238788590)0.8900000000:0.1077105808,(((((Tnt1:0.1427208827,(V12:0.1768034982,(Batata:0.1546538309,(Tto1:0.0774526704,RTvr2:0.2770044655)0.8620000000:0.0674749164)0.8850000000:0.0776403498)0.9220000000:0.0983122117)0.9710000000:0.1919491192,Tork4:0.3424160901)0.9660000000:0.2142495492,Sto4:0.5291742229)0.2980000000:0.0679862687,Fourf:0.5312148234)0.9770000000:0.1591514380,((((((ToRTL1:0.3284819710,TSI9:0.2563462960)0.7210000000:0.0945119385,((Opie2:0.0000000001,SIRE14:0.0000000001)0.9950000000:0.2195124606,Endovir11:0.2286599752)0.9670000000:0.1599450361)0.9800000000:0.2283777248,((Oryco11:0.1990521945,(Poco:0.3037589519,Araco:0.3430943536)0.4810000000:0.0529371780)0.7060000000:0.0920455825,Vitico11:0.6266401454)0.9020000000:0.1643033912)0.8870000000:0.1870775481,Yokozuna:0.8735592202)0.8450000000:0.1177316281,(Osser:0.8873268956,Oryco12:1.1789739920)0.7870000000:0.1939032757)0.6680000000:0.0623555585,(Melmoth:0.5715010520,(Vitico12:0.7373888898,((Hopscotch:0.1531245418,Retrofit:0.0911813413)0.7940000000:0.1069032989,Koala:0.2253922932)0.9860000000:0.2878382848)0.8400000000:0.1068742751)0.5800000000:0.1689564999)0.9240000000:0.1461710887)0.7340000000:0.0518972167)0.0000000000:0.0101117444)0.9450000000:0.2027463238,((CoDi6.2:0.5218822942,CoDi6.3:0.1555412133)1.0000000000:0.7545701210,(CoDi6.5:0.7967583287,CoDi6.4:0.6921845397)0.9890000000:0.5334269349)0.8250000000:0.2484898797)0.8410000000:0.1115262033,PyRE1G1:1.3509744695)0.8780000000:0.1330338023,((Ty4:1.0706019078,(((Ty2:0.0584476316,Ty1B:0.0763610153)0.9980000000:0.2499362247,Tse1:0.2758959125)0.8640000000:0.2159671709,Tkm1:0.2463858563)0.9970000000:0.7478155998)0.9200000000:0.4113182526,((Tdh2:0.5884841923,pCal:0.6687747518)0.9820000000:0.6579233968,(((Olco1:0.2012477058,(Zeco2:0.0998609891,Zeco1:0.0059935284)0.9890000000:0.2328487619)0.9780000000:0.3876261155,Cico1:0.5169901314)0.8630000000:0.2689340651,GalEa1:0.4338355552)1.0000000000:1.0032579016)0.8170000000:0.1550701133)0.7870000000:0.1739844182)0.0210000000:0.0461496190,(CoDi6.6:0.6850682736,(CoDi6.7:0.5837682565,CoDi6.1:0.7400240917)0.9880000000:0.5114982773)0.9810000000:0.5415455420)0.4620000000:0.1784650392,((CoDi7.1:0.7264192686,((CoDi4.4:0.2912237328,(CoDi4.3:0.3100975829,(CoDi4.5:0.6011271934,CoDi4.1:0.3880931048)0.1030000000:0.0668667118)0.8930000000:0.1455572954)0.8840000000:0.1966074425,CoDi3.1:0.4473368922)0.9590000000:0.2991039539)0.5070000000:0.2628506530,CoDi2.4:0.4789122550)0.9980000000:1.2050741820)0.9090000000:0.9032838610)0.9930000000:2.1896158743,Circe:1.5342242947)0.7830000000:0.5647761944,(((((Tas:0.5571846107,Cer7:0.6956859672)0.8640000000:0.1520048059,Mabel:0.2594210436)0.9520000000:0.2989388394,Cer101:0.7740248392)0.3770000000:0.2036793055,Hydra31:0.7095350681)0.4320000000:0.0826060396,((((Gabel:0.2947658461,Suzu:0.0883503590)0.9990000000:1.1331337149,Purbel:0.5471523906)0.9990000000:0.6069467572,(Zebel:0.6841054735,(((Kobel:0.4734959196,(C1972948_532:0.1324443061,(((C2009360_732:0.2497616186,C365246_623:0.1047484238)0.7700000000:0.0432667602,C2050276_1473:0.3185489490)0.9040000000:0.0857529963,C2042670_1230:0.1815602482)0.0000000000:0.0143525727)1.0000000000:0.7287087575)0.7690000000:0.1557245200,(Saci6:0.4025759724,Sinbad:0.0114678761)1.0000000000:0.6888540242)0.8140000000:0.1885130791,((Tamy:0.2438423599,Pao:0.9499027971)0.9100000000:0.1617571622,(Cubel:0.4359772849,Ninja:0.5652515313)0.9750000000:0.2869701168)0.9750000000:0.2744133019)0.0220000000:0.0910814841)0.8940000000:0.1705979626)0.9250000000:0.2223518987,((Bel:0.6019162658,(Moose:0.5701734742,((Nabel:0.4866273706,(Roo:0.7033750068,Tribel:0.5540698182)0.8550000000:0.1131975252)0.6180000000:0.0866847381,Max:0.6264135387)0.7110000000:0.1182020832)0.7510000000:0.1698004907)0.9510000000:0.2899781577,Spirobel:0.7173599157)0.0690000000:0.1138878784)0.8890000000:0.2197147129)1.0000000000:2.9380291578)0.7460000000:0.5292366802,Tor2:1.7110880847)0.6680000000:0.1431539647)0.8000000000:0.1320429093,(PVCV:1.0228631066,((((((CmYLCV:0.1925168594,BRRV:0.3669609328)0.8410000000:0.0801484150,SbCMV:0.2189339483)0.9230000000:0.0836612105,PCSV:0.3740643556)0.9960000000:0.2637014428,(SVBV:0.3688551100,(RuFDV:0.3432584776,((LLDAV:0.1263907928,(((MiMV:0.1351692943,FMV:0.1081025783)0.9860000000:0.1139602574,EVCV:0.3822917617)0.5150000000:0.0312251543,CERV:0.0651703349)0.1430000000:0.0487254676)0.9560000000:0.0893511734,CaMV:0.0562096733)0.9940000000:0.2257510800)0.8420000000:0.0916987360)0.5840000000:0.0699558908)0.9770000000:0.1792394569,(RTBV:0.8477383301,(TVCV:0.3866724130,CSVMV:0.4850018763)0.9240000000:0.1990476088)0.5360000000:0.1488982062)0.4000000000:0.1091865589,(CSSV:0.2010937384,(CYMV:0.2289122534,(((DBV:0.1214274943,(((DrMV:0.2616790894,BsCVBV:0.2354892123)0.0950000000:0.0365898064,((BSMyV:0.1203329623,(BSOLV:0.0768766073,((BSVAV:0.0425769369,BSGFV:0.1834954302)0.7590000000:0.0229956264,KTSV:0.1423060417)0.6920000000:0.0247198832)0.8630000000:0.0394422332)0.2900000000:0.0497773244,CLNV:0.1149700002)0.9310000000:0.0736512846)0.7140000000:0.0218181247,ComYMV:0.2522378161)0.2410000000:0.0180722614)0.2790000000:0.0066924207,ScBIMV:0.3657769939)0.0060000000:0.0425333594,TaBV:0.2490556083)0.9120000000:0.0764488464)0.0000000000:0.0084865955)1.0000000000:0.4761245551)0.8820000000:0.1539708053)0.9840000000:0.3290108905)0.9640000000:0.3042894413,((BIV:0.4913308972,(((FIV:0.3668750502,EIAV:0.4068858293)0.3320000000:0.0798660760,(SIVMND:0.2256237919,((SIVAGM:0.3101817003,(SIVMAC:0.0766287812,HIV2:0.0539410198)1.0000000000:0.2540470166)0.4360000000:0.0629728653,HIV1:0.2758995799)0.2240000000:0.0497275732)0.9970000000:0.1854181503)0.8800000000:0.1120793768,(VMV:0.0497064797,(SAOMVV:0.0197010803,CAEV:0.1273941490)0.1470000000:0.0334495000)1.0000000000:0.5805774806)0.6840000000:0.1519580092)1.0000000000:0.5296070495,((BLV:0.4719443092,(HTLV1:0.2096495271,(HTLV2:0.0403165634,STcLV2PP1664:0.0588303393)0.9100000000:0.0989767486)0.9790000000:0.2685203728)0.9990000000:0.6178802029,((RSV:0.5750280075,LPDV:0.6699514299)0.8690000000:0.1476357701,(PyERV:0.5862881369,((KHERV:0.0196128200,HERVK10:0.0135975664)0.9990000000:0.3069189866,((MMTV:0.4025956215,JSRV:0.3632604524)0.0650000000:0.0541886911,(SMRVH:0.2961439756,((SRV1:0.0153254415,MPMV:0.0044158692)0.9680000000:0.0891988700,SERV:0.0676464427)0.9940000000:0.2037801935)0.9100000000:0.1066465823)0.9440000000:0.2058316858)0.7430000000:0.1372348660)0.8090000000:0.1226991029)0.9920000000:0.3642746815)0.6630000000:0.1499261352)1.0000000000:0.7160788689)0.8020000000:0.1535452629,(DrFV1:0.8456231212,((FFV:0.1986353907,(SFV1:0.0400361130,HFV:0.0836853035)0.9920000000:0.1414971933)0.8270000000:0.0709690339,(BFV:0.1584346737,EFV:0.1655664439)0.0000000000:0.0365390322)1.0000000000:0.6196529939)0.8570000000:0.1880184394)0.8910000000:0.1539306779,((((C2074642_5139:0.0000000001,C388408_3151:0.0000004838)0.9790000000:0.1287024112,C458134_933:0.1361506199)1.0000000000:0.4096450146,C490546_5036:0.3762127112)0.5060000000:0.0910562613,(SnRV:0.7775831318,((C2006864_711:0.4079610859,(C2071072_3321:0.0000005515,C489134_3570:0.0052141094)0.9990000000:0.3354878196)0.9560000000:0.1822522274,C2075028_5656:0.7473014721)0.1980000000:0.0185729763)0.8650000000:0.0998004707)0.9830000000:0.2339215236)0.9080000000:0.1845900806,(((ASSBSV:0.5350283175,ZFERV:0.5337354134)0.9970000000:0.3750266843,((((((GALV:0.0505707476,KoRV:0.0336262446)0.9310000000:0.0771310809,((((FeLV:0.1330590467,RCHOK1:0.1262145598)0.8380000000:0.0463347425,MuLV:0.0835861902)0.9110000000:0.0441034425,PERVMSL:0.1410412449)0.5470000000:0.0403410222,MdEV:0.1071395421)0.3520000000:0.0335051277)0.9540000000:0.0940337162,BAEVM:0.1552717921)0.9730000000:0.1682009058,REV:0.2567528253)0.2730000000:0.0884616066,HERVE:0.6202431575)0.9810000000:0.3025550808,RTVLIa:0.7341807346)0.9380000000:0.1419169504)0.6530000000:0.0403307956,((ZFERV2:0.6584522350,WdSV:0.5220957391)0.4040000000:0.1190726991,(XEN1:0.5768286129,(C421097_5220:0.0000000001,C2071892_3541:0.0000000001)1.0000000000:0.4494550374)0.9610000000:0.2100206039)0.8260000000:0.0805083964)0.9890000000:0.3128418901)1.0000000000:0.8113996633,MuERVL:0.3957402995)0.9960000000:0.4246343666,C2075524_6938:0.0000000001,C391050_5583:0.0000000001);
