# Supplementary material for: LTR retroelements are intrinsic components of transcriptional networks in frogs
Source: BMC Genomics. 2014 Jul 23;15:626. doi: 10.1186/1471-2164-15-626 (PMC4131045; doi:10.1186/1471-2164-15-626)
Supplement: Supplementary file 2 — Additional file 2: Aligned amino acid datasets and phylogenetic trees. Amino acid sequence alignments and tree files for the different frog transcriptomes and the Silurana genome. (ZIP 193 KB) [file 12864_2014_6338_MOESM2_ESM.zip › trees/xenopus.genome.ltr_harvest_e40_RTre.fas.mafft.gags70.phy]

385   231
XENOPUS_GENOME1    ---------- ---------- ---------- ---------- ---------- ----------
XENOPUS_GENOME2    ---------- ---------- -KKK--N-GG LRPCIDYRGL NKITVKNRYP LPLISELFDQ
XENOPUS_GENOME3    ---------- ---------- ---------- ---------- ---------- ----------
XENOPUS_GENOME4    ---------- ---------- ---------- ---------- ---------- ----------
XENOPUS_GENOME5    ----FLETCP -PEVGAGFFF IEKK--D-EG LHPCVNYRGL KRLL-RTVMP YPSS------
XENOPUS_GENOME6    ---------- ---------- ---------- ---------- ---------- ----------
XENOPUS_GENOME7    ---------- ---------- ---------- ---------- ---------- ----------
XENOPUS_GENOME8    LKNRFIHPSA -SPAGAGIFF IEKK--D-HS HRPCIDYRQF NQITVKNCYP LPLISELFQS
XENOPUS_GENOME9    LALGVIVPSQ -SPWASPVVL VPKK--D-GS TRFCVDYRKL NQVTVTDAYP MPRVDELLDH
XENOPUS_GENOME10   ---------- ---------- --------GG LPPCIDYRGL NKITAKNRYP LSLISELF--
XENOPUS_GENOME11   LELDVIEESQ -SEWSSPIVL VPKP--N-GE IRFCNDYRKV NAISKFDAYP MPRVDELID-
XENOPUS_GENOME12   LSRGFIKKSS -SPAGAGFFF VQKK--D-GG LRPCIDYRGL NKITVKNRYP LIQSNSALRQ
XENOPUS_GENOME13   ---------- ---------- ---------- ---------- ---------- ----------
XENOPUS_GENOME14   ---------- ---------- ---------- ---------- ------DAYP MPRVDELLDH
XENOPUS_GENOME15   ---------- ---------- ---------- ---------- ---------- ----------
XENOPUS_GENOME16   ---------- ---------- ---------- ---------I GRLQVKNCCP LLLIPELFER
XENOPUS_GENOME17   ---------- ---------- ---------- ---------- ---------- ----------
XENOPUS_GENOME18   LSKGFIRKSN -SPAGAGFFF VQKK--D-GG LRPCIDYQGL NKITIKNRYP LPLIPELFDH
XENOPUS_GENOME19   ---GIIKESR -SPYASPIVV VRKK--N-GS IRMCVDYRTL NQRTIPDQYT TPRIEDALNC
XENOPUS_GENOME20   ---------- ---------- ---------- ---------- ---------- ----------
XENOPUS_GENOME21   ---------- ---------- ---------- ---------- ---------- -----ELFLR
XENOPUS_GENOME22   ---------- ---------- ---------- ---------- ---------- ----------
XENOPUS_GENOME23   LANGFIRSSK -CPAGAGIFF MEKR--D-GT LRPYIDYRDL NKITGKNRYP LPLVLELFQR
XENOPUS_GENOME24   ---------- ---------- -KKK--D-GG VRLCVDYRKL NDITVKDAYP LPRIDDTLDL
XENOPUS_GENOME25   ---------- ---------- ---------- ---------- ---------- ----------
XENOPUS_GENOME26   LKLGVIEESS -SDWSSPIVL VPKP--D-GS WGFCNDFHKL NSVSKFDTYP MPRVDELIDR
XENOPUS_GENOME27   LALGVIVPSQ -SPWASPVVL VPKK--D-GS TRFCVDYRKL NQVTVTDAYP MPRVDELLDH
XENOPUS_GENOME28   LRKGFIRPST -SPAGAGIFF VEKK--D-GS LRPCIDYREL NKNTIKNRYP LPLIPELFQN
XENOPUS_GENOME29   ---------- ---------- ---------- ---------- ---------- ----------
XENOPUS_GENOME30   ---------- ---------- ---------- ---------- ---------- ----------
XENOPUS_GENOME31   ---------- ---------- ---------- ---------- ---------- ----------
XENOPUS_GENOME32   LKKGFICPST -SPAGAGIFF VKKK--D-QS LRPCIDYREL NKVTIKNRYP LPLISQLFLR
XENOPUS_GENOME33   ---------- ---------- ---------- ---------- ---------- ----------
XENOPUS_GENOME34   LERAFIRPSS -SPAGAGFFF VEKK--D-RG LRPCIDYRGL NKITVKNRYL LPLISKLFDR
XENOPUS_GENOME35   IGRDVIKPTA ---------- AQQPPNT-GY YRACNDFRKL NSVLKFDIYP MPRVDKLIDR
XENOPUS_GENOME36   ---------- --------FF VEKK--D-GG LRPYIDYRGL NKITVKNRFP LPLISELFNR
XENOPUS_GENOME37   LELGVIEESQ -SEWSNQIML VPKH--N-GS LRFCNDFRKL NKVSKFDAYP MPWIDELIER
XENOPUS_GENOME38   LSKGFIHPST -SPADAGIFF VEKK--D-HS LRHCIDY-DL NKITVKNRYP LPLIPELFQ-
XENOPUS_GENOME39   LELGVIEESH -SDWSSPIVL IPKP--D-GS WRFCNDFRKL NTVSKFDAYP MPRVDELIER
XENOPUS_GENOME40   ---------- ---------- ---------- ---------- ---------- ----------
XENOPUS_GENOME41   ---------- ---------- ---------- ---------- ---------- ----------
XENOPUS_GENOME42   -DQKIIPDSS -SPYASPIVV VRKK--D-GS VRLCVDYYTL NRRTIPDQYT SPRIEDFLEA
XENOPUS_GENOME43   --QGTLKR-- ASVRNSRAWP VVKL--D-GS FRLTIDYRVL NKFAKSMAPV VAAYPEMIAK
XENOPUS_GENOME44   LDKGFIRPST -SPAEAGIFF VEKK--D-HS LRPCIDYWDL NKVTIKNRYP -PNSRTFSKT
XENOPUS_GENOME45   ---------- ---------- ---------- ---------- ---------- ----------
XENOPUS_GENOME46   EQQGVVSKVT PTAWVNSLVI TEKK--N-GS LRVCLDPRDL NKAILRQHFS IPTPEDVISN
XENOPUS_GENOME47   ---------- ---------- ---------- ---------- -----FDTYP MPRVDKLIDR
XENOPUS_GENOME48   LELGVIEESQ -SDWSSPIVL VPKP--N-GT IWFCHDYQKM NKISKFDTYP MPQVDELIKR
XENOPUS_GENOME49   LELGVIEPSV -SNWCSPVVL VPKK--D-GS IRFCVDFRKI NLISKFDSYP MPRIDELIDQ
XENOPUS_GENOME50   ---GVITE-- TSKCNNPIWP VKKP--D-GS WRLTIDLRML NKHTPPLTQL VAEMPDIMSK
XENOPUS_GENOME51   ---------- ---------- ---------- ---------- ---------- ----------
XENOPUS_GENOME52   ---GVVRK-- NSKCNNPLWP VKKQ--D-GS WRLTIDLRVL NKYTPPSAPI VADIPDIMSK
XENOPUS_GENOME53   -EQNIIVESR -GPYASPIVI VRKK--N-GS VRLCVDYGTL NRHTIPDQYT LPRIDEAFDA
XENOPUS_GENOME54   ---------- ---------- ---------- ---------- ---------- ----------
XENOPUS_GENOME55   LTLDVIQKSH -SAWASPVVL VPKK--D-KS TRFCVDYRKL NAITVFDAYP MPRMDELLDK
XENOPUS_GENOME56   -KKGIIRPVH -SSFNHPILG VLKP--N-GQ FRLCSDLRQL NKQVYMSGWP VPYIDQCLAQ
XENOPUS_GENOME57   ---------- ---------- ---------- ---------- ---------- ----------
XENOPUS_GENOME58   ----ILTHV- VSPYNTPINP VLKK--D-NQ YRLVQDLRAI NSLIIPIAPI VPDITVLLTS
XENOPUS_GENOME59   ---------- ---------- ---------- ---------- ---------- ----------
XENOPUS_GENOME60   LQAGIISESK -SPYASPIVV VRKK--N-GQ VRMCVDYRTL NKRTIPDQYT VPRVEDALAS
XENOPUS_GENOME61   QKLGVIVEVD PTEWVNSMVL VEKP---TGE LRICLDPRDI NKAVKREHYQ MPTLEDFTSR
XENOPUS_GENOME62   ---------- ---------- ---------- ---------- ---------- ----------
XENOPUS_GENOME63   LQQGVLRV-- ESTTNSPIWP VEKP--D-GS WRLTIDYRKL NSVTPACAPV VRETPTLLSS
XENOPUS_GENOME64   ----IIEPVQ STDWISSLVI VKKP--S-GK LRICIDPKPL NKALKRNHYP MPTIEDILPD
XENOPUS_GENOME65   QTFDIIERVE PTPWVSPIVV APKP---PGK IRLCIDMRHA NRAIQRERHX XXXXXXXXXD
XENOPUS_GENOME66   ---------- ---------- ---------- ---------- ---------- ----------
XENOPUS_GENOME67   LNRGWITASK -SSYSSPIVC VRKK--D-GS LRLCCDYREL NQKSIPDRHP IPRIDM-LDS
XENOPUS_GENOME68   LAKKFIRPST -SLAGAGIFF VEKK--D--- SRPCIGNWEL NKITIKNRYS LPLIPELFQR
XENOPUS_GENOME69   ---------- ---------- ---------- ---------- ---------- ----------
XENOPUS_GENOME70   ---GVLIPCD YSPCNTPLFP VLKP--A-GE YRMVHDLQAV NAAVIPRAPV VPDPNTILNN
XENOPUS_GENOME71   ---------- ---------- ---------- ---------- --------HP LPHIEEIFSE
XENOPUS_GENOME72   LERGFIRPSS -SPAGAGFFF VEKK--D-GG LRPCIDYRGL NKITVKNRYP FPFPNSLIES
XENOPUS_GENOME73   ---------- ---------- ---------- ---------- ---------- ----------
XENOPUS_GENOME74   -EVGVFRP-- VSPFNAPVFP VKKK--D-GS WRMTVDYRGL NKAAPPLAAA VPDIVSIVED
XENOPUS_GENOME75   LQEGIIEPID SSPWVSNLVI AKKK--D-GQ IRLCMDLRQV NKAIIPDCYP LPTTEDLISQ
XENOPUS_GENOME76   EQDGVISKVS WSDWGTPIVP IIKK--D-GS VRICGDFKVI NPVLQSDKYP LPLIEDIFAS
XENOPUS_GENOME77   LKQGIISPVR FSEWATPIVP VIKK--G-GN VRICGDFKVV NPALCAEHYP LPRIEDLFTS
XENOPUS_GENOME78   EHYGIVSRVK YSSWAAPIVV VPKK--D-KT IRLCGDYKVV NRCIEPEPYP LPNVEDLFAT
XENOPUS_GENOME79   LEKGFIHPST -SPTGAGIFF VEKK--D-HS LRPCIDYRHL NQITIKNRYP LPLVPELFQN
XENOPUS_GENOME80   EKLGVLKKVT PTPWISSIVA VKKP----GK LRVCIDPKDL NKALKRSHYP MPTIDEILPS
XENOPUS_GENOME81   ---------- ---------- ---------- ---------- ---------- ----------
XENOPUS_GENOME82   LQQGILIPV- KSPVNTPLYP VAKP--G-GE YRLVQDLRAV NKIILENTPI VPNPHTILGN
XENOPUS_GENOME83   EKQGIIERVY PTPWVSPIVT APKP---PDN VRICIDMRQA NTAIMRERHI TPAIDDIIHD
XENOPUS_GENOME84   ---------- ---------- ---------- ---------- ---------- ----SQSFDR
XENOPUS_GENOME85   LRKGFIRHPT -SPAGAGIFF VEKK--D-HS LRPCIDYRDL NKSTIKNRYP LPLIHELFQR
XENOPUS_GENOME86   TAQGVFEPVT HTQWATPIVP VLKP--N-GD VRLCGDYKCV NKALNQHPYP VPAVNQLLST
XENOPUS_GENOME87   ---------- ---------- ---------- ----IDYRHL NLITIKNCYP LPLVPELFQN
XENOPUS_GENOME88   ---------- ---------- ---------- ---------- ---------- -----ELFQR
XENOPUS_GENOME89   LAFGVITPSH -SPWASPVVL VPKK--D-GS T-FCVDYRRL NDVTTTDAYP MPRVDELLDR
XENOPUS_GENOME90   LELDVIEESH -SDWSSPIVL VPKP--D-GS IRFCNDFRKL NEVSKFDAYP MPRVDELIER
XENOPUS_GENOME91   ---------- ---------- ---------- ---------- ---------- ----------
XENOPUS_GENOME92   LSRGFIRKSS -SPAGAGFFF VQKK--D-GS LRLCIDYRGL NKITVKKRYP LTLIPELFDR
XENOPUS_GENOME93   LEQGVIVPI- KSPAQTPLFP IRKK--GAPT FRMVHDLRAI NKIIQEDTPV VPNPHTMLND
XENOPUS_GENOME94   VQQGALIPVT HPTWATPIVP VLKP--N-GE VRICADYKCI NKALQEHPYQ IPAVNQILST
XENOPUS_GENOME95   ---------- ---------F CGKK--D-HS LRPCIDYQEL NKITIKNRYP LPLIPELFQR
XENOPUS_GENOME96   LELGVIEESH -SDWSSPIVL IPKP--D-GS LRFCNDFRKL NEVSKFDAFP MPRVDELIER
XENOPUS_GENOME97   ---------- ---------- --EEAL-QGK ARLVAKGFED -ATFA---ST FRTLM-----
XENOPUS_GENOME98   ---------- --------FF VQKK--D-GS LRPCIDYRGL NKLTVKNRYP LPLIPELFYR
XENOPUS_GENOME99   ---------- ---------- ---------- ---------- ---------P FTINSRTFQR
XENOPUS_GENOME100  ---------- ---------- -KDEDL-EGK ARYVAKGYIM -ETFS---TS IRILM-----
XENOPUS_GENOME101  ---------- -----AGIFF VEKK--D-HS LRPCIDYRDL NKITVKKWYP LPLISELFLR
XENOPUS_GENOME102  ---------E KEHWYLPMFG YPHKDQ---- IRVVFDSSES NDVLLSGPDL NNTLLGVLLR
XENOPUS_GENOME103  LERGFIRPXX -XXXXXXXXX VE-K--D-WG LRPCIDYRGL NKITVKNRYP PPLISELFDR
XENOPUS_GENOME104  ---------- GKVWYIPHQG YSKKDK---- IRVVFDCSDA NDYLLTGPDL TNMLSGVLGR
XENOPUS_GENOME105  -NH--EPALK EECWYLPSFG YPRKDQ---- IRVVFDSSKS NNVLLTGPNL TNSLIGVLVR
XENOPUS_GENOME106  ---------- ---------- ---------- ---------- ---------- ----------
XENOPUS_GENOME107  -GH--EIAIA EECWYLPIFG YPKKGQ---- IRVVFDSSDS NDVLLTGPDL NNKLLGVLIR
XENOPUS_GENOME108  -GH--EIALN EECWYLPLFG YPKKQQ---- IRVVFDSSCS NDILLKGPDL NNNLLGVLLR
XENOPUS_GENOME109  -DH--EPALK EECWYLPSFG YPRKSQ---- IRVVFDSSQS NNVLLTGPNL NNNLIGVLIR
XENOPUS_GENOME110  -GIDVETGAP KIEYYLPHHA IEEKIK---- LRIVFDASKS NDCLLTGPNL NPDLLKILVN
XENOPUS_GENOME111  -DH--EPALQ DECWYLPSFG YPRKKQ---- IRVVFDSSQS NDVLLTGPNL TNNLVGVLMR
XENOPUS_GENOME112  ---------E KEHWYLPMFG YPHKDQ---- IRVVFDSSES NNVLLSGPDL NNTSLGVLIR
XENOPUS_GENOME113  ---------- ---------- ---------- ---------- ---------- ----------
XENOPUS_GENOME114  LERGFIRPST -SPAGAGFFF VEKK--D-GG LRPCIDYRGL NKITVKNRYP LPLISELFDR
XENOPUS_GENOME115  LERGFIRPSS -SPAGAGFFF VGKK--D-GG LRPCIDYRSL NRFTIKNRYP LPLISELFDQ
XENOPUS_GENOME116  SEQNIIVESR -SPYASPIVI VRKK--N-GS VRLCVDYRTL NRRTIPDQYT LPRIDEALDA
XENOPUS_GENOME117  LERGFIRPSN -SPAGAGFFF VGKK--D-GG LRPCIDYRGL NKITIKNRYP LPLISELFDR
Mag                LAAGVIKPVD HSDWATPLVV VRKA--D-GG LRICADYKVL NKVLAIDRFP VPKMEDLFSN
Gulliver           YM-NVISPVS -YSVATPLVF IKKA--D-GK LRVCGDFSTL NKALQDHLYP LPIPEDLFTI
DRM                EKAGIITPVK YSEWAAPIVP VVKK--D-KT LRLCGDYKLV NQAVTTEIYP LPRIEELMAT
CFG1               VAEGTISPVE FSEWATPIVP IVKS--D-KS IRICGDYKVV NKVSKLDNYP IPKTEDLYAT
Hydra21            ISSGIYRPVS HSRWAAPIVP VLKK--D-GT IRLCGDYKQV NQAAMCDSYP LPRTEDLFAT
SPM                GKAGVIKKVK NSRWAAPIVT VPKS--D-GS VRLCGDYKQV NKVLEEDVYP LPTCEDLFAN
SURL               ERLDVITPVD PTDWVSSLVV VMKK--N-GQ LRVCLDPRDL NRAIKREHYQ LPSRAEITAH
Cer4               LDLEVLEPIT HSDWAAPIVV IRKK--D-GK VRVCADFKCL NNSLIEEIHP LPTSDDLFGT
Cer5               QEMGVIVPIT YAKWAAPIVV IKKK--G-GK IRVCADFKCL NAALKDEFHP LPTSEDIFSR
Cer6               KDMGVITPIT YSKWAAPIVV IRKK--E-NK IRVCADFKCL NSALKDEIHP LPTCEDLFAK
HMSBeagle          LHDGIIRPSR -SPYNSPVWI VPKKLSK-KK YRVVIDYRKL NMVTVADRYP IPDINEVLAQ
Yoyo               LEDGIIRPSR -SPYNSPVWI VDKKPSN-KQ YRLVIDYRKL NSVTIADRYP IPEINEVLSH
Gypsyvir           LDDGIIRPSR -SPYNSPTWV VDKKTSN-PK KRLVIDFRKL NEKTIPDRYP MPRIPMILAN
Burdock            LKDGIIRPSS -SPYNNPVWV VDKKTEN-TK KRLVIDFRKL NLKTIDDKYP IPNVVWILSN
Nomad              LQDGIIRPSN -SPYNSPIWI VPKKPPE-KQ YRMVVDFKRL NTVTIPDTYP IPDINATLAS
Gypsy              LKDGIIRPSR -SPYNSPTWV VDKKTAN-PN KRLVIDFRKL NEKTIPDRYP MPSIPMILAN
297                LNQGLIRESN -SPYNSPTWV VPKKPAA-NK YRVVIDYRKL NEITIPDRYP IPNMDEILGK
17.6               LNQGIIRTSN -SPYNSPIWV VPKKQAK-QK FRIVIDYRKL NEITVGDRHP IPNMDEILGK
Tv1                PFSDLIKP-- -IPNGLPVII VPKRNAK-PK FRLVIDYRHF NELTINDKYP IPIMDEILDK
Ted                LDQGIIRPSD -SAWSSPIWV VPKKIAK-QK WRLVVDFRKL NEKTIDDKYP IPNISDVLDK
Zam                LDQQIIRSSH -SPWSAPVWV VPKKLGN-RK WRLVIDYRKL NDKTISDRYP IPNINDILDS
Idefix             IEQGIVRKSK -SPYCSPIWV VPKKAAK-QK FRLVVDYRNL NEITVNDKFP IPRMDEILDK
Tom                LEQGLIRESN -SPYNSPTWV VPKKPAK-AK YRVVIDYRKL NEITIPDRFP IPNMDEILGK
Springer           LKNGIIQKSK -SPYNNPIWV VDKKTDN-KK MRLVLDFRKL NERTVPDRYP MPNISMILGN
Athila41           LDAGVIYPIS DSTWVSPVHC VPKK--G-GM HRMCIDYRKL NAASRKDHFP LPFIDQMLER
Diaspora           LQAGIIYPIS DSQWVSPVQV VPKK--T-GL WRVCIHYRRL NQVTKKDHFP LPFIDQILEC
Cyclops2           LDARMIYPIS DSPWVSPVHV VPKK--G-GN WRMCIEYRRL NTATRKDHFP LPFMDQMLER
Bagy2              LEAGIIYPVA HSDWVSPVHC VPKK--G-GI YRMVIDFRKL NKATRKDHYP LPFIDKMLER
Calypso            VARSRPHPIS DSAWVSPVQV VLKK--G-GM WRMCIDYRKL NNATWKDHYP LPFMDHMLER
Gloin              LQCGIIRPSK -SPFSSLVLL VKKK--D-GS WRFCVDYRAL NRVTVLDKFP IPMIDELLDE
Ifg7               LEAGIIQPSQ -SSFSDPVVL VHKK--D-GS WCMCPDYREL NKLTIKDKFP IPVIDELLDE
Reina              LEQGVIQHSS -SPFASPVLL VKKK--D-GE WRLCVDYRRL NAHTVKNRYP MPVFDEIVDE
Gimli              LESGIIQPSS -SSFASPVVL VKKK--D-GS WRLCVDYRKV NGITVKNCFP IPLIEDLMDE
Monkey             LSGGLIRSSK -APFGAPVLF QKKQ--D-GS LRLCVDYRAL NKVTVKNKYP IPLIADLFDQ
Tntom1             ARHRYHRTLQ -VPIRVPCAI -PKE--T-WQ FTTLCDYRAL NIITVKNKYP IPLMAYLFDR
Galadriel          LDAGLIQPSK -APYGAPVLF QKKQ--D-GT MRMCVDYRAL NKATIKNKYS VPLVQDLMDR
Del                LNKGFIRGST -SPWGAHVLF DPKK--D-DS KRMCIDYK-L NSVTVKNKYP LPRIDDLFDQ
Peabody            LDKKFIRPSV -SPWGAPVLL VKKK--E-GT MRLCVDYRQL NKVTIKNRYP LPRIDDLMDQ
Retrosat2          LQKGYIRPST -SPWGAPVIF VEKK--D-KT KRMCVDYRAL NEVTIKNKYP LPRIDDLFDQ
Bagy1              LNKGFIRPSS -SP-SCPVLF VKKK--D-GM DRMVVDYRPV NLVTIKNKYP LPRINDLYDQ
Tma                LGKGFIRPST -SP-GAPVLF VKKK--D-GS FRLCIDYRGL NWVTVKNKYP LPRIDELLDQ
Legolas            LDKGFIRPSS -SPWGAPVLF VKKK--D-GS FRLCIDYRGL NKVTVKNKYP LPRIDELMDQ
Cereba             LDKGYIRESL -SPCDVPIIL VPKK--G--- WYVCLLEALI ILLFVIVILF LGMIC--IDE
CRM                LDKGYVRESL -SPCAVPVIL VPKK--D-GT WRMCVDCRAI NNITIRYRHP IPRLDDMLDE
Beetle1            LAKGFVQESL -SPCAVPVIL VPKK--D-GT MRMCVDCRAI NNITIKYRYP IPRLDDLLDE
REM1               LAKGMIQPST -SPYGAPVIF VEKA--D-GS LRMVLDYRAL NKITRKRRYP MPNITELFDQ
GRhodo             YSHGLARDSL -SEYASPVTL APKP--D-GT WRFCTDYRAL NSITQEAKFP LPRIDDSLDQ
Sushiichi          LASGIIRPSS -SPLAAGFFF VAKE--D-GG LRPCIDFRKL NNITVKNKYP LPLMSSTFEP
Amnichi            LRKGFIRPSQ -SPAASPVMF VKKK--S-GD LRLVVDYRAL NNITKRNSYP LPLISDLLDR
Amnsan             LQRGFIRPST -SPAGAGFFF VEKK--D-GG LRPCIDYRGL NKITVKNRYP LPLISELFDQ
Amnni              LAAGIIRQST -SPAGAGFFF VGKK--D-GG LRPCIDYRGL NKITIRNRYP LPLMSTAFEI
Dane1              LRKGFIRPSS -SPTASPVLF VKKP--G-GG LCFCVDYQRL NWILVKDQYP LPLVKETLNN
Maggy              LKKGFIRPSS -SSVASPVLF VKKQ--G-GG LRFCVDYRAL NNITVKDRYP LPLVRETLNN
marY1              LASGRIRPSK -SPMASPFFF VKKK--D-GS LRPVQDYRRL NNITVKNRYP LPLISELVNQ
Cgret              LKKGYIREST -SPAGSPILF VPKK--N-GK LRLCVDYRML NEMTIKNRYP LPLIDELQRL
Cft1               LAKGWIRRST -SSAGTPCMF VPKA--N-GK LRLVQDYRKL NEITIKNRYP LPNIEEAQDR
Pyret              FKKDYIRPSI -SPAGYPILF VPKK--N-GK LRLCVDYRQL NDITIKNCYP LPLIREFRNM
Skippy             IRKGYIRPSK -SSAGFPVMF VPKP--N-NK LRLVVDYRQL NEITEKDRTS LPLITELKDR
Real               LEKGFIRVSS -SPAAAPVLF AKKP--G-GG LRLCIDYRAL NAITKKDRYP LPLIRETLNN
MGLR3              LQKGFIEPGS -TPWAAPILF ARKG--D-GG LRFCVDYRKL NALTKKDVCP LPLIEETLAR
Grasshopper        MDKGWIRASS -SSAAAPVLM VRKA--S-GG WRLCVDYRAL NSITMQDRYP LPLIKETIRS
Pyggy              LDKGFIRVSS -LLAFLLVLF AKKL--E-GG LRLCIDYWAL NAITRKNRYL LPLIRETLNN
Tse3               IASGNVIPSE -SPYAAPVIF VQKK--D-GT KRLCVDYRGL NDITIKSKFP LPLIEDVLDQ
Ty31               LDNKFIVPSK -SPCSSPVVL VPKK--D-GT FRLCVDYRTL NKATISDPFP LPRIDNLLSR
Skipper            IDLGIIKRSE -SNYSSPIML LKKR----DS WRVVHDYRQL NKVTVRDDHP FTPVDSLLNQ
TF2                LKSGIIRESK -AINACPVMF VPKK--E-GT LRMVVDYKPL NKYVKPNIYP LPLIEQLLAK
TF1                LKSGIIRESK -AINACPVMF VPKK--E-GT LRMVVDYKPL NKYVKPNIYP LPLIEQLLAK
Tor4a              LENKLIEPCS -SPWNSPSLL VRKK--D-GR FRLVIDYRRL NDATLQMHHP LPNLEDSISY
Tor2               AKDGIIEPCP GKGFHSPLVI VRKK--T-GG LRICSDFKSS NQCLDTDIWP LPQMDHLFAN
Tor1               MEDGIIEKAS GSSFNAPLQL VRKS--S-GG YRICVDMRSL NNRLAESKWP LPSLAETLES
Cer1               LNQKVIRESK -SPWSSPVVL VKKK--D-GS IRMCIDYRKV NKVVKNNAHP LPNIEATLQS
Cer2               IQSERIVESN -TPWTSPIVL VKKK--N-GS LRVCLDFRKL NEVTIPDNYP LPRIDAIIEK
Cer3               IQSGRIVESN -TPWTSPIVL IKKK--N-GS LRVCLDFRKL NEVTVPDNYP LPRIDSIIEQ
Cigr1              LEEEIIEPSN -SPWRAQVLV AREG--S-KK PRMVIDYSQT NVFTELDAYP LPSIESIVNK
CsRN1              LELDIIRTSS -SHWSSPLHM VPKK--S-GD WRPCGDYRSL NNATIPDRYP IPHIHDFAST
Kabuki             QELGICRPSK -IAWASPLHI VPKK--N-GD LRPCGDYRQL NAITKPDRYP IPRRHDFTYI
Boudicca           RSRELIRSSN -SPWSSPLHM VPKK--D-ND WRPTDVYRRL NAKTIPDRYP LPHIHDLTAT
Osvaldo            LVKGCIEPSK -SPHTRTYSN GGRK--N-GK WRLCVDFRQL NSRSIKDAYP LPRVHHILDQ
Woot               LDLGVIKREA -SPYASPMTV GKKK--D-GT VRICLDARMI NSKMIADCES PPAADELLRR
Ulysses            LKLGIIEESD -SPWSNRTTV VMRP----GK NRFCLDARKL NSVTVKDAYP LPCIEGILSR
Circe              ---SIVRL-- --RWMLKRHL ---------- HR-------- -----LGHLQ LPCISQACDF
Gmr1               LKLGVIEESR -SAWASPIVL VPKP--D-GT HRFCNDFRRL NEVSDFDSYP MPRVDELIER
rGmr1              LKLGVIEPSR -SPWSSPIVM VPKP--D-GT LRFCNDFRKL NEASSFDGYP MPRVDELLDR
RetroSor1          LDAKVIREVI YPEWLANVVL VPKK--N-GK MRMCIDFTDL NKACVKDSFP LPRIDTSVDK
Cinful1            LSAGVIREVK YPEWLANTVM VKKA--N-GK WRMCIDFTDL NKACPKDEFP LPRIDSLVDA
B1147A04.5         LVSFLRANAD VFAWRPADMP VPRE--V-IE HRLAVR---- --------SG ARPVRQKVRR
Ogre               WDAGFLAVTS YPPWMANIVP VPKK--D-GK VRMCVDYRDL NRASPKDDFP LPHIDVLVDN
Grande14           VAAGFIREVL HPEWLPTLFL YSKR--I-KW IGACASTILI TNTVRRDPFG LPRIDQVVDS
Tat41              LGAGSIVEVK YPEWLANPVV VKKK--N-GK LRVCIDFTDL NKACPKDSFP LPHIDRMVEA
Tft2               LKIGSIREVQ YPDWLANTVV VKKK--N-GK RIVCIDFTDL NKACPKDSFP LPHIDNLVES
RIRE2              LAAGFIKEVL HPDWLANPVL VRKK--T-GQ WRMCVDYTDL NKSCPKDPFG LPRIDQVVDS
412                IKDKIVEPSV -SQYNSPLLL VPKKSNK-KK WRLVIDYRQI NKKLLADKFP LPRIDDILDQ
Mdg1               IKDGIVEQSI -SEYNSPLLL VPKKLNE-KR WRLVVDYRQI NKKLLADKFP LPRIEDILDQ
Blastopia          VEQSIVRKST -SNVASRIVV VRKK--D-GT LRVCVDYRKL NTMVLMDCFP VPIMEEVLEK
Micropia           IRCNIVRPSC -SPFASPMLL VKKK--N-GT DRLCVDFREL NSNTISDKYP LPLISDQIAR
Mdg3               LENGFIRPSD -SEYASPIVL VKKK--T-GD LRMCVDFRKL NKMTMKDNYP LPLIDDLLDR
HFV                LKQGVLTP-- NSTMNTPVYP VPKP--D-GR WRMVLDYREV NKTIPLTAAQ NQHSAGILAT
SFV1               LKQGVLIQ-- NSTMNTPVYP VPKP--D-GK WRMVLDYREV NKTIPLIAAQ NQHSAGILSS
EFV                LKQGVLKQ-- TSPMNTPVYP VPKP--D-GR WRMVLDYRAV NKVTPAIATQ NCHSASLLNT
BFV                LRQGVLRQ-- NSEMNTPVYP VPKA--D-GR WRMVLDYREV NKVTPLVATQ NCHSASILNT
FFV                LKQGVLIQ-- ESTMNTPVYP VPKP--N-GR WRMVLDYRAV NKVTPLIAVQ NQHSYGILGS
DrFV1              KRKGIIKE-- NAPTNSPIQA VAKP--D-GG WRLVTNYKAL NKQTVPDTRY LINARDATGA
HERVK10            LEKGHIEP-- FSPWNSPVFV IQKK---SGK WHTLTDLRAV NAVIQQPGLP SPAMIPK---
MPMV               LEAGHITE-- SSPWNTPIFV IKKK---SGK WRLLQDLRAV NATMVQPGLP SPVAIPQ---
MMTV               LQLGHLEE-- NSPWNTPVFV IKKK---SGK WRLLQDLRAV NATMHQPGLP SPVAVPK---
SERV               LEAGHIIE-- NSPWNTPIFV IKKK---SGK WRLLQDLRAV NITMVQPGLP SPVAIPQ---
SRV1               LEAGHITE-- NSPWNTPIFV IKKK---SGK WRLLQDLRAV NATMVQPGLP SPVAIPQ---
JSRV               LRLGHIEP-- TSAWNSPIFV IKKK---SGK WRLLQDLRKV NETMMQPGLP TPSAIPD---
SMRVH              LAAGHIEP-- NSPWNTPIFI IKKK---SGS WRLLQDLRAV NKVMVQPGLP SPVAIPL---
KHERV              LEKGHIEP-- FSPWNSPVFV IQKK---SGK WRMLTDLRAV NAIIQQSGLP SPAMIPK---
PyERV              LDNGHLEP-- LSPYNTPVFV IKKK---SGK WRLLHDLRAV NAIIKQCGLP NPNLIPQ---
LPDV               LKDGRIIP-- RSQWNSPIFV IQKK---KSK FRMLHDLRAV NALIKQPGTP WPGAIPS---
RSV                LQLGHIEP-- LSCWNTPVFV IRKA---SGS YRLLHDLRAV NAKLVQQGAP VLSALPR---
STcLV2PP1664       LEASYIEP-- SGPGNNPVFP VKKP---NGK WRFIHDLRAT NAITTTLASP SPGPPDLTSL
HTLV2              LEAGHIEP-- SGPGNNPVFP VKKP---NGK WRFIHDLRAT NAITTTLTSP SPGPPDLTSL
HTLV1              LEAGHIEP-- TGPGNNPVFP VKKA---NGT WRFIHDLRAT NSLTIDLSSS SPGPPDLSSL
BLV                LEAGYISP-- DGPGNNPVFP VRKP---NGT WRFVHDLRAT NALTKPIPAL SPGPPDLTAI
HIV2               EKEGQLEEAP TNPYNTPTFA IKKK---KNK WRMLIDFREL NKVTQQLGIP HPAGLAK---
HIV1               EEEGKISKIG ENPYNTPVFA IKKK---STK WRKLVDFREL NKRTQQLGIP HPAGLKK---
EIAV               LSEGKISEAS NNPYNSPIFV IKKR---SSK WRLLQDLREL NKTVQSRGLP HPGGLIK---
SIVMAC             EKDGQLEEAP TNPYNTPTFA IKKK---KNK WRMLIDFREL NRVTQQLGIP HPAGLAK---
SIVAGM             EKEGKISKVG ENPYNTPVFC IRKK---KTQ WRMLIDFRAL NKATQQLGIP HPAGLKR---
SIVMND             EEEGKISRVD GNNYNTPIFA IKKK---KNE WRKLIDFREL NKLTQQLGIP HPAGIKK---
VMV                EKEGKVGRAP HWTCNTPIFC IKKK---SGK WRMLIDFREL NKQTEQLGLP HPGGLQR---
SAOMVV             EKEGKVGRAP HWTCNTPIFC IKKK---SGK WRMLIDFREL NKQTEQLGLP HPGGLQK---
CAEV               VEEGKLGKAP HWTCNTPIFC IKKK---SGK WRMLIDFREL NKQTEQLGLP HPGGLQK---
FIV                EREGKVKRAD NNPWNTPVFA IKKK---SGK WRMLIDFREL NKLTEQLGLP HPAGLQM---
BIV                LAEGKISEAA DNPYNTPVFV IKKK---TGK WRMLMDFREL NKITVSTGLP YPPGIKE---
KoRV               LDLGILVPC- QSPWNTPLLP VKKP--G-ND YRPVQDLREV NKRVQDIHPT VPNPYNLLSS
REV                RAAGILRPV- HSPWNTPLLP VRKS--G-SE YRMVQDLREV NKRVETIHPT VPNPYTLLSL
HERVE              RTFRIIVPC- QSPWNTPLLP VPKP--G-KD YRPVQDLRLV NQATVTLHPT VPNLYTLLGL
RTVLIa             INDGLLEPC- MSPYNTPILP VKKS--D-GS YRLVKDLRAI NQTVQTTNPV VPNPYTILSK
MdEV               LDQGILVAC- QSPWNTPLLP VRKP--G-ND YRPVQDLREV NKRVLDIHPT VPNPYNLLSS
PERVMSL            IQQGILVPV- QSPWNTPLLP VRKP--G-ND YRPVQDLREV NKRVQDIHPT VPNPYNLLCA
FeLV               LDQGILKPC- QSPWNTPLLP VKKP--G-ED YRPVQDLREV NKRVEDIHPT VPNPYNLLST
RCHOK1             LEQGILVPC- KSPWNTPLLP VRKP--G-ND YRPVQDLREV NKRIEDIHPT VPNPYNLLSG
BAEVM              LELGVLRPC- RSPWNTPLLP VKKP--G-QD YRPVQDLREI NKRTVDIHPT VPNPYNLLST
MuLV               LDQGILVPC- QSPWNTPLLP VKKP--G-ND YRPVQDLREV NKRVEDIHPT VPNPYNLLSG
GALV               LDLGVLVPC- RSPWNTPLLP VKKP--G-ND YRPVQDLREI NKRVQDIHPT VPNPYNLLSS
WdSV               ENQGILIKC- HSPCNTPIFP IKKA--G-DE YRMIHDLRAI NNIVAPLTAV VASPTTVLSN
XEN1               LENGAIKRQ- SSPCNTPLFP VKEK--GPDK YRLVQDLRAV NEATVMETPL VSNPHTILSG
ZFERV              EAAEVLRRT- VSGWNTPILP VLKK--T-GK YRMVHDLRLI NEKVLTATLP TPNPYTIMSK
ASSBSV             LGADCIYAT- SSPWNTPILP VPKA--D-KT YRMVQDFRAV NDVTTGVDLP VPDPHVSLSN
ZFERV2             VKAGVLVET- TSYCNTPIMP VIKP--D-NR WRLVHDLRAI NDIVEDFTAE VPNPHTLLTN
SnRV               LEQGVLRK-- NSTVNSAIWP VGKP--D-GS WRLTIDYRPL NSAVSCPYPT VASTPELFAK
MuERVL             KDAGVVVPT- TSPFNSPIWP VQKT--D-GS WRMTVDYRKL NQVVTPIAAA VPDVVSLLEQ
BsCVBV             LKMGLIRPST -SRHRTMAMI INSG--TRGK ERMVFNYKTL NDNTYRDPYS LPGINTIIQK
ScBIMV             LARGVIRKSN -SPHRTNAFI VESG--TRGK PRLVFNYKRL NDNTWPDQYS LPGINALLKN
ComYMV             LQMKVIRPSE -SKHRSTAFI VRSG--TKGK ERMVFNYKLL NENTESDQYS LPGINTIISK
DBV                LKLKVIRASK -SRHRTTAFI VYSG--TKGK ERMVFNYKRL NDNTEKDQYS LPGINTILKR
CYMV               LKIGAIRPSK -SRHRTTAII VNSG--TKGK ERMVFNYKRL NDLTNKDQYS LPGIQTILQR
BSOLV              LELKVIRPSS -SKHRTTAMI VESG--TRGK ERLVFNYKRL NDNTEKDQYS LPGINTIIKR
TaBV               LMLKVIQPSK -SRHRTMAFL VNSG--TKGK ERMVFNYKAL NDNTYKDQYS LPNIQLILKK
CSSV               LDIGVIRPSK -SKHRTTAFI VESG--THGK ERLVFNYKRL NDNTEKDQYS LPGIQTILKR
CSVMV              IKEGFIEEED -KKYSSPAFI VNKH--SRGK TRMVIDYKDL NKKAKVVKYP IPNKDTLIHR
TVCV               LDNKYIQESN -SKHTSPAFI VNKH--SRGK SRMVIDYRNL NAKTKTYNYP IPNKILKIRQ
KTSV               LQSKVIRPST -SKHRTTAII VESG--TRGK ERLVFNYKRL NDNTEKDQYS LPGINTIIKR
RTBV               LDNKLIKKAD TCRHRTAAFI VRNH--SAQK PRIVYNYKRL NDNMHTDPFN IPHKISMINL
BSGFV              LDIKVIRPST -SKHRTTAIM VNSG--TKGK ERLVFNYKRL NDNTEKDQYS LPGINTIIAR
BSVAV              LELKVIRPST -SKHRTTAII VQSG--TRGK ERLVFNYKRL NDNTEKDQYS LPGINTIISR
BSMyV              LQLKVIRPSS -SRHRTTAMI VESG--TRGK ERLVFNFKRL NDNTEKDQYS LPGINTIISR
CLNV               LELKVIRPSK -SRHRTTAMI VQSG--TRGK ERLVFNYKRL NDNTEKDQYS LPGINTIIQR
DrMV               LQLKVIRPSK -SRHRTMAMI GNSG--TKGK ERMVFNYRSL NDNTHKDQYS LPGINTIIQK
CaMV               LDLKVIKPSK -SPHMAPAFL VNNE--ARGK KRMVVNYKAM NKATVGDAYN LPNKDELLTL
EVCV               LAMNLIVPSK -SPHMSPAFM VNKG--ARGK MRMVVNYKAL NDATIGDAHN IPNRDSLMAL
LLDAV              LELKIIIPSK -SPHQSPAFL VENE--ARGK KRMVVNYKAI NTATIGDAHN LPNKDELLTL
CERV               LDLKVIKPSK -SPHMSPAFL VENE--ARGK KRMVVNYKAM NKATKGDAHN LPNKDELLAL
FMV                LDLGLIIPSK -SQHMSPAFL VENE--ARGK KRMVVNYKAI NQATIGDSHN LPNMQELLTL
MiMV               LDLKVIIPSK -SQHMSPAFL VEKE--ARGK KRMVVNYKKL NEVTIGDSHN LPNMQELITL
SVBV               LKLGIIRPSK -SPHSSPAFM VRNH--ARGK ARMVINYKKL NDHTKGDGYL LPNKEQLLQR
RuFDV              LEIKVIRPSR -SPHSSPCFL VQNH--NRGK KRLVINYKAL NAATISDGYL LPNKETILTA
SbCMV              LKKGLIRESQ -SPHSAPAFY VENH--NRGK RRMVINYKKM NEATIGDSYK LPRKDFILEK
PCSV               IELGILRQSK -SPHSAPAFY VENH--NRGK RRLVINYK-M NKATKGDAYN L---DRLYLT
BRRV               INKGLIRPSK -SPHSAPAFY VENH--SRAK RRIVINYKAM NEATIGTPKT LPRADYIMNR
CmYLCV             VRKGIIEESK -SPHSAPAFY VENH--NRKK RRMVINYKAL NKATIGNAHK LPRIDSILTK
PVCV               QQFDLIEPSD -SQWACEAFY VNKR--SRGK LRLVINYQPL NHFLQDDKFP IPNKLTLFSH
Retrofit           ---------- ---------- -ETENL-KGQ ARLVAKGFIE -DTFS---AT IRIIL-----
Koala              ---------- ---------- -DEEQL-PNK ARLVAKGFIE -DTFS---TT IRIIL-----
Hopscotch          DGTYGCFTPQ AEALGDRNWK ADKEYL-KGI GRLVAKGFIE -DTFS---AT IRTVL-----
Melmoth            ---------- ---------- -DAEGM-KGK ARLVAKGYLT -DTFS---TT IKLLL-----
Vitico12           ---------- ---------- -ET-AA-EIA AHLVARGFLD -ETFS---TI ----------
Oryco11            ---------- ---------- -EDEHI-RDR ARLVAKGFIY -ETYA---ET IRTII-----
Poco               ---------- ---------- -NEERI-EHK ARLVVKGYVS -ETFA---DT IRMLL-----
Vitico11           ---------- ---------- -KEEAI-EDK AQLVAKGYVD -DTFS---ET VRTLL-----
Araco              ---------- ---------- -DEEKI-NGH ARLVAKGYID -EVFA---ET VRLII-----
Oryco12            ---------- ---------- -QDEDI-HGH ARLAAKGYGR -RGL----HT CR--------
Endovir11          ---------- ---------- -EEEEF-PQV ARLVAQGYLD -ETFA---EC IRFLL-----
SIRE14             ---------- ---------- -QEEEF-EGT ARLVAQGYVD -ETFA---ES IRLLL-----
Opie2              ---------- ---------- -QEEEF-EGT ARLVAQGYVD -ETFA---ES IRLLL-----
TSI9               ---------- ---------- -HEEEF-PSC ARLVAQGFIG -ETFA---EA IRILL-----
ToRTL1             ---------- ---------- -QEEHF-KGR SRLVVQGYID -ETFA---EA IRILI-----
Fourf              ---------- ---------- -RSEEI-YGC ARLVAKGYEF -DTYS---TT IRTLI-----
Batata             ---------- ---------- -QEENL-KNR ARLVVKGFID -EIFS---SS IRVVL-----
Sto4               ---------- ---------- -EDEEM-HGA ARLVAKGFIH -ETFS---DS FRIIM-----
Tork4              ---------- ---------- -GDEEL-SGR ARVVARGFVN -EIFS---TS IRVLL-----
Tto1               ---------- ---------- -QDEKL-KGK ARLVVKGFID -EIFS---TS IRTVL-----
RTvr2              ---------- ---------- -QDKKL-KGK ARLVVKGFVN -EIFS---TS I-TVL-----
Tnt1               ---------- ---------- -QEEEL-KGK ARLVVKGFID -EIFS---TS IRTIL-----
V12                ---------- ---------- -HEDKL-KGK ARLVVKGFIE -EIFS---SS IRVVL-----
Humnum             ---------- ---------- -QDELF-KDG ARLVAKGFVT -ETFS---TT LRLLF-----
Mtanga             ---------- ---------- -EEEKL-KDR ARLVAKGFAD -EVFA---TT FRTLL-----
Copia              ---------- ---------- -NTENH-ENK ARLVARGFIE -ETFA---SS FRFIL-----
Koco               ---------- ---------- -KTENH-ENK ARLVARGFVD -ETFA---AS FRLLL-----
Yokozuna           ---------- ---------- -KTENQ-MGS ARLVAKGF-D -NHYA---ST IRLMM-----
Tricopia           ---------- ---------- -TSETI-KEG ARLVAQGFIN -ETFA---SS IRLLA-----
Hydra12            ---------- ---------- -EDESL-EGK ARYVAKGYVI -ETFS---TS IRALM-----
Hydra11            ---------- ---------- -DEEQL-ANK ARYVAKGYIL -ETFS---ES VRILM-----
1731               ---------- ---------- -GLEKL-RNR ARLVAKGCVF -ETFS---ES VRLIL-----
Xanthias           ---------- ---------- -QKEDL-PGQ SRLVAQGCVS -ETFS---ET IRMLF-----
pCretro6           ---------- ---------- -QREDL-AGR ARLVAQGFVD -ETYA---ES LHILA-----
pCretro3           ---------- ---------- -DAEAL-PGR ARLVAQGFQF -DTFS---ET FRVAT-----
PyRE1G1            ---------- ---------- -EDEQM-PGA CRLVGRGDNL -QSWA---AT TRAFF-----
Osser              ---------- ---------- -DEEAI-KSV ARLVAKGFRE -EVWA---TT LRALL-----
Tse1               ---------- ---------- -DKENL-PSK CRFVARGDTE -NAIA---YA LMTSL-----
Ty1B               ---------- ---------- -HKENL-DPK ARFVARGDTS -GMQS---YA LMTSL-----
Tkm1               ---------- ---------- -QKEAL-PKK CRLVARGDTT -ELKA---LA LMTVL-----
pCal               ---------- ---------- -NAEEF-TGV SRCVVHGNLD FSVSS---VT IRLLT-----
Ty2                ---------- ---------- -HKESL-DPK ARFVARGDTS -DMQS---YA LMTSL-----
Tdh2               ---------- ---------- -QREDF-KNV SRCVVQGFED SKVSS---SI IRLLT-----
Ty4                ---------- ---------- -HKEQL-SEI ARIVCRGD-- -DTYSLNHNH IKIF------
Zeco1              ---------- ---------- -QAEFW-AGQ ARLVARGFH- -QKDS---DS LRLLL-----
GalEa1             ---------- ---------- -EKETW-VGQ ARLVARGFG- -RKDS---EA VRLAL-----
Cico1              ---------- ---------- -AAEQW-IGQ ARLVARGFQ- -DKDS---DA LRVTI-----
Zeco2              ---------- ---------- -QAEFW-AGQ ARLVARGFH- -QKDS---DS LRLLL-----
Olco1              ---------- ---------- -VKEKW-EGQ ARLVARGFS- -QKDS---ES LRLLV-----
CoDi4.4            ---------- ---------- -EKEAV-VGC ARYVAGGHA- -LTYS---ES VRIAF-----
CoDi3.1            ---------- ---------- -RKEDL-SDY ARLVAGGHD- -DTYS---ES VRLGF-----
CoDi2.4            ---------- ---------- -SIEALKKGY ARMVAGGHT- -SVYS---RS LRIVV-----
CoDi4.1            ---------- ---------- -AKEKV-VGH ARLVAGGHK- -MTFA---DS VRIAF-----
CoDi4.5            ---------- ---------- -KKEQV-IGY ARLVAGGHP- -LTYA---ET VRIAL-----
CoDi4.3            ---------- ---------- -RKEKV-VGY ARFVAGGHS- -ITYA---DS VRIAL-----
CoDi7.1            ---------- ---------- -KLETL-NEF ARLVAGGHD- -DIYS---IS VKLLH-----
CoDi5.2            ---------- ---------- -ANEGLGHDR IRFTVGGDG- -PTST---PA IKILV-----
CoDi5.3            ---------- ---------- -ANEGLGHDR IRFTVGGDG- -PTST---PA IKILV-----
CoDi5.1            ---------- ---------- -ANEGLGPGR IRFTVGGNG- -KVST---TT AKILF-----
CoDi5.4            ---------- ---------- -ANEGLGEDR TRLTVGGNW- -EVAT---TT AKLLF-----
CoDi5.5            ---------- ---------- -ANEGLGNDR TRLTMGGDG- -EVGT---LL VKILF-----
CoDi5.6            ---------- ---------- -GKEGLGKDR VRITAGGNG- -ELTT---TT AKLMW-----
CoDi6.1            ---------- ---------- -VKENH-PDA ARLNMHGGVY -ETFA---FG IRLLV-----
CoDi6.7            ---------- ---------- -QEEQH-QGT ARLAFDGSVW -ETYA---PT IRYIL-----
CoDi6.6            ---------- ---------- -NKEQL-VQG ARLCIRGDLN -DTYA---DT IRLMF-----
CoDi6.4            ---------- ---------- -AKEEI-TGT ARLVVKGYVT -ESYS---TT VNLGILGYYK
CoDi6.3            ---------- ---------- -RKERM-SNR ARLVACGYVS -ESYS---IT IRLLL-----
CoDi6.2            ---------- ---------- -MKENM-KDR ARIVACGYVE -ESYS---IT LRILL-----
CoDi6.5            ---------- ---------- -VNEMF-SGK SRIVTKGFVS -ESFS---TS VRIGI----K
Cer7               -NIEVDVS-T MRIHYNPHSP LPQKTK---- CRVVIDGSNS NDAIYQGPTI LPD--SVDTR
Mabel              -NIKVSSE-- GIIHYLPHHE IPNKTN---- LRIVYDASGS NDVLYRGPIT LPDLVGVLLR
Tas                -GVEVPQEKP NIVHYLPHQA IPHKTK---- --VVFDGSGS NEAIMRGPVL LPNLGGLLLR
Cer101             -GIRVWPN-G DVKYYTPHRA IETSTK---- LRIVLDASPS NDCLYAGDNL VTPLYGILLR
Spirobel           -GF--EEVQG GRTWYLPHHT LEDKSK---- CRIVFDGSRS NRQLDPGPPL QKDLVQILLR
Hydra31            -GVKVNNY-- GEVHYLPHRP CKDKSK---- VRIVFDASSS NDCINAGPSL ATPLFFILLR
Pao                -GY--EPATK NRTWYLPHFA VPPKEK---- LRVVHDAARA NDMLLKGPNL LQSLPGVIMR
Ninja              -GYRLQPEAV DRLWYLPHFS EPNKGK---- VRLVFDAAGS NSELDKGPQH YKPLPAVLFH
Tamy               -GY--EEAGT GRTFYLPHFA VPMK-K---- IRIVFDAAES NDALLPGPDL LQSLFGVLLR
Cubel              -GYKLTDARA DRVWYLPIFV TPNKGK---- LRIVWDAARS NSVLLKGPDQ VTSLVDVLLR
Zebel              -GY--AKIAN NESWYIPHHV HNNK------ -RIVFNCSQS NSQLLPGPTL GPSLLGVLLR
Sinbad             -GY--IEAFD AVCWYIPHHP IPKKGK---- LRIVFDCAQS NNQFLRGPNT VNSLFGVLLR
Saci6              -SY--IEAFD AVCWYIPHHP IPKKGK---- LRIVFDCAQS NDQLLRGPNS VNSLLGVLLR
Kobel              -GY--EKVTA GKEWYIPHHG YPRKNK---- IRVVFDCADS NDVLLPGPNL MNDLKGVLMR
Purbel             -GFKLEKDTM GPVHYISHHA IPDNSP---- LRIVFNSSKC NEYWKKGPDL LNNLFGVLLR
Suzu               -GAKLSDSAE GPIWYISHLI PPHSTP---- VRLVWNSSKS NDLLLKGPDV LNQIRAVLLR
Gabel              -RAKLTKDRE GPVWYISHLI PPHSTP---- VRLVWNSSRS NDLLLKGPDV LNSIRAVLLK
Moose              -GHPVSPD-- ATCCYLPHHP FETSTK---- MRVVFDGSTS NDALLVGPVI QDDLLSLIIR
Max                -GHEVPPT-- SPSYHLPHHA VPESTK---- LRVVFNASNS NDILHAGPVL QSDLTIQVLK
Tribel             -EHEIKTM-E NNGYYFLHHP VDKQK----- IRVVFDGSCS NDCQMVGPTI QNELLSIILR
Nabel              TKVEYLKL-- GHGFYLPHHG PLDSTM---- LRVVFNASGS NDCLLVGPTI QDDLITLLLR
Roo                -GHEVSDE-- ---YFLPHQA IDSSTK---- LRVVFDASNS NDIMWVGPRV QKDIFDIIIK
Bel                -GHKLTSAEE DTCFYLPHHA ILDSTK---- CRVVFDGSSS NDRLHIGPPI QRDLFGVCLR

                   ---------- ---------- ---------- ---------- ---------- ----------
                   LKGAKIFSKL DLRGAYNLIR IREGDEWKTA FNTRDG--HY EYLAMPFGLC NAPM------
                   ---------- --RGAYNLIR IREGDEWKAA FCTHYG--QF EYLVMPFGLT NAPATFQFFV
                   ---------- ---------- ---------- ---------- ------FGFC NAPANFQFLV
                   ------LSPV D-RGVFWGLQ LDPYTR-ETA FNTRDK--HY EYLVMPFGLC NALAVFQEFI
                   ---------- -----YWQIP LAPSAQ-KSA FLTPFG--LY QITVMPFGMR NAPATFQRLV
                   ---------- ---------- ---------- ---------- ---------- -----FS--P
                   LRRAKIFSKL D--------- ---------- --------LF KYLVMPFGLC DASATFQNFV
                   LGNAKYLTTL DLSRGYWQIP LAPGDQEKS- ---------- ---------- ----------
                   VKGAKIFTKL DFRGAYNLIW IRKGDEWKTV FNTWDG--HY EL-VIAVGLC NAPSVL-DFV
                   ---------- ---------- ---------- -----G--LF QYKVLPFGLH GAPATFQRMM
                   IKERKGLLQI RSSRCLQFDP HLSGDEWKTA FNTRDG--H- EYLVMP---- ----------
                   ---------- ---------- --KGTREKMA FNTWDG--HY EYLVMPFGLC NAPAIFQKLV
                   PGNAKYLTTL DLSRGYWQIP LAPGDQEKSA FITPYG--LF QITVMPFGMK NAPATFQRVV
                   ---------- ---------- ---------- --TRYG--QF EYLVMPFGLT NATFFF---V
                   LKEVKIFSKL NIQDAYNLIS NLQGDEWNTA FNTGDS--HY EYLVMPSGVC SAPMKFIRKP
                   ---------- ---------- ---------- ---------- ---VMPFGLC NAAATFQHFG
                   LNGAR--SAG GLQPYTHSSR RRMEDGFQHT RPL------- -ILSHAFWLM QRTCCLSRLY
                   LVGSKWFSVL DLITGFYKLP MHPEDKEKTA FICPLG--FF EFNRMPQGLC GAPATFQRLM
                   ---------- ---------- ---------- -CTFFG--RY QFKHLPFGLS SAPEIFHRTM
                   LRSARVFTKL DLQGTYNLVR IRQGDEWKTA LCTRYG--HF EYLVMPFGLC NEPATFQHFV
                   ---------- ---------- ---------- ---------- ---------- -----FQRLM
                   LSKD--FSKL NLRGAYNLVC IHEGDKWKTA FCTRYG--HF EYTVIPFGLC NASTTFQHFV
                   LSNARWFSTL DLTSGYWQVE VHPADRHKTA FVTSHG--LF QFNVMPFGLC NAPSTFQRLM
                   ---------- ---------- ---------- ---------- ---VLPFGLH GAPETFQRTM
                   LGTAWYLTTL DLTKGYWQMP LTEQAKEKTA FVAPDG--SF KNKVRPFGLQ NAPEPFQKAM
                   LGNAKYLTTL DLSRGYWQIP LAPGDQEKSA FITPY----- ---------- ---GTHQRVV
                   LRTAKIFSKL DLRGAYNLVR IREGDEWKTT FRTRYG--HF EYLVMPFGLC NAPATFQHFV
                   LGTARYLTTL DLTKGYWQIP LTDRAKEKTA FSTPEG--LF QYLVLPFGLH GAPATFQRTM
                   ---------- -ISAAFFSIP IHKDSQFWFA FTFKNK--IY TFQRLVQGYC ESPTMFSMIM
                   ---------- ---------- ---------- ---------- -FNVMPFGLC NAPSKFQRLM
                   LRSARVFTKL DLRGPYNLVH IRQGDEWK-- ---------- --MVMPFGLY NLPETFQHFV
                   -----MVRHH DIKTAF--VV EELYMTQPEG YVKG-ELV-C KLSKSQYGLK QSVRAWNAKM
                   VKGATIFSKL DLRGAYNLIR IQKGDEWKMA FNTRDG--HY EYLVMPFGLC NALAVFQELV
                   LGTARYLTTL DLTKGYWQIP LTEQKKEKTA FVTPGG--SF QYNVIIFGLQ NAPATFQRAM
                   IKGATIFSKL DLRGAYNLIR IREGDEWKTA FNTCDG--HY EYLVMPFG-- ----------
                   LGPACW--TL DLSKGYWQIP LTQAAKEKMA FSTP-A--IF SIGECLLVCR QPPKLFREL-
                   LRSDNIV--- ---------R INQGDEWNTA FRTNYG--HF EYFVMLFGLC NVLATLQNF-
                   LGTARYLTTL DLTKGYWQIP LTNQAKEKTA FSTPEG--LF QYVVLPFGLH GAPATFQRTM
                   ---------- ---------- ---------- ---------- --------LQ GAPATFQRMM
                   ---------- ---------- ---------- ---------- ---VMPFGMK NAPATFQRVV
                   LSGSKWLTVM DLTSGYYQVP MCPEDQEKTA FICPLG--FY QFT-TPQAIC GAPATFQRPM
                   LTPMKIFTVI DISNSYWNLP LDPKCQYRTA FTWDGV--QY FWTVLPQGYK DSAAIFNLHM
                   LPCQDIFFKR DLFSSYPI-- ------WGME --DRYG--HF EYTVMPFGLC NAPATFPHFV
                   ---------- ---------- ----HRFSER IFFKGK--RY TYTRLPQGYC ESPAIFSMEI
                   LAGKKLFTIL DEKDGYWQIK LDSESADLCT FNTPWG--RY KFHRLPFGIR SASEVFQQKN
                   LGTARYLTTL DLTKGYWQIP LTEQAKEKTA FVTPGG--SY QDKVIPFGLQ NAPATFQRAM
                   LGPARFITTL DLTKGYWQIP QTREAREKTT FSTPEG--HF PYKRIPFGLQ TTPDTFQRAM
                   LGGAKFISTI DLSKGYWQIP LDPESREKTA FATSQG--LF QFVTMPFGLH GAPATFQRLM
                   ISAANWYSTL DIKNGYFSVE LDEGCTYKTA FTFRHK--QF AFRRLIQGWS LSPTLFNNAL
                   -----IFSKL DLRGAYNLVR IREGDEWKTA FRTRYG--HF EYLVMPFGLC NAPETFQHFL
                   LMAAKFYSKI DIANGYFSIG LTESCQYKFA FTFQNQ--QY KFLVLPQGLH SSPTWFHRAL
                   LHGSAWFSVM DLRSGYYQIP MSVEDQEKTA FICPLG--FY QITRMPQGIS GAPATFQHLM
                   ---------- -----YNLIR NRKGDEWKTA FNTCDG--HY KYLVMPFGLC NTPAFFQDFI
                   LAGACFLTIM DLSRGYWQIP LTSDAQERSA FVTPFG--LF EVKVMPFGMK NAPATFQRVV
                   IQGSKIFTAL DCAQGYWTIK IDERDQYKLA FTFGKQ--QY AWTRLPFGYI NAGHEFAVFM
                   ---------- --RGVYNLIR IREGDEWKTA FRTHYG--QF EYLVMPFGLT NAPATFQFFV
                   IPCATVFTVL DLSNAYHSVP VHTETQLLLA FTFERF--QL TWKRLAQGLI DSAAAFTLVL
                   ---------- ---------- ---GKGMEDS FRTRYG--HF EYLVMPFGLC NALATFQHFV
                   LTGSRCFSVL DLRSGYYQIP MSESEKEKTA FICPLG--FY QFERMPQGIS GAPATFQRLM
                   LAGAKYFSVL DARSGYWQIK LDQASSMLTT FNTPQG--RY RFTRLPFGIY SAQEVFQRKV
                   ---------- ---------- ---------- --------YY EYLVMHFGLC NTPAVFQDFI
                   IPPAKYFSSI DICNSFWNIA VELRSQYKLA FTWKDQ--QY TWNCLPQGLH NSPTIYHKKM
                   LSEARIFSVC DVKNGFWHVE LDEKSSYLTT FSTPFG--RY RWLRMPMGIS PAPEVFQQRL
                   LNGAKLFSKL DLNSGYHQLE LHPESRYITT FSTHMG--LW RFKRLNFGIS SAAEIFQNVI
                   --KAKIFFTI DLRGAYNLIR --QGRELKT- -VQCDG--HY KYLVIPFGLC NAPAVFQGFI
                   LGGSSWFSVF DQGKAYHQGF IEESSRPLTA FITPWG--LY EWIRIPFGLN SAPAEFQRSM
                   LGMATVFSKL DLRGAYNLVR IRKGDEWKTA FRTRYG--HF ECLVMP---- ----------
                   ---------- ---------- ---------- ---------- ---VMPFGMK NAPATFQRVV
                   ILPCQVFSVI DLANAFFSIA LAPDSQFWFA FTFKGK--RY TYTRLPQGYC ESPAIFSMEI
                   LRGAKFFSTL DLQSAYHQVL LHEESRDLTA FITHDG--LF RFKLVPYGLA SAPSCFQRLM
                   KEPLFSLSSI EALTIYEFGR ---GMNRKQP LIPAMG---- ---IMNIW-C NAPVVFQELV
                   ---------- ---------- ------KKTA FSTPDG--LF QYKVLPFGLH GAPATFQRIM
                   IAQGDWHAVL DLANAFFSIP IAEESQDQFA FTWEGK--QY TLTVVPQGYM HSPTLCHGLV
                   CHGSKIFTKL DLRQGYLQIP MSWQARNLTA FITHQG--LY RFKRIPFGLC SAPSCLQKVM
                   LAGGLKFSKI DLAQAYLQME VEENAKHYLT INTSKG--LY RYNRLVFGIA STPAIWQRAM
                   LAGGKRFSKL DLSQAYLQIP VYENSRKYLT ITTHKG--MF VYNRLPFGIT SAPSIFQRAM
                   LAGGKYFSKI DLSNAYQQLE LDPDSKPFLT INTHKG--LF QYQRLPFGVS TAPAIFQHAM
                   LRGARIFSKL DLRGAYNLVR IREGDEWKTA FRSR------ QYLVMPFGLC NAPATFQHXX
                   LAKAKVFSVL DAKDGFWQVK LDKSSSYLTT FWTPFG--RY RWLRMPFGIA TAPEEYQRRQ
                   ---------- ---------- ---------- ---------F EYSVMPFGLC NAPATFQHFL
                   IPPASWFSVF DLVDAYFCVA INADCQYLFA FTYEGE--QY TWGRLPQGIV SSPSEFGQVM
                   LNQAKIFSKL DLKAGYHQLE LHPDSRYITT FSTHTG--LW RYKRLSFGVS SAAEVFQNVI
                   VKGASIFTKL DLRGAYNLIR IKEGDEWKTA FNTRDG--HY EYLVMPFGLC NAPAVFQEFV
                   LRSATIFSKL DLKGAYNLIR VREGDEWKTA FRTRYG--HY EYLVMPFGLC NAPATFQHFI
                   LAGGKVFAKL DLAQAYQQLL VDEASADAQT IITHRG--AF RVKRLQFGIS TAPGIFQHFM
                   LQGARIFSKL DLRGAYNLVR IREGYEWKTA FRSRYG--HF EYLVMPFRLC NAPATFQHFI
                   LRSACVFTKL DLWGVYNLVH IRKGNEWKTV FRTLYR--HF EYLVMPFDLC NAPAMFQQFV
                   LGNAKYLTTL DLSHGYWQIP LAPSAQEKSA FLTPFG--LY QFTVMPFGMR NAPATFQCLV
                   LGQARYITTL DLTKGYWQVP LTEGAKEKTA FSTPEG--QW QYKRLPFGLH GAPAKFQRMM
                   ---------- ---------- ---EIKLLDN FSTPFG--RY RWLRMPMGIS PAPEVFQQRL
                   LKEAKVFSKL DLHGAYNLIR IHQGDEWKTA FNTREG--HY EYLVMHFGLC NAPAVFQDFI
                   IPATTMYSVY DLANAYHSIR IDETGQKLTA FQFEGK--MY GWTRLPMGLS ISANEFQRCL
                   LAKGKLFAKL DLAQAYQQLP VDDAASDAQT IITHKG--AF KATRFQFGVC IAPGVFQKLM
                   FRTATVFSKL DLRGAYNLVR IRKGDEWKTA FRTRYG--HF EYLVIPFGLC NAPATFQHFL
                   LDPARYLTTL DLTKGYRQVP LNEQAKQKTA FSTPED--LF QYNVLPFGLH GAPATFQRLM
                   IAVRNMVRHH DIKTAF--IV EELYMTQPEG YVKG-ELV-C KLSKSLYGLK QSARAWNAKM
                   LKEATFFSKL DLRGAYNLIR IHQGDEWKTA FNTRDG--H- EYLVMPFGLC KAPAVFQDFI
                   LREATIFSKL DLRGAYNLVR IREGDEWKTA FRTRYG--HF EYLVMPFGLC NAPATFQHFV
                   MAVYDFLHQM DVKTAY--ID CEVYMDQPEG FEVTTNLV-L KLNKSLYGLK QSGRNWNKML
                   LRSAQVFTKL DLRGAYNLVR IRQGDEWKTA FRTRYG--HF EYLVMPFGLC NAPATFQHFV
                   FRKEPIAFTA DVQQMFYCFL VREDHRDYLR F--LY-EVEY RMRVHVFGNS PSPAVAIYCM
                   VKGATIFSKL NLKGAYNLIR IREGDEWKTA FNTRDG--HY EYLVMPFGLC NAPTVFQELV
                   FRKYPIAVMC DIEKMFHRFH VKEEDRDFLR F--LW-EPEY RMKVHLFGAA SSPGCANYGM
                   FRKERVAFMA DVQQMFHCFL V-EDHRNYLR F--LH-DVEY RMRVHVFGNS PSPAVATYGL
                   ---------- --------LS LKENHRNFLR F--FF-DVEY RMKVHVFENS PSPAVAKYGL
                   FRKDPIAFIA DIQQMFHSFL VREDHRNFLR F--FF-DVEY RMK--VFGNS PSPAVVIYGL
                   FRKDTIAFMA DIQQMFHCFL VRPEDRNYLR F--FH-DIEW RMKVHIFGNR PSPAVAIYGL
                   FRQEPIAVMA DIQQMFHCFI VREQDRNYLR F--LH-KVDY RMKVHVFGNS PSPSVAIYGL
                   FRLHKVALMA DITKALLQIS IAEKDRDSVK F--LT-SLVL RMARVLFGAS PSPFLLTATI
                   FRREPVAITA DIQQMFHCFI VREDHRNFLR F--LH-EVEY RMKVHVFGNS PSPAVATYGL
                   FRKEPIAFTA DVQQMFYCFL VREDHRAYLR F--LY-EVEY RMRVHVFGNS PSPAVAIYCM
                   ---ARVFTKL DLRGAYNLVR IRQGDEWKTA FRTRYG--HY EYLVMPFGLC NAPATFQHFA
                   VKGATIFSKL DLRGAYNLIR IREGDKWKVV LNICDG--HY EYLVITFGPC NASEVFQDC-
                   VKGARIYTKL DLRGAYNLIR IREGDEWKTA FNTRDG--HY EYLVMPFGLC NAPAVFQEFV
                   LHGSAWFSVM DLRSGYYQIP MSVEDQEKTA FICPLG--FY QFTRMPQGIS GAPATFQRLM
                   VKGANIYTKL DLRGAYNLIR IKEGDEWKTA FNTRDG--HY EYLVMPFGLC NAPAVFQEFV
                   LSGNKFFTKL DLSQAYNQIV LSERSSEYTV INTHRG--LF KYSRLVYGLA SSPGIFQKLM
                   LNGCVVFSKI DFSDAYFQVE VAEESRLLLT VNTHRG--LF QYNRLPFGVK CAPAIFQQIM
                   LSGGTIFSKI DLASAYQQVL LEDESKELLT INTHRG--LF VYNRLPFGVS SAPSIFQRIM
                   LGGGTDYSKL DLSQAYQQLE LDDSSKPYTT INTHKG--LF VYNRLPYGVA SAPGIFQRTM
                   LAGGQKFTKL DLAFAYQQLL LDKSSCELLT VNTHRG--LF EPTRLQFGVH SASGIFQREI
                   LAGGKVFSKI DLSNAYLQLE LTDKSKELLT IHTHKG--LY QYERLPFGVS TAPAVFQSVM
                   FAGAKYFSKL DASSGFWQIQ LDDESSKLCT FITPYG--RY KFLRLPFGIC SAPEVYHKIV
                   LQG-CIFSKI DLKDAYLQIA LDSESQKLAV INTHKG--LF KYRRMTFGLK PAPAKFQKII
                   LKG-TVYSQI DLKDAYLQVE LDEEAQKLAV INTHRG--IF KYLRMTFGLK PAPASFQKIM
                   LKG-SVFSKI DFRDAYLQIE LDDESQELAV INTHLG--LF KYVRMAFGLK PAPAVFQKIV
                   LGDNKIFSVL DLKSGFHQIL LKESDIEKTA FSINNG--KY EFTRLPFGLK NAPSIFQRAL
                   LGSNTFFSVI DLKSGFHQIP LKNSDIEKTA FSINNE--KY EFTRLPFGLK NAPSIFQRTL
                   LGKAKYFTTL DLKSGYHQIY LAEHDREKTS FSVSSG--KY EFCRLPFGLR NASSIFQRAI
                   LGKARFFTTL DLKSAFHQIL LAEKDRAKTA FSVGNG--KY EFCRLPFGLK NAPSIFQRAI
                   LGNAKYFTTL DLTSGFHQIH MKESDIPKTA FSTLNG--KY EFLRLPFGLK NAPAIFQRMI
                   LGKAKFFTTL DLKSGYHQIY LAEHDREKTS FSVNGG--KY EFCRLPFGLR NASSIFQRAL
                   LGKCQYFTTI DLAKGFHQIE MDEESISKTA FSTKSG--HY EYLRMPFGLR NAPATFQRCM
                   LGRCNYFTTI DLAKGFHQIE MDPESVSKTA FSTKHG--HY EYLRMPFGLK NAPATFQRCM
                   LGKCQYFTTI DLAKGFHQIQ MDPGSIPKTA FSTKHG--HY EYTRMPFGLK NAPATFQRCM
                   LGKCQYFTTL DLASGFYQVE MDPQDISKTA FNVEHG--HF EFLRMPMGLK NSPSTFQRVM
                   IGKAKYFSTL DLTSGFHQIE MNPKDIAKTA FTVEGG--HY EFTRMPFGLK NAPATFQRVM
                   LGRCQYFTTI DLAKGFHQIQ MDENSIAKTA FSTKHG--HY EYTRMPFGLK NAPATFQRCM
                   LGKCQYFTTI DLARGFHQIE MDSESIQKTA FSTKRG--HY EYVRMPFGLR NAPATFQRCM
                   LGKAKYFTTL DLKSGYHQIT LAERDREKTA FAVNGG--KY EFRRLPFGLR NAASIFQRTI
                   LANHPYYCFL DGYSGFFQIP IHPNDQEKTT FTCPYG--TF AYKRMPFGLC NAPATFQRCM
                   LAGKSHYCFL DGFSGYMQIT IALEDQEKTT FTCLFG--TF AYRRMSFGLC NAPGTFQRCM
                   LSGQQYYCFL DGYSGYNQIA VDPAD-HKTA FTCPFG--VF AYRKMSFGLC NAPTTFQRCV
                   LSN-THFCFL DGYSGFSQIS AAQSDQEKTT FTCPFG--TF AYRRMAFGLC NAPATFQRCM
                   LARQSYYCFL DGYSSY-NIA IDIKDQEKTT FTFPFG--VF AYRCMPFGLC NALATFQRCM
                   LHGTTIFSKL DLCLGYHQIR MREDDIEKTA FRTHDG--HF EFLVMPFGLT NAPASFQSLM
                   LHGSIYFTKL DLRSGYHQIR MKTEDIPKTT FRTHEG--HY EFFVMPFGLT NTPSTFQGLM
                   LCGTKIFTKL DHRSGYHQIR IKEGDEFKTA FQTHNG--HY EYRVMPFGLT GAPATFQDFM
                   LGGAVIFSKF DLRAGYHQVR MVEKDIPKTA FKTHSG--HF EYLVMPFGLT NALATFQGLM
                   LGKAKYFSKL DLRSGYWQVC IAEGDEAKIT CVTRYG--AF EFLVMPFGLT NAPATFCTLM
                   LGGAMVFTKI DLMTGYWQVR IAEGDEHKMT CVTRYG--SY DFLVMPFGLT NAPAIFCTLM
                   LSKACWFTKL DLRAGYWQVR IAEGDEPKTT CVTRYG--SY EFLVMPFGLT NAPATFCNLM
                   LNGA-YFSKI DLRFRYHQLR IR-ADIPKTA FRTRYG--HY EFLVMPFGLT NVPTAFMNLM
                   LVGASVFSKI DLRSGYHQIR VKTEDIQKTA FRTRYG--HY EYSVMPSGVT NAPGVFMEYM
                   LKGAKVFSKI DLRSGYHQLR IREEDIPKTA FTTRYG--LY ECTVMSFGLT NAPAFFMNLM
                   LTGSSFFSKM DLRLGYHQIK IKNGDIPKKA FVTRYG--QY EYTVMSFGLT NAPATFSRLM
                   LRGATCFSKI DLTSGYHLIP IAEADVRKTA FRTRYG--HF EFVVMPFGLT NAPAAFMRLM
                   LGGAQWFSKI DLASGYHQIP IEPTDVRKTA FRTRYD--HF EFVVMPFGLT NAPAAFMKMM
                   LSGYTIFSKV DLRSGYNQIC MKLGDEWKTA FKTKFG--LY EWLVMPFGLT NAPSTFMRLM
                   LSGAIVFSKV DLRSGYHQIR MKLGDEWKTA FKTKFG--LY EWLVMPFGLT NAPSTFMRLM
                   LHGATIFSKI DLRSGYHQIR IKEGDEWKTA FKTKSG--LY EWRVMPFGLT NAPSTFMRLM
                   LAGAKVFSSL DLQQGYNQIR IHPDDVPKTG FIAPMG--QF EYKVLCFGLT NAPATFQSVM
                   LRGARYFSKI DLRSGYWQVR IEEKDIHKTA FRTPFG--HH EWLVMPFGLQ GAPSTFQRMM
                   LTHARVFTKL DLRNAYHLVQ IRKGDEWKTA FNTHLG--HF EYLVMPFGLS NAPAVFQELV
                   LRGAKVYTKL DLRGAYNLVR IREGDEWKTA FQTKFG--LF ESRVMNYGLC GAPATFQHFV
                   LKGAKIFSKL DLRGAYNLIR IREGDEWKTA FNTRDG--HY EYLVMPFGLC NAPAVFQEFV
                   LQEASIFTKL DLRNAYHLVR IKQGDEWKTA FNTPTG--HY EYLVMPFGLT NAPAVFQALI
                   LKGMRYFTKI DIISAFNNIR IKKGQEYLTA FRTCLG--LY ESLVMPFGLT GAPATFQHYI
                   LAGMKFFSKI DIVSAFNNIR IKKGEEYLTA FRTRFG--LY ESLVMPFGLT GAPATFQRYI
                   LHGARYFTKL DVRWGYNNVR IKEGDEWKAA FRTNRG--LF ELLVMFFGLT NSPATFQTMM
                   LHGANWFTAL DLKGAYNLIR MKEGEEWKTA FRTRKG--HF EYLVMPFGLT NAPATFQNMI
                   LTGSDWYTKI DLRDAFYAIR MAEGEEWKTA FRTRYG--LY EFLVMPMGLT NAPASCQDLV
                   LYQTQWFTTL NLKGAYNLIR IKEGEKWKTA FRTKRG--YY EYLIMPFGLT NAPATFQTII
                   LFGKKWFTAL DLKSAYNLIR IKEADEWKTA FRTKYG--LF EYLVMPFGLT NAPAVFQRMI
                   LSKAKWFTKL DVIAAFHKIR VAEGDEWKTA FRTRFG--LF EWLVTPFGMA NSPSTFQRYI
                   ISKARFFTKI DIRQAFHRIR MNPEHRDYTT FRTRYG--TF RYNVLPFGLT NGPATFQKFI
                   LTGARWFTKV DVRAAFHKLR IAEGDEHLTA FRTRFG--LF EWLVCPFGLA GAPATFQRYV
                   ISKAKWFTKL DVIAAFYKIR VAEGDEWKTA FRTRFS--LY EWLVTPFGMA NSLSTFQRYI
                   LSGATIFSKL DLISGYHQVA IADEDQYKTA FTTHRG--QY SWRVMPFGLT NAPATFQRLM
                   IGNAQIFTTL DLHSGYHQIP MEPKDRYKTA FVTPSG--KY EYTVMPFGLV NAPSTFARYM
                   CKDSKLFSKF DMIMGYFQVL INPEHAKYTA FITHIG--KF EYTRMPQGLV NSPSTFARLM
                   IQGSTIFTKL DLKSAYHLIR VRKGDEHKLA FRCPRG--VF EYLVMPYGIS TAPAHFQYFI
                   IQGSTIFTKL DLKSAYHLIR VRKGDEHKLA FRCPRG--VF EYLVMPYGIS TAPAHFQYFI
                   LEKSRVYSMC DMIKGFHQID LDEDSKQKTA FSNEFG--QF QYTRMPMGCK NAPSFFMRIM
                   IEHHRIFTSL DVSKAYWNLL IDPRDRHKTN FTFDNK--CW MYVRLPFGLK FSGDAFCRSI
                   LAGTAFFSCV DIRQAFFHMA LTDESKHLTA FSALNC--QY QFRRLPMGLK ISPSVYQMAM
                   LAGKKLYTVF DMIAGFWQIP LDEKSKEITA FAIGSE--LF EWNVLPFGLV ISPALFQGTM
                   VGGSRYFSVL DMANGYLQLR LDAESSYKCG FITENK--VY AYTHLPFGLK SAASYFQRAL
                   IGGSKYFTSL DMANGYLQLR LDAESSDKCG FITENK--VY AYTHLPFGLR SAASYFQRDL
                   VTQDKVYSSL DLRSAYHQIP LKDSDRPFTA FEAEGQ--LY QYKRLPFGVT NGVSAFQRII
                   SCHTNIFSKL DLVRAYYHIP IAPDDIPKTA IATPFG--LF EFTRMPFDLR NAAQTFQRFM
                   LDDKKIFSKL DINRAFHCID VAPEDIEKTA IITPFG--LF EFPKMTFGLR NAPQTFQRFM
                   LKGTTVSSKI DLVKAYDQIP MATNEIPKTA IITLFG--LY EFLQMPFGLR NAAQTFQRFI
                   LREARYITSL DLKDGYWQIP MEKSSRPLTA FTVPKG--LF QWKVMPFGLH SAPATFQRAL
                   FHEIRYMSTI DLRSSYWQIP LSPESRQYTA FLYNGR--SY TYQVLPFGLK TAVGSFSRAM
                   STR---LLAS TLSSRSGNRD GGEEQGVYGV YCTRRP--LY QFRHMPFGLC NAAQHFEAHM
                   VSMNMQLKSS NLTSKMFRSR IPCQDCFHRS K----A--PL SVQKNPFGLS IHKPCLYPIN
                   LGPARYLSTL DLTKGYWQVP LAPSSREKTA FATPGG--LF QYTVLPFGVH GAPATFQRMM
                   LGSARFISTL DLTKGYWQVP LAPGAKEKTA FTTPSG--HW HYRVLPFGLH GAPATFQRMM
                   AAGCQRFSLL DCFSGYHQIW LKKEDEGKAS FTTPFG--TY CYTRMPEGLK NAGATFSRMM
                   TASSELMSLL DCYSGYHQIW MKREDEPKTS FITPSG--TY CYLRMPEGLK NAGGSFSRMT
                   QAP-ERQAFI --RSGYHQIR MAREDEEKTA FITPIG--TY CYTTMPFGLK NAGPTFQRTT
                   TAQSSVFSFM DGFSGYNQIK MAPEDMEKTT FITPWG--TF CYKVMPFGLK NAGATYQRAM
                   TAGCSMLSFL DCYSWYHQIS LAKEDEEKTA FITPFG--AF CYTSMSFGLK NGRATYQRAI
                   TTGNELLSFM DAFSGYNQIP MHKDDQEKTS FITDRG--TY CYKVMPFGLK NAGARYQRLV
                   TAGNELLSFM DALSGYNQIM MNPEDQEKTS FITDRG--IY CYKVMPFGLK NAGATYQRLV
                   TAGCELLSFL DCYSGYHQIR LKESDCLKTS FITPFG--AY CYVTMPFGLK NAGATYQRMI
                   LGRAKYFSCL DLMSGFHQIE LDEGSRDITS FSTSNG--SY RFTRLPFGLK IAPNSFQRMM
                   LGRAKYFSCL DLMSGFHQIE LDERSRNITS FSTSTG--AY RYTRLPFGLK IAPNSFQRMM
                   LQSAKWFTTM DLQNGFFHVA VEEASKPYTA FVTREG--LF EFNKAPFGFK NSPAAFIRFV
                   LRGANYFTCL DMASGFHQIP IHPESVEYTA F--------- ----VPDGLK NAPSVFQRTV
                   MNEKTVFTKL DLKNGFFHVH VKKESIKYTS FVTPLG--QY EWLRMPFGLK NAPSVFQRFV
                   IVRQKYKTTL DLANGFWAHP ITPESYWLTA FTWQGK--QY CWTRLPQGFL NSPALFTADV
                   IYRGKYKTTL DLTNGFWAHP ITPESYWLTA FTWQGK--QY CWTRLPQGFL NSPALFTADV
                   LYRGQYKTTL DLANGFWAHP IQESDQWITS FTWNGK--SY VWTTLPQGFL NSPALFTADV
                   LYRGPYKSTL DLANGFWAHP IKPEDYWITA FTWGGK--TY CWTVLPQGFL NSPALFTADV
                   LFKGRYKTTI DLSNGFWAHP IVPEDYWITA FTWQGK--QY CWTVLPQGFL NSPGLFTGDV
                   APEGRLLSKI DLANGFWSVP LKPESRARTA FTFENK--QY VYNVLPQGFK NSPNAFQAIM
                   ---DWPLIII DLKDCFFTIP LAEQDCEKFA FTIPINPARF QWKVLPQGML NSPTICQTFV
                   ---GYLKIII DLKDCFFSIP LHPSDQKRFA FSLPTNPMRF QWKVLPQGMA NSPTLCQKYV
                   ---GWEIIII DLQDCFFNIK LHPEDCKRFA FSVPPNPYRF QWKVLPQGMK NSPTLCQKFV
                   ---KYFKIII DLKDCFFTIP LHPADQKRFA FSLPTNPMRY QWKVLPQGMA NSPTLCQKYV
                   ---GYLKIII DLKDCFFSIP LHPSDQKRFA FSLPTNPMRF QWKVLPQRMA NSPTLCQKYV
                   ---KSYIIVI DLKDCFYTIP LAPQDCKRFA FSLPVNPMRY QWRVLPQGMT NSPTLCQKFV
                   ---NYHKIVI DLKDCFFTIP LHPEDRPYFA FSVPINPMRY QWKVLPQGMA NSPTLCQKFV
                   ---DWPLIII DLKDCFFTIP LAEQDCEKFA FTILINPARF QWKVLPQGML NSPTICQTFV
                   ---SYDMMII DLKDCFFSIP LHPKDKHIFA FTVPLNPTRY QWKVLPQGML NSPTMCQYFV
                   ---EWPVIAM DISDCFFSIP LAERDSERFA FTIPPNPARY QWTVLPQGMK NSPYICQQVV
                   ---GWPLMVL DLKDCFFSIP LAEQDREAFA FTLPVNPARF QWKVLPQGMT CSPTICQLVV
                   STALPYLQTI DLTDAFFQIP LPKQFQPYFA FTIPPCPGRY AWTVLPQGFK NSPTLFEQQL
                   PTALPHLQTI DLTDAFFQIP LPKQYQPYFA FTIPPCPGRY AWTVLPQGFK NSPTLFEQQL
                   PTTLAHLQTI DLKDAFFQIP LPKQFQPYFA FTVPQCPGRY AWRVLPQGFK NSPTLFEMQL
                   PTHLPHIICL DLKDAFFQIP VEDRFRSYFA FTLPPGPHRF AWRVLPQGFI NSPALFERAL
                   ---KRRITVL DVGDAYFSIP LHEDFRPYTA FTLPVNPGRY IYKVLPQGWK GSPAIFQHTM
                   ---KKSVTVL DVGDAYFSVP LDESFRKYTA FTIPINPGRY QYNVLPQGWK GSPAIFQSSM
                   ---CKHMTVL DIGDAYFTIP LDPEFRPYTA FTIPINPDRY VWNCLPQGFV LSPYIYQKTL
                   ---RKRITVL DIGDAYFSIP LDEEFRQYTA FTLPVNPGRY IYKVLPQGWK GSPAIFQYTM
                   ---KKQITVL DIGDAYYSIP LDPEFRPYTA FTIPVNPGRY QFNCLPQGWK GSPTIFQHTA
                   ---CKRITVL DIGDAYFSIP LDPDYRPYTA FTVPVNPGRY MYNVLPQGWK GSPCIFQGTV
                   ---KKHVTIL DIGDAYFTIP LYEPYRQYTC FTMLPNPCRY YWKVLPQGWK LSPAVYQFTM
                   ---KKHVTIL DIGDAYFTIP LYEPYRPYTC FTMLPNPCRY YWKVLPQGWK LSPSVYQFTM
                   ---KKHVTIL DIGDAYFTIP LYEPYREYTC FTLLPNPCRY YWKVLPQGWK LSPSVYQFTM
                   ---KKQITVL DIGDAYFTNP LDPDYAPYTA FTLPKNPGRF VWCSLPQGWI LSPLIYQSTL
                   ---CEHLTAI DIKDAYFTIP LHEDFRPFTA FSVVVNPIRF QWNVLPQGWI CSPAIYQTTT
                   LPPHTWYSVL DLKDAFFCLK LHPNSQPLFA FEWRDPNTQL TWTRLPQGFK NSPTLFDEAL
                   LPPRIWYSVL DLKDAFFCIP LAPESQLIFA FEWADAESQL TWTRLPQGFK NSPTLFDEAL
                   LPADSWFTCL DLKDAFFSIR LAPERQKLFA FQWEDPVTQY TWTQLPQRFK NSPTIFGEAL
                   IPYHQWFTVI DLKDAFLGMS LAEESRDTFA FEWEDPKQWY QWTVLPQGFM DSPNLFGQIL
                   LPPRTWYTVL DLKDAFFCLR LHPKSQLLFA FEWRDPQTQL TWTRLPQGFK NSPTLFDEAL
                   LPPRSWYTVL DLKDAFFCLR LHPTSQPLFA FEWRDPRTQL TWTRLPQGFK NSPTIFDEAL
                   LPPHPWYTVL DLKDAFFCLR LHSESQLLFA FEWRDPLSQL TWTRLPQGFK NSPTLFDEAL
                   LPPYTWYTVL DLKDAFFCLR LHPTSQPIFA FEWQDAISQL TWTRLPQGFK NSPTLFDEAL
                   LKPYSWYTVL DLKDAFFCLP LAPQSQELFA FEWKDPISQL TWTRLPQGFK NSPTLFDEAL
                   LPPHQWYTVL DLKDAFFCLR LHPTSQPLFA FEWRDPISQL TWTRLPQGFK NSPTLFDEAL
                   LPPYTWYSVL DLKDAFFCLR LHPNSQPLFA FEWKDPNTQL TWTRLPQGFK NSPTLFDEAL
                   LAPLHWFTVI DLSNAFFSVP IHKDSQYLFA FTFEGH--QY TWTVLPQGFI HSPTLFSQAL
                   IPPATHFRAV DLTNAFYSIP LREDCQYLFA FTHERQ--QY VWTVLPQGAQ NSPTHFSLAL
                   LTPHSHFTCI DLANAFFCMP LAEQCQGIFA FSYQGA--QY TYNRLPQGFI LSPGLFNQAL
                   LSPHQYFTVV DLANAFFSIP LHVDSQPLFA FTYDNQ--QY TYSVLPQGYR CSPGIFNRVL
                   IPPAKYFTVI DLCSAYFSVP LAEESRYLFA FTYAGK--QY TYTRMPQGFK HSPHIFNQIL
                   LEKYQVYSSL DISNGFWSIR LEEECQYLFA FTFDTQ--QY TWTRLPQGFH ASPGIFHQAL
                   INTGTWYAAI DLANAFFSVP VHKDHQKQIA FSWQGQ--QY TFTVLPQVYI NSPALCHNLV
                   VGRSKIYSKF DLKSGFHQVA MDPESIPWTA FLTPQG--LF EWLVMPFGLK NAPAIFQRKM
                   VARAKIFSKF DLKSGFHQVA MDPESIPLTA FTAYNE--LY EWLVMPFGLK NAPAVFQRKM
                   VGRSKIYSKF DLKSGFWQVA MEEESVPWTA FLAGNK--LY EWLVMPFGLK NAPAIFQRKM
                   VGQSKIYSKF DLKSGFHQVA MAPQSVEWTA FLAPGG--LY EWLVMPFGLK NAPAVFQRKM
                   LKGSTIFSKF DLKSGFQQVA MHPDSVEWTA FWVPSG--LY EWLVMPFGLK NAPAVFQRKM
                   IGNAKIYSKF DLKSGFHQVA MDPESIPWTA FWAIDG--LY EWLVMPFGLK NAPAIFQRKM
                   VINSTIYSKF DLKSGFHQVA MDPDSVEWTA FLVPQG--LY EWLAMPFGLK NAPAVFQRKM
                   VGNKKVFSKF DLKSGFHQVA MAEESIPWTA FWVPQG--LY EWLVMPFGLK NAPAVFQRKM
                   SIQARYYSKF DCKSGFYHIK LEEDSKKYTA FTVPQG--YY QWKVLPFGYH NSPSIFQQFM
                   IQGYNYFSKF DCKSGFYHLK LEDESKKLTA FTVPQG--FY EWNVLPFGYK NAPGRYQHFM
                   IGTSKVYSKF DLKSGFHQVA MAEESIPWTA FWAIDG--LY EWLVMPFGLK NAPAIFQRKM
                   IQKANIFSKF DLKAGFHHMK LKDDFKDWTT FTCSEG--LY TWNVCPFGIA NAPCAFQRFM
                   ISHSKIYSKF DLKSGFHQVA MEEESIPWTA FWAING--LY EWLVMPFGLK NAPAIFQRKM
                   IGKSKIYSKF DLKSGFHQVA MDPESIPWTA FWAIDG--LY EWLVMPFGLK NAPAIFQRKM
                   IGNAKVYSKF DLKSGFHQVA MDPESIPWTA FLANNE--LY EWLVMPFGLK NAPAIFQRKM
                   IGRSKIYSKF DLKSGFHQVA MDPASIEWTA FWAIDG--LY EWLVMPFGLK NAPATFQRKM
                   IGRATVYSKF DLKSGFHQVA MSPESIEWTA FIVLGG--LY EWLVMPFGLK NAPAVFQRKM
                   IRGKKIFSSF DCKSGFWQVL LDQESRPLTA FTCPQG--HY EWNVVPFGLK QAPSIFQRHM
                   ISGKRIFSSF DCKSGFWQVL LDKPSQELTA FTCPQG--HY QWLVMPFGLK QAPAIFQRHM
                   IRGKSIFSSF DCKSGFWQVL LDEDSQLLTA FTCPQG--HY QWIVVPFGLK QAPSIFQRHM
                   VRGKKIYSSF DCKSGFWQVL LDKESQLLTA FTCPQG--HY QWNVVPFGLK QAPSIFQRHM
                   LRGKSIFSSF DCKSGFWQVV LDEESQKLTA FTCPQG--HF QWKVVPFGLK QAPSIFQRHM
                   LRGKNIFSSF DCKSGFWQVL LDDESQKLTA FTCPQG--HY QWRVVPFGLK QAPSIFQRHM
                   IGGKTFYSSF DCKSGFWQVR LAPETIQLTA FSCPQG--HY EWLVMPFGLK QAPAIFQRHM
                   IRGRKYFSTL DCKSGFWQIR LNENSKPLTA FSCPMG--QY EWNVVPFGLK QAPGLFQRFM
                   IKGSLWFSSL DAKSGYYQLR LHENTKPLTA FSCPQK--HY EWNVLSFGLK QAPSIYQRFM
                   DRESNWFSTL DAKSGFLQLR LDEETKPLTA FSCPQM--HL EYNVMPMGLK QAPSQFQRFM
                   LKGKIWFSTL DVKSAYWQLR LTEESKPLTA FSYPPK--HY EWNVLPMGLK QAPGIFQEFM
                   VKGSNWFSTL DAKSGYWQLR LHPQSKPLTA FSCPQK--HY QWNVLPFGLK QAPGIYQNFM
                   LSKAKLFSKF DLKSGFWQLG IHPNERPKTG FCIPDR--HF QWKVMPFGLK TAPSLFQKAM
                   IAVRGWLRQL DVQNAF--LE EEVYMQQPPG FESS-KYV-C KLDKALYGLK QAPRAWYSRL
                   IAVKGWLRQL DVKNAF--LE EEVYMYQPPG YEDQ-HYV-C KLDKALYGLK QAPRAWFARL
                   LVAK------ ---------- ---------- ---------- ---------- ----------
                   VSAKKWLKQL DVSNAF--LE EEIFMKIPEG YAEKIPVV-L RLKRSIYGLK QASRQWFKKF
                   ---------M DVKNAF--LD REIYMNQLMG FQSG-HYV-C KLRKALYGLK QAPRAWYGKI
                   LAAKRWIYQL DVKSAF--LD EEIYVEQPEG FSVG-GKV-F RLKKALYGLK QAPRVWYSQI
                   VAAKGWIFQL DVKSAF--LQ EGIFVEQPKG FVVG-EKV-Y LLKKALYGLK QAPRAW-SRI
                   LAAMHWVYQF DVKSAF--LV EEVYVSQPEG FIVG-KHV-Y RLKKTLFGLK QAPRAWYSKI
                   LAANKWIHQM DVKSAF--LE EEVYIEQPQG YIVG-EKV-L RLKKALYGLK QAPRAWNTRI
                   -PAIDWVHHM DVKSAF--LL EEVYVSQPPG FVDN-HKV-Y RLHKALYGLR QAPRAWNAKL
                   TACMGFLHQM DVKCAF--IE EEVYVEQPKG FENE-FYV-Y KLKKALYGLK QAPRAWYERL
                   VACLKFLYQM DVKSAF--LN EEVYVEQPKG FADT-HHV-Y RLKKALYGLK QAPRAWYERL
                   VACLKFLYQM DVKSAF--LN EEVYVEQPKG FADT-HHV-Y RLKKALYGLK QAPRAWYERL
                   MAAHGYLYQM DVKSAF--IE EEVYVKQPPG FEHN-FRV-F KLQKALYGLK QAPRAWYARL
                   FAAMGILYQM DVKSAF--LK EEVYVKQPPG FEDE-LHV-F RLNKALYGLK QAPRAWYERL
                   VAAYGLIHQM DVKTAF--LD EEIYMDQPEG FIAG-QKV-C RLIKSLYGLK QAPKQWHEKF
                   LAALDIIEQM DVKTAF--LD EEIYMEQPEG FKVG-KYV-C RLKKSLYGLK QAPRQWYKKF
                   LVAFDLLHQM GVKTAF--LE ENVFMAQPKG FVVG-KMG-C HLRRSIYGLK QASRQWYIKF
                   IVAQNLLEQL DVKTAF--LE EEIYMTQPDG FQVG-KHV-C KLKKSLYGLK QSPRQWYKRF
                   LAALNLVEQM DVKTAF--LE EEIYMEQPDG FQQG-KYV-C RLRKSLYGLK QAPRQWYKKF
                   LAALDLVKQM DVKTTF--LE EEIYMKQPDD FLIG-KYV-C RLRKSLYGLK QAPRQWYKKF
                   LAALDLVEQL DVKTAF--LE EEIYMEQPEG FEVG-KMV-C KLNKSLYGLK QAPRQWYMKF
                   LAAMNLIEQL DVKTAF--LE EEIYMEQLEG FTIG-KLV-C RLKKSLYGLK QAPRQWYKKF
                   LSVLDLVTHL DVKTAF--LE ETIYMKLPDC YNSS-SKV-L KLKKAIYGLK QASRAWNKKV
                   IAARKLVKHV DVKSAY--LA ETIYMKQPTG FEI--SDV-C LLKKSLYGLK QAGRVWNQTI
                   LAIYNLVHQM DVKTAF--LK EEIYMRLPQG ISC--NNV-C KLNKAIYGLK QAARCWFEVF
                   LAVYNLVHHM DVKTAF--LK EEIYMQPPQG VAC--NYV-C KLNKAIYGLK QAARCWFQVF
                   LAVLDLLKQL DVPTAF--LN DNVYIKCPKG MEI--SKV-L KLKRALYGLK EAPKCWNQRF
                   LAVHGMIQQF DVTTAY--IE EEIFMEPPKN FEQL-SKV-C RLKKSLYGLK QAGRNWYEKL
                   MAAYDLLHQM DVKTAY--ID CKIYMEQPKG FEVSRGLV-C KLNKSLYGLK QLGRNWNKIL
                   ISAYNLLHQM DVKSAY--IE HEIYVNQPPG YEKH-NLV-W KLNKSLYGLK QSGRNWQNVL
                   LAAMQLLHHM DVCTAY--LK DTVYMKQPQG FTDA-NQV-L LLRKAIYGLK QSGREWNSKL
                   IAAKQLMHQV DISNAY--LQ EEVYMRQPQN FIDK-HKV-L KLQKAIYGLK QSGRVWNDTL
                   IAVLNLWDIE NAVGAY--LK LTIYMRQPEG FDD--GRV-C KLNLALYGLK QSGREWNLLL
                   LAAENLSDAL DIVGAY--LE EEIYMRQAPG YDD--GQV-Y VLIKALYGLK QAGRVWNHLL
                   TAARGWVHHI DVKTAY--MD VEVYIVIPEG FEGG--KD-A LLQQAMYGTK QAGNLWGKHL
                   VAARDLLHQL DVKTAF--LE ETVYIQQPPG YVE--ELA-C KLEKALYGLK QAPRAWYARL
                   LALSKKIVQL DISSAY--LS EELYIRTPPH MS---KKV-M RLNKSLYGLK QSGANWYNTI
                   LALNNYITQL DISSAY--IK EELYIRPPPH LG---MKL-I RLKKSLYGLK QSGANWYETI
                   LTLYNLAFQL DISSAY--LK EELYIRAPPH MN---AKV-L RLNKSLYGLK QSGANWYELI
                   IGCLGMIQHL DVESAYITHS NPIYVFPPKS VPL--KHC-W LLKRSVYGLK QSGLEWYHTI
                   IALNDYITQL DISSAY--IK EELYIRPPPH LG---LKL-L RLRKSLYGLK QSGANWYETI
                   IAVYEWIHHL DISSAYIDYE KSIFVKPPPG SNI--DKC-W QLNKSVYGMK QAGYMWYQCI
                   LMMTEILWTL DINHAF--LE EEIYIPHP-- -----LVY-V KLNKALYGLK QSPKEWNDHL
                   VICNKWVHSM DIKSAF-QLS REIYVRPPPE VG---KVL-W KLNKCVYGLA DASLYWYIK-
                   VAACGWCYSL DVKAAY-QID RDVYLCPPPE F----NSL-W KLKRTVYGLC DAARHWYLRV
                   IIENNWLNSI DVKTAF-LLD RNIFVKPPAA AKV--SVI-W KLKKCVYGLA DASKSWYKRV
                   VICDKWVHSM DIKSAF-QLS REIYVRPPPE VG---KVL-W KLNKCVSGLD VNTMMQMHHT
                   VICRQWLNSM DIKAAF-ELS RDLYIRPPPE AD---STL-W KLKKCVYGLA DASLYWYNRV
                   AAANGLILAA DAQNAY--CR ESVYTIAGPE FGA--RLR-V LIVRALYGLK SSGAAWHAHL
                   LASNNLLVSV DIGNAY--CR EKVFSIAGPE FGE--HKV-V LIAKALYGLK SSGAAWHSHL
                   LAENGLLWGA DIGNAY--TK EKVFIVAGPE FAE--LHI-L VINKALYGLR SSGLRWHERF
                   LAANDLILAA DVQNAY--TK EKVWTRAGKE FGS--NRP-V VIVRALYGLK SSGARWRDHM
                   MAAHGLIMAA DVMNAY--NK EKIWTTLGPE FGS--DKK-A IIVRALYGLK SAGAAFRSHL
                   IAANSMILGA DAQNAY--VR EKVYTTCGPE FGN--TRY-A IIVRALYGLK SSGAAWRAHL
                   IAHANLQLCG DVANAY--TN EKVYAKAGPE FGS--LSI-V IIRKALYGLR SSSERWHAHF
                   SVIDGAFMTC DLKDFY--LP VYKYMRIPAK HIPCMHVL-V EIRKGMYGLP HAGRIANDRL
                   SVIKGAFMTC DLKDFY--LP VYEYMRIPAV HIPCMHVL-V EIRKGMYGLP HAGRIVNDRL
                   SVLPAAFMCI DIKDFY--MA RYEYMRIPVP DIPTMHIT-V EIRKGMYGLP QAGILAHDRL
                   SVIPGAFVVL DCKNFY--MK RPEFMRLKLS LIPEIDIY-V RIEQGMYGLP QAGRLANELL
                   SIIHGACMTA DIKNFY--MQ RYEYLRIRLS DIPEIAVY-L EVRKGMYGLP QAGLLAQELL
                   SVIDNAYACY DVKNFY--LD RYEYMRIPLH LIPHILVY-V EIRKGIYGLP QAGMLANKLL
                   FAIFKWLRQV DFVMAY--IE MDMYMELPAG LSTHDSHV-L KLLANLYGQK QAGRVWNEYL
                   LALNRWMQQI DFVLAY--AE CEMFMKIPKG FTVHNSYV-L RIKKNYYGLK QAGRVWNQHL
                   LCVHGISRQI DFANAF--RD EPIYLSLPPG FSQS--STCM KVTKSLYGDA RAPRMWYDHL
                   HVLQDWEHVI DVETAFLNSD KKTYIKVPSG FEETIGDV-I ELTGVLYGEV DAPLAWAITF
                   AMIFGLAKIV DVETAF--LE EEVYMENPEG LED--NEA-L LLLTTIYGLV QAARQYYKKA
                   IWIMTLAIIA DVETAF--LL EVIFMECPPG MMG--TDV-L RLLMCIYGLV QAAARYYAYM
                   TLANDWIEVI DIEAAF--LD RDTYIEWPEG MVKGIDERCI QLTKSMYGNV DAARRFYIEY
                   FRSGKTVLLA DVEKAFLQVH LNESDRDVTR V--LV-NLVL RFTRVLFGLN VSPFLLGATI
                   FRTMKNVIIA DVEKAFLQIE LHPTDRNCTR F--LL-NVCY RFQRVPFGIV SSPFLLSATL
                   FRSMPIAIIG DLEKAFLQVA LNKPDRDAAR F--LL-SNVF RFARVPFGLN ASPFLPTATI
                   GRIYPYVVVA DIEKAFHQVR LPTEFRNASL F--LL-NITY RFTRIPFGVA SSPWLLAASI
                   FRRFRVGLQA DISKMFLQIG LHEKDRDVTR F--LR-TPIF RFKRVCFGLT CSPFLAMSVT
                   FRANKYAFIA DIEKAFLQIA LDKNDRNYLR L--IFLALTY RICRVPFGVT SSPFLLNATL
                   FRQHNITATA DIKEMFIQVK LRPEDKDALR Y--LR-PPEN RMTSLIFGAS SSPSTAIYVK
                   FREGAVGVCG DIKEMFHQVL IRPEDRCSQR F--LR-DPVY EMNVMTFGAA CSPSAAHYVK
                   FRQGPVAVVA DIKEMFLQIK IREQDRDSLR F--LR-KPEY RMTSVIFGAA SSPATAIFVK
                   FREYRTAVTG DIKEMFHQVR VHLDDQHCQR F--LN-TPVY VMQVMTFGAS CSPSCAQFVK
                   FRQHAVAVSG DIKGMFHQVR LLPKDKQVLR F--LR-EPIY EWQVLPFGTT CSPCCAIFAL
                   FRLGNIALAA DIEEMFLQVR IPRQDRGAFR L--LW-TAEY CLTVHPFGAV SSPFCANFAL
                   FRLGNVALAA DIEEMFLQVR IPRQDRGAFR L--LW-TAAR ---------- ----------
                   FREFPVAFAS DIECMFYQVK VPESQRDLLR F--LL-KPVY RMAVHLFGAV SAPSCANYSL
                   FREHPVAICA DISKMYHRIL IPERDQHVHR F--LR-EPVY MMKVVTFGDK PAAAMAQIGV
                   FRSGVYAAIG DVRKMYNSVW LEDREVHLHR F--LR-EIEY AVTRVNIGDK PAGCIAQLAM
                   FRRGGFAALG DVKKMYNSVW LEDQEVHLHR F--LR-ELEY AVTRVNIGDK PAGCIAQLAM
                   FRKFQVALVP DLEKMYRQVL VHPEDRPLQR Y------GAY ELRTVTYGLA PSSFLATRTL
                   WRYFQYVFSA DITKMYRQIW VDPKHTPFQR I--LR-DIDF ELKTVTFGVN CAPFLAIRVL
                   FRKYPYVLTA DIEKMYRMVL MHPDFHRYQR I--YR-EMTY ELTTVTYGTS AAAFLAIRCL
                   FRTHTYVILA DIEKMYRQFL VRDSDRKYQK I--LF-EIEF VLNTVTFGVA AAPFLAIRCL
                   WRKWEFVVSA DIEKMYRQIK IDNNDQKYQY I--LR-KITY KLTTVTYGTA SAPYLATRVL
                   FRQHQYVLCA DVEKMFRGIK VFKPHTNFQR I--VR-PLHF RLLTVTYGLA PSPFLAVRVL

                   ----RDLLGK SVVVYLDDIL IFSQDLETHR SQVKEALSRL RENSLFAKLE KCIFEVPKIS
                   ----KEY--- ---------- ---------- --ISENLQR- ---------- ----------
                   NNIFHDLIDQ FVIIYLDDIL IFSN------ ---------- ---------- -------YIK
                   NDIFRELLDQ YVIVYLDDIL IFSSNLEEHR QHVTEILTRL RARHLYAKLD KCKFERYGIN
                   NNIFKDLLGH SLVIYKDNFL MFSKDLISCR AQV-EVLSRL KKNSCYAKLE KC--------
                   NRLLEGM-QD FAQAYLDDIA VFSQTWEEHL QHLQRVFAQI QDAGLTLKPE KCHLAMAEHR
                   NLIFRVL-QS Y-VVVLDDIL VFSSSLTEHI LQVKSVVQRL RENNLYAKLE KCEFHKSKIS
                   IDIFRDF--- -----LDQFV M--------- ---------- ------V--- ----------
                   ---------- -AQA-LDDIA IFSNTWEEHV QHLQRVLERI RQAGLTLKPG KCHFGMAEVQ
                   NYIFCDF--K FVIVYLDDIL IFSSNLLEHR -HIYQVL--S RQNKLYAKFK KCTFEVHSIP
                   DRILKPH-GR YAAAYLDDIV IHSTDWESHL AKVQAVVDSI RNAGLTANPA KCTIGLEEAK
                   ---------- ---------- ---SSLMEHI PQVKSVLQRL RENNLYAKLE KCEFHKTKIS
                   NYIFHDLLCR CVVVYLDDIL IYSNNLSDHH ARVQEVLLRL WQNHLYAKIE KCIIEVSSVH
                   NQQLEGY-QE FAQAYLDDIA IFRNTWEEHV QHLQRVLERI RQAGLNLNPG KCHFGMAEVQ
                   NDIFHDLIDQ FVIIYLDDIL IFSDELEQHQ QHVKEVLSRL CKHNLYTKLE KCQFESTSIQ
                   TS-----AAD FFFMQKKDGG LRS-CTDYHI LQVKIVLQCL KENNLYTKLD KFEFHXXXXX
                   NDIFRNF-DL FVIVYLDDIL IFSPSIGEHR MHMKKVFARL QKHKLYAKLE KCEFERSSIE
                   YDIFRDILFS YVVVYLDDIL VFSSSLPEHI AHVKQVLHRL ---------- ----------
                   ---------- ---------- ---RTLEEHE QRLLKVFDRL EKEGLKLSPE KCQFCQPSVN
                   QQLLEEV--K GVKVYIDYIL IWGTAEVEHN TRLKRVLQTA KENGLKLNQA KCQFRKTEIL
                   NDIFRDYIEN LCIDYRELNK VTIKNLEEHR LHVKQVFSRL RTHKLFAKLK KCAFEKSTIE
                   SSILHDI--P GVQCYLDDII VYAPTLDSHD KYLKKVLKRI DSAGLKLNHS KCHSRQTQLS
                   ---------- -VIVYLDDIL VFYSSIEEHW VHMRKVFSRL RTHKLFAKLE KCEFEKSSIE
                   DIVLADLQT- ACLVYLDDII VIGRTWDEHL QRLSCVLQKL KEANLKVKPS KCKLFCEKVR
                   DQILRPH-RQ YAAAYLDDVV IHSLDWQFDL PRVQPMLDSI RMAELTANPK KCSIGLEEAK
                   DRILRPH-QQ --MMYIVQIG IPIS------ -------LEF RL----CWPE MCHWVRRSI-
                   NQLLEGC-QD FAQAYLDDIA IFSNTWEEHV QHLQRVLERI RQAGLNLKPG KCHFGMAEVQ
                   NDIFRDFLYI FVIVYLDDIL IFSNSLEEHR SHMRKVLS-- ---------- ----------
                   DQILRPH-RQ YAAAYLDDIV IHSSDWQSHL PRVQAVLDSI RMAGLTANPK KCLLGVIESK
                   ATNLAKFG-S QILLYVDDIL LASPSQETCK ADTLALLQFL AENGHKVNKS KLQLCTTQVK
                   DIVLADLQT- ACLVYLDDII VIGRTWDEHL QRLSCVLQKL KEANLKVKPS KCKLFCEKVR
                   NDIFRDFLDL FVIIYLDDII IFSSSLEEHR LHVKQVFSRL CTHKLFAKLE KCEFEKSTIP
                   NKVLL---EE -YLLYVDDLI IVHKEY-TEI AKLNSTL--- ---------- ---------Y
                   NYIF------ ---------- ---------- -----SLLRL KQNHLYAKIE KCIFEDSSVH
                   EIILRPH--- --PQYSD--- ---------- ---------- ---------- ----------
                   ---------- ---------- IYSNSLSDHR SHVQEVLLRL RHNHLYAKIE KCIFEVSSVH
                   -WISFPH-QR YTSVYLDDIV IFSRDWELHL PKDQVIVDSL RMGGFTLNPE KCAIGMEEAR
                   INIFRDFLDR FVIIYLNGIL IFYSSLEEHR VHVKKVFTRL CTHKLFANLE KNKFHRISRL
                   DQILRPH-RQ YAAAYLDDVV IHSSDWQSHL PRVQAVLDSI RMAGLTANPK KC--------
                   DHILSPH-QH YSSAYLDDIV IFSRDWQSHL PRVQAVLNSI RDAGLTANPK KCAIGLEEAH
                   NQLLEGY-QE FAQAYLDDIA IFSNTWEEHV QHLQRVLERI RQAGLTLKPE KCHFGMAEVQ
                   EKVL------ ---------- ---------- ---------- ---------- -----SSALQ
                   KDVINKFSAE RVISYVDDIL IGSPSMEEHV KDVKEMLNLL REAGLKINPR K----KDQVN
                   NYIFHDLLDQ YVVVYLDDIL IFSLSLQEHR EHVKEVLSRL RKHHLYAKAS KCEFEVSSIE
                   SRSLEPFG-C TLLSYVDDLL IGAPTSQICF EVTLALLIYL AKAGHKASKA KLQLCQPTVK
                   FESFGDI--E GVHIIADDMI IASNSKEEHD AILQRVMDRA RKLHVKFNKD KLQYQVSKVH
                   DRILRPH-QQ YAAAYLDDVV IHSTDWDSHL PRVQAVLDAL RKAGLTANPQ KCAIG-EEAK
                   DKLLGPH-QI IGSIYLDDIV IFSTDWNSYL PKVQAVLDSL KIGGFTVNPE KCAIAMEEAR
                   DRILRGH-DA YCAAYLDDVV IFSSDWQSHL QHLDTVLSLI KSAGLTINPK KCALAFTETR
                   AEKLAMFSQE CILQYVDDIL LQTVDKQEHL ILLEELFTIL SNAGLKLHTT KVKLLQPEVQ
                   NDVFRDFLDV FVIIYLDDIL IFSNSLSEHQ AHMKKVFSRL WVHQLYVKFE KCEFHKSSIE
                   ADVLATFSPE CLLQYVDDIL LQTVTEEEHL ILLAELFELI YNSGFKMNTR KVVFLKPEVE
                   EKVLGDFTR- QCIVYLDDII IFGSTVEEHD SRLFNVLERL REEGLKLSID KCKFTRKSVR
                   NDIFCDMLQS YVVVYFEDIL VFSSSLSEHT VFLKSVLQLL RENNLYAKLE KCEFYKVKIS
                   NGLLEGM-EQ FALAYLDDIA VFSHTWKDHL SHLSQVLGKI KTAGLTIKPG KCQIGMTEVQ
                   HKAMPDAAER GTLSYVDDIL IKSTTFGEHI AELRYVLNQL KKAGVKLSLQ KAQWCRSKVN
                   NDIFHDLIDQ FVIIYLDDIL IFSDELEQHQ QHVKEVLSRL RKHNLYAKLE KCQFESTSIK
                   QHTLKTWH-S VLLQYIDDIL LCSPSQDANY HDTVSLLRHL AAEGHKVAKH KTQMGAESVE
                   NDIFRDFLDL FVIVYPDDIL IFSSSLEEHR LHVKQVFSRL CTHKLFAKLE KCEFEKSSIE
                   EKAVGDMNL- EVLVYLDDLI IFGRTLEEHE ERLIKVLDRL -ANGLKLSLD KCQFC-SQVK
                   DETYTGL--Q GVAAYVDDLL DYGKTLEEHD SNLKAMLQRS REKLVKFNKD KCTLRKGEVK
                   NYIFRDMLQS CVVVYLDDML VFSSSLSEHI LQVKSMLQCL RENNLYAKME KCEFHKSKIS
                   AAVLKGFTPE NLLQYVDDXX XXXXXXXXXX XXXXXXXXXX XRAGLKVNPK KCQFMQTSVT
                   NQALEGL--A GVKTIADDIL IVGSATRDHD LKMIKLLERC RQKGIKLNLE KFKLKMTDVP
                   RETLSGI--P GVLNVSDDIL VYGTSQQEHD KRLEQVFQRL QDYNLTLNSS KCKYNQKSLT
                   IYSFRDML-S SVVVYLDDIL VFFSSLSKHI PQVKSGLQRL REDNLYVKLE KYEFLKTNIP
                   EECLIGLRDD ICQPYLDDNL VHSKSFYDHV EDVRAVLQHY QKHGVKLTAK KCELFKDHVR
                   ---------- ---------- ---------- ---------- ----VYVKFE KCEFHKSSIE
                   NGLLEGM-EQ FALAYLDDIA VFSHTWKDHL SHLSQVLGKI KTAGLTIKPG KCQIGMTEVQ
                   SRSLEPFE-C TLLSYVDDLL IGAPTSQICF EVTLALLIYL AKAGHKASKA KLQLCQPTVK
                   SSILHDI--P GVQCYLDDII VYAPTLDSHD KYLKKVLKRI DSAGLKLNHS KCHSRQTQLS
                   NYIFHDLLGR SVVVYLDDIL IYSNSLSDHH AHIQEVLLRL RQNHLYAKIE KCIFEVSLVH
                   DRILKPH-GR YAAAYLDDIV IHSTDWESHL AKVQAVVDSI RNAGLTANPA KCTIGLEEAK
                   ARDLAMLNDC KFYHYIDDVM ISGSSEEQVR KDLQTVVTYM QKRGWAINPE KIQGPATSVR
                   VSVFAGI--S GVTIYLDDIL IHAPSLEKHN AILDQVFHRL MDYNLILNEA KCVFTQSEVD
                   DQVLQGI--P HTKCYLDDII VTGTDESEHL ENLKRVLTRL EEYGLRANKE KCAFFKDSIQ
                   EQVLQGL--P SVHCFLDDIL ITGRDDAHHL SNLEAVLNRL EKCGLRVKRE KCEFFKNSLE
                   DQILQGI--D HVVCFLDDIL ITGSTVEKHL ALLDKVLSKL KASGVRVKLS KCHFLQESVE
                   XXXXXXXXXX XXXXXXXXXX IFSTSEDEHR IHMRKVFEGL RHHHLFAKLE KCEFHKSSID
                   HEAVEGL--P GVEVIADDIL VYGEATADHD KNLIXXXXXX XXXXXXXXXX XXXXXXSSVP
                   NDVFRDFLDI FVIIYLDDIL IFSNSLSEHQ AHMKKFFSRL RTHQLYVKFE KCEFHKSSIE
                   KQVLDRWQ-T TVVQYVDDLL LTAISKDLCR EASISLLQHL HEEGCKISPS KLQYCQQKVI
                   QQTLSGL--S GVKNFSDDIL VYGATQKEHD DNLTAVFKRL HDKGLTLNRS KCEFNKTQLE
                   NDIFRDLLGR YVVVYLDDIL IYSSNLEDHR CHVQEVLLEL MEHNIYAKRE KCIFEVPFVH
                   NDIFCDILDV FVVAYLDDIL VYSTSLEEHR KHMKEVFSRL RLHNLVVKAE KCEFERDNIE
                   ETLLSSI--P GVVPYFDDVL LMGPSESILA DRLREVLSRF DSSGIRLKKE KCEIGATSVN
                   NDIFRDFLDL FLIVYLDDIL IFSASEAEHR IHMRRVFERL CLHHLFAKLE K-EFHKSSIE
                   NNXXXXXXXX XXXXXXXXXX XFSSSLEEHG VHVKQVFSRL LTHKPFAKLE KCEFERPSIE
                   NRLLEGM-QD FAQAYLDDIA VFSQTGEEHL QHLQRVFAQI QDAGLTL-PE KCHLAMAEVQ
                   DRILKPH-RG YASAYLDDVV IFSPDWESHL PRVQAVLDSI WKAGLTANTK KCAMGLEEAR
                   NQALEGL--A GVKTIADDIL IVGSATRDHD LKMIKLLERC RQKGIKLNLE KCKLKMTDVP
                   NYIFCDMLQS CVVVYLDDIL VFSSSLSEH- ---------- ---------- ---------N
                   LQVLQGWYTT VLKVYVDDLL ICAESKETCE ADSLSLLQYL AHSNLRVSKG KIQWCMPHVS
                   DYLLSSL--P GVVPYFDDVF IVADSVESLT ERVRAVL-KF SDAGLKLKKE KCVFGVPSVE
                   NDVFRDFLDI FVXXXXXXXX XXXXXXXEHQ VHMKKVFSCL RSHQLYVKFE KCEFHKSSIE
                   DWVLKPH-RP YASAYLDDVV IFSTDWESHL AKVQVVLDSI REAGLTANPK KCAIGMEEAK
                   NKVLL---DE -YLLYVDDLI IVHKEH-KEI AKLNSTL--- ---------- ---------Y
                   NYIFRDMLQS CVVVYLDDIL VFSSSLSEH- ILVRSLLQRL RENNLYAKLE KCEFHXXXXX
                   NDVFRDYLDI FVIIYLDDIL IFSKSLAEHR LHMKKIFSRL RSHQLFVKFE KCDFDKTSVE
                   HNYLC---TS -XXXXXXXXX XAASNE-TLL TDVKAML--- ---------- ---------Y
                   NDIFRDFLDL FVIVYLDDIL IFSSSLEEHR VHVTKVFSRL RAHKLFAKLE KCEFEKSSIE
                   RKAAQ---KS ------DDGL ASASTPEAAV HILSKTKQML AESNLRIASN ---------K
                   NDIFHDLLGR FVVVYLEDIL IYSTTICLII VPMSRKFNKE NANHWYAKIE KCIFEVSSVH
                   NHLAN---QN -INFYVDDGL VSLQSADSAI KLVKETQELC AKGNLRFISN ---------N
                   RRTAK---EG -IDLYVDDCF KSLSTPKEAI NLLKRTQHLL SSANLRIVSN ---------R
                   RWSAQ---EG -VDFYVYDGL KSSASEETAI SLPMKTQDML ASSKLRIASN ---------R
                   RRSAQ---EG -VDFYVDDGL SS-PSEETAI SLLKRTQDML ACSNLRIASN ---------R
                   RQAAC---QE -VDFYVDDGL KSVPTAAEAI DLLNRTRKML ACSNLRIASN ---------R
                   RRTAQ---EG -VNFYVDDGL KSFPTEEEAI DLLRRVQEML SVANLRIISN ---------R
                   THHLK---QY -LFLYVDDLI SGADTVDDAY EISAEAKEIM LAAGMVWVTN ---------K
                   RRTAC---EG -VDFYVDDGL KS--STWMTA NLYQQMKRLS TC--LRACSQ ---------R
                   RKAAL---TS -VYLSATYVR SAVQMPNTLC DTSTMMDLHL PAPQRRTMQN RC---WQLIK
                   NDIFRDFLDL FVIIYQDDIL IFSSSVKEHR RHVKQVFSRL RAHKLFAKLE KCEFEKSSIE
                   ---------- ------SRCS NFSPSESEHV FHVKQVLQKS FC-----QIR ECEFHKSKIS
                   NDIFRDLLGV FVVVYLDDIL IFSSNLMEHR NHVCEVLKRL RENNLYAKLE KCTFEVSSVQ
                   EKVLGDLTR- QCIVYLDDII VFGSTVEEHD SRLFNVLERL REEGLKLSLD KCKFTRKSVR
                   NDIFRDLLGV FVVVYLDDIL IFSSNLRDHR SHVKVVLQRL RENNLYAKLE KCTFEVNSVQ
                   VNMFKNV--P NVVVFYDDIL IRNQDLDSHL KSIKEVLDIL ERYGLKIKRS KCEFMVTEVR
                   DTMLADL--P FSMAYMDDII VTSKNEKEHY AHSQKVFRRL SEYGFCMKLE KCSFFMSSIK
                   ENLMRDL--- DVIVYLDDLL VTGKTEQEHL QRLQAVLKRL QENGLRVKKS KCEFGKSQIE
                   ENLLQGI--P QVIVRVDDIL VTGKNRRQHL ENLEAVLNRL EKAGVKLKRS KCYFLRKEVE
                   EKLIGNL--P FTKVRVDDIL VSGRSDEEHL KNVETVLLIL EKAGLKLKEN KCVFMSPEVE
                   DRILGGM--K GVCCYLDDIL ISSENEEDHI KTLNEVLGRL QEYGVKAKKE KCSFMVSRVI
                   HQMFAHI--P GVNTMMDDVI VWGTTQQEHD NRLREVLSIA RRMNLKLNKD KCEFSVKKLT
                   DKMIAGL--P GVAAYLDDVI VSANSLEEHE KVLHELLKRI KDYGFRISPE KCNFAQSEIT
                   DKMVSGL--T GVAVYLDDII ISASSIEEHE KILRELFERI KEYGFRVSAE KCAFAQKQVT
                   DKLISGI--P GVSAYLDDLI IAASSYDEHE AILRQLFDRI REYGFRVSPE KCMFAVSEIS
                   DDILHEHIK- ICFIYIDDII IFSKDDETHY QNLDTIFRTL QQANMKCQLD KCEFMKRKVE
                   DDILRDYIQ- CCYVYIDDII IFSRNEKEHS THLKNIFTTL EKANMKVQLD KCKFFEKEVE
                   DDILREHIK- ICFVYVDDVI IFSKNETEHL QHINIVLKCL IDANMRVGPE KTRFFKESIE
                   DDVVRDRIK- SCYVYVDDVI IFSNGIEDHV NDVAWVLDRL SGANMRVSKE KSFFFKESVE
                   DDILREHIK- VCYVYIDDII VFSEDYDTHW KNLRLVLASL SKANLQVNLE KSHFLDTQVE
                   DDVLREQIK- ICYVYVDDVI IFSENESDHV RHIDTVLKCL IDANMRVSQE KTRFFKESVE
                   NNILRPLLK- HCLVYLDDII IFSTSLTEHL NSIQLVFTKL ADANLKLQLD KCEFLKKEAN
                   NDILRPLLK- HCLVYLDDII VFSTSLDEHL QSLGLVFEKL AKANLKLQLD KCEFLKQETT
                   NNLLEDLIK- DCLVHLDDII IFSTSLEEHI LSLQKVFKKL REANLKLQLD KCEFMRKETE
                   DNVLRGLQN- ICLVYLDDII VYSTSLQEHL ENLERVFQRL RESNFKIQMD KSEFLKLETA
                   DSVLGDLNT- ICLFYLDDII IFSPSLQKHL LDIKMVFEKL RAANFKLQPS KSEFLRKEIE
                   NNLLEDLIK- DCLVYLDDII VYSTPLEEHI LSLKKVFEKL RDANLKLQLD KCEFMKKETE
                   NNILRPLIK- HCLVYLDDMI IFSTSLDEHL NSLQLVFEKL SESNLKLQLD KCEFLKKEAT
                   DDILREQIK- FCYVYVDDVI IFSEDENDHV KHVDWVLKSL YDANMRISAE KSRFFKKSVS
                   TSIFSDLIEE MVEVFMDDFS VYGPSFSSCL LNLGRVLTRC EETNLVLNWE KCHFMVKEGI
                   ISIFSDFLEN CIEEFMDDFT VYGSSFDGCL DSLEKVLNRR IETNLVLNFE KCHFMVEQGI
                   QAIFADLNEK TMEVFMDDFS VFGVSFSLCL ANLKTVLERC VKTNLVLNW- KCHFMVTEGI
                   MAISSDFCEK IIEVFMDDFS VYGSSFDDYL SNLDRVLQRC KDTNLVLNWE KCHFMVNEGI
                   MAIFSDMVEK CIEVFMDDFS VFGPSFDGCL SNLERVF-RC EESNLVLNWE KCHFMVQEGI
                   NELFGPFLGK FVLVFFDDIL IYSNNLTNHV KHLTLVMEVL AKHQLFANRK KCLLRQSQID
                   NSIFKPFLRK FVLVFFDDIL IYNKSWKDHV EHVDRVLQLL EEKKLYAKRS KCFFVVQEVE
                   NKILTPFLRK CVVVFLDDVL IYSRDMEEHV LQVKQVFQKL KDHQLKLKLS KCRFAQTTLE
                   NSVFQKFLRK FVLVFFDDIL IYSKSKKEHL QHLKLVLEVM REHKLFAKRS NCAFATSRVE
                   NQLFKEYLDK FVVVYLDDIV VYSQTLEEHV KHLWMIFKVL RENTLFVKRE KCYFAQTEIL
                   NEVFQEYIDE FMVVYLDDIV VNIHTLEEHL EHLRKVLARL RE-HLYAKLY KCSFAQKQID
                   NNVLFDYLDD FVVVYLDDIV IYSRTLEEHV NHLSLVLSQL RKYTLYVKME KCEFAQQEIK
                   NRVFREYLDK FIVVFVDYVL IYSRTQKDHE HHLRISLQLL RNNQLYAKLS KCEFWMEKVK
                   NRIFHPYLDK FVVVFIDDIL VYSKSEEEHV EHLRVVLGVL REKKLFAKLS KCEFWLEEVS
                   NKVFMEFLDK FVVVFIDDIL IYSKSEEEHE QHLRLVLEKL KEHQLYAKFS KCDFWLTEVK
                   NSIFMEYLDK FVVVYLDDIL IYSMNEREHA EHLRLVLMKL REHRLYAKFS KCE-------
                   NSVFQEVLDE FVIIFIDDIL VYSKSLEEHE VHLRRVMEKL REQKLFAKLS KCSFWQREMG
                   NGVFRDFLDE FVIIFINDIL VYSKSWEAHQ EHLRAVLERL REHELFAKLS KCSFWQRSVG
                   NEVLRAFIGR FVVLYFDDIL IYSRSLEEHL DHLRVVFLAL RDARLFGNLG KCTFCTDRVS
                   NEVLRAFIGK FVVVYFDDIL IYSKSMDEHV DHMRAVFNAL RDARLFGNLE KCTFCTDRVS
                   HEVLRPFIGS FVVVYFDDIL VYSNSEQDHL IHLKKVFLKL REKKLYAKME KCEFFTSSVS
                   NNMFGPHIGK FVLVYLDDIL VFSKNAEEHK EHLRTVLEIL RKNQFKAKRS KCDFNRPELH
                   NHYLRQYLGD FVICYLDDVL IYSKTKEDHL EHIRKVLEIL RKHKLYAKAS KCDFGRTQVQ
                   NDVLRDMINV FVVVYLDDIL IFSRTMEEHH QHVRLVLQRL LENRLFIKAE KCIFHSASVG
                   NDIFQDYLDR FLIIYLDDFL VFSRSQSEHE NHVKMVLQRL RDHGLYAKLE KCAFDLQEVD
                   NDIFRDLLGK SVVVYLDDIL IFSQDLETHR SQVKEALSRL RENFLFAKLE KCTFEVPKIS
                   NDVLRDMLNK FVFVYLDDIL IFSSSLQEHI FHVRKVLQRL LNNHLYVKPE KCQFHVTQVK
                   NDTLRDYLDI FCTAYLDNIL IYSQTRSEHI QHVRKVLQKL REAGLFAKLV KYEFTVHETK
                   NDSLREYLDV FCTAYLDDIL IYSRTRTEHE EHLKLVLEAL RKAGLYANAA KCEFFVTETK
                   NDIFHDLIEG VVCIYLDDIL IFTRMVEEHR RITRLVLERL RRYKLYLHQD KCEFERTKIE
                   NQVLRKFVDI FVVVYLDDIL IFSPTLKQHK EHVHLVLQAL QNAKLLVEPE KSKFHAQEVE
                   NETLRDLLDV CVVAYMDDIL VYTKSLQEHT KQVQDVFERL TKSGFKTAPE KCEFHKKEVK
                   NHVLRECLNI FVVIYLDDIL VFSKTLEKHK QHVHTILQKL QNAKLLVEPE KYLFHSKQIN
                   TNVLREYLDI FVVCYLDDIL IFSDTEEEHT EHVHKVLKAL QDANMLVEPT KSHFHQSQVT
                   NWTLREFLDD FCSAYLDDVL IYTDSLKQHQ EHVRKVLRKL QDAGLQVDIK KCEFEVKSTK
                   NEILMEYLDD FCSAYMDDIL IWSETEEEHQ THVRQVLERL KKAGLQADIK KCEFHVTETR
                   NGVLGDTLGD YASAYLDDIL IYSSSKSDHW SKVTRVLDKL AAAGLNLDLD KSAFAVKEVK
                   NWTLREYLDE FCSAYLDDVL IYTDSLEQHQ DHVRKVLRKL QESGLNVDIK KCEFGVKSTK
                   NYVLRDYINK ICVVYLDDIL IYSKNEKEHS EHVSTIINVL RKHQLYAKKS KCEFYVPKIQ
                   ADTFRDL--R FVNVYLDDIL IFSESPEEHW KHLDTVLERL KNENLIVKKK KCKFASEETE
                   VEIFGKI--K SLLQYFDDLL VHSKDYMVHF IEIIRMLLYC RKYLLFISRE KSEMLKTEVD
                   NTILGEAKES HVVCYMDDIL IHSKSESEHV KHVKDVLQKL KNANLIINQA KCEFHQSQVK
                   NTILGEAKES HVVCYMDDIL IHSKSESEHV KHVKDVLQKL KNANLIINQA KCEFHQSQVK
                   DKALLGVKKT EIIAYMDDLL CHSQTEVEHI KILEKLFQIL AVNNLRINSK KAAFFTDSVN
                   SSMLDRVSKS NFCNYVDDVL AYSSDCETHV KVLQQIFSAC RHFGARLGAK KCTFGQASTA
                   KETLGNDLGN KAVVYLDDVL VTGRTEDEHL EALDVVLDRL RKAGFLLNPD KCILGVKKTT
                   EEIIGDL-GV CAFVYVDDLL IASKDMEQHL QDVKEALTRI RKSGMKLRAS KCHIAKKEVE
                   RQVLDGL--E DVMVYIDDVL IYSKTFEDHI RTLEMVLERF RKFNLKASPN KCEFFKESIV
                   KQVLGLE--K EVTVYIDDVL IFSKTFEEHL NSLRKVLERF RKFNLKVSPN KCEFFKQSIT
                   NRFIQDNHLN KVYAYLDDIT VTGETLEEHD RNLKKLLVAA KRHNLTINEE KSKLRMTSID
                   DEVLRGL--P FVYAYLDDVL IASTSPMEHA AHLRAVFERL STYNIRLNID KCLFGATNLD
                   NNTVHGL--E FLFSYLDDVI IASESPTQHN EHLRIVFERF NSYGITINLD KCCFGQPKVE
                   DDVFRGL--N FVHAYVDDCL IASPDRESHL KHLDIVFDRL QRHGITVNIQ KCQIGTNSLD
                   DQVIGPD-MP HAFAYLDDII VIGRTRQEHM DNLREVFRRL RAANLRINID KCDFFKKELK
                   DVVLGTEVRE FVVNYIDDLL VASETLNEHL EHLRQVFEKL KQARMTINLE KSNFIQKEVK
                   DKVIPANLRS NVFVYLDDLL IISADFPTHL KYLELVAECL RNANLTIGMA KSKFLFRNLN
                   NRMYTSK--- --ICWFCQTI S--------- ---KTIFCPK RKAGLTINVQ KSQFCLKTVD
                   DQVLRPH-SS YAAAYIDDII IHSASWDEHV KHVRAVLNGL RAAGLTANPA KCRLGREETA
                   DILLRPH-QS YAAAYLDDVV VHSMCWEEHL TRLRRVLLEL RRAGLTANPK KCHLGLAEAK
                   GKVLGSQLQR NIIAYVDDVV VMSKRKEDHI KDLQETFVNL RSAGLKLNPE KCVFGVSKGK
                   AKVLQSQIGR NVLTYVDDII VKSTKQENHI ADLQETFASF RQAGLKLNPE KCVFGVKKGK
                   RISLGSQIGR NVEAYVDDLV VKTRNQETLL SDLAETFESL RSARIKLNPD KCVFGVPAGK
                   TTLFHDMMHK EIEVYVDDMI AKSQTEEEHL VNLQKLFDRL RKFKLRLNPN KCTFGVRSGK
                   QTCLANHWGK RVEAYVDDVV IKIENSENFI EDLQLVFNSL RRYRWKLNPE KCVFGVPAGK
                   NQMFAPQLGK TMEVYIDDML VKSKKSADHI EHLTACFETL NKYNMKLNPA KCSFGVTSGE
                   NKMFNEHLGK TMEVYIDYML VKSLKKEDHV KHLEECFAIL NQYQMKLNPA KCTFGVPSGE
                   QRCFSTQIGR NVEAYVDDVV VKTKQKDDLI SDLEETFASI RAFRMKLNPE KCTFGVPSGK
                   TIAFSGIES- QAFLYMDDLI VIGCSEKHML KNLTEVFGKC REYNLKLHPE KCSFFMHEVT
                   TLAFSGLTS- QAFLYMDDLV VIGCSEKHML KNLTDVFKLC RQHNLKLHPE KCTFFMKEVT
                   QFIFQELISN IMQLYMDDII VYAATPEECM EKTEMVLKRA AEFGLKIKWK KCNFMQRRIH
                   INALGDLANS FVIVYMDDIM VVSPTKELAL ERLKTVLNVL TKAGFTFNLA KCSFLKTTVQ
                   NKIFADMIEN KVVVYMDDIL LATENINEHL ETLKEIFKRL VENKLELRID KCEFMQSSIK
                   VDLLKEI--P NVQVYVDDIY LSHDDPKEHV QQLEKVFQIL LQAGYVVSLK KSEIGQKTVE
                   VDLLKEI--P NVQAYVDDIY ISHDDPQEHL EQLEKIFSIL LNAGYVVSLK KSEIAQREVE
                   VDLLKDI--P NVEVYVDDVY FSNDTEEEHL KTMDLLFQKL QTAGYIVSLK KSKLGQHTVD
                   VDILKDI--P NVQVYVDDVY VSSATEQEHL DILETIFNRL STAGYIVSLK KSKLAKETVE
                   VDLLQGI--P NVEVYVDDVY ISHDSEKEHL EYLDILFNRL KEAGYIISLK KSNIANSIVD
                   MEILKGL--- PVVVYIDDIL IVTNDEEEHL KILDETLSRL TKEGFRLNYK KMEIAKDDVE
                   GRALQPVFDC YIIHYIDDIL CAAETKDKLI DCYTFLQAEV ANAGLAIASD KIQTST-PFH
                   ATAIHKVWQM YIIHYMDDIL IAGKDGQQVL QCFDQLKQEL TAAGLHIAPE KVQLQD-PYT
                   DKAILTVYDS YIVHYMDDIL LAHPSRSIVD EILTSMIQAL NKHGLVVSTE KIQKYD-NLK
                   AAAIEPVWQM YIIHYMDNIL IAGKIGEQVL QCFAQLKQKL TAAGLQIAPE KAQLQD-PYT
                   ATAIHKVWQM YIIHYMDDIL IAGKDGQQVL QCFDQLKQEL TIAGLHIAPE KIQLQD-PYT
                   ATAIAPVFQL YLVHYMDDIL LAHTDEHLLY QAFSILKQHL SLNGLVIADE KIQTHF-PYN
                   AAAIAPVWEA YILHYMDDIL LACDSAEAAK ACYAHIISCL TSYGLKIAPD KVQVSE-PFS
                   GRALQPVFDC YIIHYIDDIL CAAETKDKLI DCYTFLQAEV ANAGLAIASD KIQTST-PFH
                   SQVLQPYYSF LVYHYMDGIL VATPPKGTVL KTLPHLQRIL QQGGLHIAPD KVQLSS-PFH
                   AEVIRPIFDA VIIHYMDDIL IAAAEERQTE VIFEAVKTTC HEKGLKINEA KTQRAP-EVS
                   GQVLEPLHSL RMLHYMDDLL LAASSHDGLE EAGEEVISTL ERAGFTISPD KVQREP-GVQ
                   AAVLSPIFMS TIIQYMDDIL LASPTQEELQ QLSKMTLQAL VTHGLPVSQE KTQQTPGQIR
                   AAVLNPMFTS TIVQYMDDIL LASPTNEELQ QLSQLTLQAL TTHGLPISQE KTQQTPGQIR
                   AHILQPIFQC TILQYMDDIL LASPSHADLQ LLSEATMASL ISHGLPVSEN KTQQTPGTIK
                   QEPLRQVFQS LLVSYMDDIL IASPTEEQRS QCYQALAARL RDLGFQVASE KTRQTPSPVP
                   RQVLEPFNDV IIIQYMDDIL IASDTDLEHD RVVLQLKELL NGLGFSTPDE KFQ--KDPIH
                   TKILEPFNEI VIYQYMDDLY VGSDEIGQHR TKIEELRAHL LSWGFTTPDK KHQ--KEPFL
                   QEILQPFYEV QLYQYMDDLF VGSNSKKQHK ELIIELRAIL LEKGFETPDD KLQ--EVPYS
                   RHVLEPFNDV TLVQYMDDIL IASDTDLEHD RVVLQLKELL NSIGFSSPEE KFQ--KDPFQ
                   QRVLKEIVDL EIIQYMDDMW IGSDPEKEHD EKVEEVRKLL LLRGFETPDK KVQ--KRPYD
                   ASLLEVFHTV QLYQYMDDLF VGSDTAEEHE KAIVELRALL MTWNLETPEK KYQ--KEPFH
                   QKILRGWHMI QFGIYMDDIY IGSDGLEEHR GIVNELASYI AQYGFMLPED KRQ--EGPAK
                   QEILRDWHMI QFGIYMDDIY IGSDDIMKHR EIVEELASYI AQYGFMLPEE KRQ--EGPAK
                   QEILEDWHEI QFGIYMDDIY IGSDEIKKHR EIVKDLANYI AQYGFTLPEE KRQ--KGPAK
                   DNIIQPFNQL DIYQYMDDIY IGSNSKKEHK EKVEELRKLL LWWGFETPED KLQ--EEPYK
                   QKIIENIHDV MLYQYMDDLL IGS-NRDDHK QIVQEIRDKL GSYGFKTPDE KVQ--EERVK
                   HRDLASFNQV VMLQYVDDLL VAAPTYRDCK EGTRRLLQEL SKLGYRVSAK KAQLCREEVT
                   NRDLQGFHFV SLLQYVDDLL IAADTQAACL SATRDLLMTL AELGYRVSGK KAQLCQEEVT
                   ARDLQKFDGC VLLQYVDDLL LGHPTAVGWP REQMLYSGTW RTVGIRCPRK KAQICRQQVC
                   EQVLDKVK-L CLLQYVDDIL ISGEDIEKEA GFSTHIFDHL QFEGLRVSKG KLQCMEPKVK
                   HRDLAPFNQL TLLQYVDDLL IAAASKELCQ QGTERLLTEL GNLGYRVSAK KAQICQTEVI
                   HRDLANFHQV TLLQYVDDLL LAGATKQDCL EGTKALLLEL SDLGYRASAK KAQICRREVT
                   HSDLADFYAL VLLQYVDDLL LAAATRTECL EGTKALLETL GNKGYRASAK KAQICLQEVT
                   HQDLAGFYAL ILLQYVDDIL LAAKTKEECK EGTRALLQTL GSLGYRASAK KAQICQKQVT
                   HRDLTDFHEV TLLQYVDDLL LAAPTKKACT QGTRHLLQEL GEKGYRASAK KAQICQTKVT
                   HRDLADFHDL ILLQYVDDLL LAATSELDCQ QGTRALLLTL GNLGYRASAK KAQLCQKQVK
                   HRDLAPFNQV VLLQYVDDLL VAAPTYEDCK KGTQKLLQEL SKLGYRVSAK KAQLCQREVT
                   YQSLHKII-S EICIYMDDVL IASKDRDTNL KDTAVMLQHL ASEGHKVSKK KLQLCQQEVV
                   TSILDSWHEI TLLQYVDDLL LCAPDLPTCE ASSTDLLSFL ADQGCKASKE KLQWCQTTVV
                   RELLDSCE-T IVIQYVDDLL LAAHSNEVCL QDTRKVLTLL STAGLKVSKE KIQISRATVH
                   KDHLKEID-V VLIQYVDDLL LAACSSDQCL AATKILLDFL ATKGYKVKRS KVQTCRRTVL
                   KADLEDVMES TLIQYVDDLI ICSPSLEQCH RDSIKVLTKL AEGGHKVSKN KTQYCQSQVE
                   YNGLASCSGC KLLQYVDDIL LMSEDRDHHL RSLAILLQGL KDLGVKINPK KSHFCKDQVQ
                   RRDLDRLQ-I TLVHYIDDIM LVGPSEQEVA TTLDSLVTHM RIRGWEINPT KIQGPSTSVK
                   DNCFSRY-SD FIAVYIDDIL VFSESERDHE KHLRVMLQVC QENGLVLSPT KMKVAVKTIE
                   DDCFRGT-ER FIAVYIDDIL VFSETEEKHA EHLWKMLQIC KKNGLILSPS KYKIGVKRVD
                   DNVFKGT-EK FIAVYIDDIL VFSETAEQHS QHLYTMLQLC KENGLILSPT KMKIGTPEID
                   DNVFRGT-EE FIAVYIDDIL VFSETEEEHL KHLRILLQIC QQHGLVLSPT KMKIGTKTIE
                   DHCFKGT-EA FIAVYIDDIL VFSKTEKEHE EHLQIMLSIC QRNGLILSPT KMKIAQAEIE
                   DNCFRGT-ED FIAVYIDDIL VFSETIHQHK EHLKKFMTIC EKNGLVLSPT KMKIGTRQID
                   DAVFKGC-EK FLAVYIDDIL VFSNNEEDHA KHLVIMLQRC KEHGLVLSPT KMNIAVREVN
                   DQCFKGT-EE FIAVYIDDIL VFSENMAEHT KHIGIMLKIC QENGLVLSPS KICLAQREIE
                   DRIFRPY-YD FIIVYIDDIL VFSKTIEEHK IHIAKFRDIT LANGLIISKK KTELCKEKID
                   DNYFNQL--E NCIVYIDDIL LYSRTQDEHI KLLEKFAHII ENSGISLSKT KAEIMKNQIE
                   DECFRGM-EE FIAVYVDDIL IFSNSVQDHK RHLQRFFEVC TKEGLVLSPT KMKIGVREVD
                   QESFGDL--K FALLYIDDIL IASNNEKEHI EHLKIFFNRV KEVGCVLSKK KSKMFLKEVE
                   DNCFRGT-EK FIAVYIDDIL IFSDSKEAHR THLRQFITIC EENGLVLSPT KMKIGVQQVD
                   DNCFRGT-EE FIAVYIDDIL IFSDNISDHR KHLSKFLEIC KANGLVLSPT KMKIGAKEID
                   DTCFKGT-EA FIAVYIDDIL VFSETEQLHR DHLRKFLEIS KANGLILSPT KMKIGVKTID
                   DMCFAGT-EH FIAVYIDDIL VFSETEEDHV KHLHQMLHIC EKEGLVLSPT KMKIGATSID
                   DHCFAGT-EK FIAVYIDDIL IFSANDEEHV EHLKVFCAIV EKHGLILSSN KMQLGKREID
                   DEAFRVF-RK FCCVYVDDIL VFSNNEEDHL LHVAMILQKC NQHGIILSKK KAQLFKKKIN
                   QIALNEH-SA YSCVYIDDIL VFSENEKDHE IHVSKVLNRC INLGIILSKK KSQLFKETID
                   NNAFRDF-AS YCCVYVDDIL VFSNNIKDHY AHVAQVLRKC AELGIILSKK KAQLFKCRIN
                   QTAFNQH-SK YCCVYVDDIL VFSNTEEEHY IHVLNILRRC EKLGIILSKK KAQLFKEKIN
                   QTALNGA-DK FCMVYVDDII VFSNSELDHY NHVYAVLKIV EKYGIILSKK KANLFKEKIN
                   QDALRGL-EE FSLVYVDDII VFSDNKNDHQ DHVMKVLRRI ESLGIILSKK KANLFKEKIN
                   DESLSNM-PQ FCAVYVDDII VFSKTEEEHL GHVKIVLNRC KALGIVLSKK KAQLCKTTIN
                   DNSFKEY-SA FCAVYVDDIL VFSKTLDEHY DHLETVLRKC IETGIILSKK KAEVAKTKIN
                   DQSLKGL-EH ICLAYIDDIL IFTKSKEQHV NDVRIVLQRI KEKGIIISKK KSKLIQQEIE
                   DNNLRGL-ED ISLAYIDDII VFTKTKDYHL KQVARVLIQL GNHGVILSKE KAKIAFEEIE
                   NRSLHNL-EH ICLVYVDDII IFSEDKNDHL SKVLQVLKRC EDEGIILSQP KAKIAHKEID
                   DKNLEGL-EN FCLAYIDDIL VFTNSREEHL SKLLVVLERC KEKGLILSKK KAIIARQTID
                   IKIFQPI-LF SALVYIDDIL LFSETLEDHI KLLNQFISLV KKFGVMLSAK KMILAQNKIQ
                   SKKLV---EL -FLVYVDDII VASSTE-KAT TALLKDL--- ---------- ---------Y
                   SHKLN---QL -FLIYVDDII VVSSKS-EAI PILLQNL--- ---------- ---------Y
                   ---------- -FLVYVDDII VSSSSE-KAT SALLQDL--- ---------- ---------F
                   SSSLL---SL -ILVYVDDIV IASTSE-AAA AQLTEEL--- ---------- ---------Y
                   AEFLT---QS -I-------- ---------- ----ENL--- ---------- ---------H
                   DKYFI---QK -ISLYVDDLI YTGNSE-KMM QDFKKDM--- ---------- ---------Y
                   DEHLL---KL -VSLYVDDLF VTGNNQ-SMI DNFKAEM--- ---------- ---------Y
                   DSYFV---EN ------DDMI YMGSSS-FLI NEFKACM--- ---------- ---------F
                   DKYFK---EK -ICLYVDDLI FTGNNP-SMF EEFKKEM--- ---------- ---------Y
                   DSSLL---SF -TGVYVNDLI ITGDHD-DEI RSFKGEM--- ---------- ---------T
                   TTFLI---VQ -IQIYVDDIV FGGTSD-KLV KTFVKTM--- ---------- ---------Y
                   TEFLT---QQ -IQIYVDDIV FGGMSN-EML RHFVQQM--- ---------- ---------Y
                   TEFLT---QQ -IQIYVDDIV FGGMSN-EML RHFVQQM--- ---------- ---------Y
                   KTFLL---KN -IQIYVDDII FGGSSH-VLM KKFADVM--- ---------- ---------F
                   SKFLL---KN -IQVYVDDII SGTTSE-HLC EEFSSLM--- ---------- ---------F
                   DNTLT---AA -MCLYVDDIL IFGSNL-NVI EEVKNLL--- ---------- ---------V
                   TSVMS---KH -ILLYVDDML IVGRNA-SRI QELKQEL--- ---------- ---------Q
                   DQTIR---KF -FVLYVDDIL LASSDK-DLL AETKGFL--- ---------- ---------Y
                   DSYMV---KL -YVLYVDDML IAAKKK-YDI QKLKGLL--- ---------- ---------K
                   ESVMG---QH -ILLYVDDML IVGRNV-SRI NSLKEQL--- ---------- ---------Q
                   ESVMC---EQ -ILLYVDDML IVGKDV-SKI DRLKKQL--- ---------- ---------K
                   DSFMK---SQ -ILLYVDDML IVGKDK-GLI AKLKGDL--- ---------- ---------Q
                   DSFMV---EH -ILLYVDDML IVGRDT-GKI DKLKKEL--- ---------- ---------Q
                   DNCLV---SN -ITVYVDDFF IFSNDK-VET ENLKQIL--- ---------- ---------Q
                   TEVLR---SL -FLLYVDDML VACSED-REY EDIENTL--- ---------- ---------N
                   EQALK---EC -YLLYVDDVV IATGDM-TRM NNFKRYL--- ---------- ---------H
                   EQALK---EC -YLLYVDDVV IATGDM-EGM INFKSFL--- ---------- ---------H
                   HNFVT---QK -WLLYVDDIL YLGNSN-EMI KE----L--- ---------- ---------Q
                   SSTLK---ET -FAVYVDDIL VASRNR-NMI SRVKNCL--- ---------- ---------S
                   HVYLT---EN -IIIWVDDLI IAASDN-SLL KDVKEML--- ---------- ---------H
                   SDFLK---EI -MLVWVDDII IAANSN-ELL IKVKKKL--- ---------- ---------S
                   DGVLK---DL -LLVYVDDLI LACQSR-EDM EDLKAKI--- ---------- ---------L
                   DEVLK---SI -YAVYVDDLI IISYDE-NEI SAIKRKI--- ---------- ---------Y
                   DEFLR---GI -FAVHVDDFS LFAKTR-EIM DKLKGEL--- ---------- ---------Q
                   NHVLT---SL -MLVHVDDTA LYG-ER-SIL DRFKADV--- ---------- ---------S
                   DGKLT---QR -YNVHVDDIL PGGPDA-EAV ADVKRRI--- ---------- ---------S
                   RSELE---AM -YLVYVDDLL LIAAKDINIV RQLKDKL--- ---------- ---------C
                   KEYLI---KK -TCLFVDDMV VTSSNR-ELA NKFIDTL--- ---------- ---------D
                   KSYLI---KQ -TCLFVDDMV LFSKNL-NSN KRIIDKL--- ---------- ---------D
                   RSFLI---KK -ICLFVDDML VVGNDV-KYI KKFISKL--- ---------- ---------D
                   KRVLE---DI -YGLYVDDIL MVGSSQ-KVI DNFVDQL--- ---------- ---------N
                   KSYLI---NC -TCLFVDDMI LFSKDL-NAN KKIITTL--- ---------- ---------D
                   TKVLM---DL -IALYVDDMF LTSSNI-TIL NDFKLEL--- ---------- ---------E
                   RQYLN---GI -MAVYVDDCV IAA-SNEQRL DEFINKL--- ---------- ---------D
                   VKIML---ST -VACHVDDFL WAGSQN--FS TNVIPIL--- ---------- ---------C
                   RSQLL---DL -VCVYVDDLI WAGTNS--FK EQVIDRL--- ---------- ---------K
                   QSFLI---SI -VALYVDDIL WGGTAI--FE ESVIQLL--- ---------- ---------K
                   KEIML---ST -VA-HVDDFL WAGSQN--FS TNVIPIL--- ---------- ---------C
                   KEIMQ---TL -VACHVDDFI WGGTQS--FS TTVIPEL--- ---------- ---------C
                   AQTMS---DL -YLIYVDDIL AVSEKP-DRI METLSSL--- ---------- ---------R
                   AQNLR---FL -YISYVDDLT IVSADT-KAI LKALENI--- ---------- ---------T
                   ADTLR---DL -YAVYVDDIA VAAQDP-EGI IRQLKEK--- ---------- ---------Y
                   AATLR---EA -YLVYSDDIL VVSHDP-KRT MDF------- ---------- ----------
                   GECMR---NL -YLCYVDDIL VIHHQP-EDV IKKIDKY--- ---------- ---------M
                   AATME---EL -YLIYTDDFL CISHDP-KSI LDTIGKH--- ---------- ---------T
                   ADTLR---AL -YCTHVDDFM IVSKTP-EKI MESIKAI--- ---------- ---------Y
                   LQHLA---LD -SSLVVDDFG VKYVGK-EHA EHLVQCL--- ---------- ---------L
                   IDHLA---LD -SSLVVDDFG VKYVGR-EHA EHLLHCL--- ---------- ---------L
                   VEHLA---AH -QTLVVDDFG VKYTGT-EHA QHLIDTL--- ---------- ---------R
                   AKRLD---KE -TSLVVDDFG IKTVGL-SHA KHLKNAL--- ---------- ---------L
                   EKRLA---EH -CTLVVDDFC VKYIGK-QHA EHLMGVL--- ---------- ---------K
                   KERLA---PH -MTLVVDDFG VKYVGK-EHA DHLVSVL--- ---------- ---------L
                   VGKLR---SI -VIVYVDDGM FLGRCDRQLT SIIKELV--- ---------- ---------D
                   VSKLQ---EC -VVLYTDDSI LAGPDL-EEL EQIKIDM--- ---------- ---------D
                   TTALV---AL -ILFWVDDAI ICSHDD-STI VSVIDDL--- ---------- ---------N
                   KKILT---KI -LMVHVDDCK ITG-SR-EKV MWIKKEI--- ---------- ---------K
                   RGILR---KI -FALYVDDNL LVGHPK-AIE CAIEQMK--- ---------- ---------D
                   AKTLR---SM -FGLYVDDNL IIGHPE-LVD DTIKQLR--- ---------- ---------D
                   KKHLT---GV PVMTHVDDTI LFGPKQ--EI EWFKVGV--- ---------- ---------K
                   LFHLD---RM -INLYVDNLI IATDDSEAMF KLYNKVKTVF NGLSMNFQSN ---------K
                   NYHLE---TC -LNLYVDNII IPTKGTNEAL SNYKEIKIIF NEASMNFLSN ---------K
                   KTHLD---SY -INIYVDNVL ISARTTKEAF NKFESIKKLF EDARMNFLSN ---------K
                   LHFLD---RN -VNLYVDNCL IGTFDKSEIT EIIKNSKDIF MKMKMNYVTN ---------K
                   RHHAL---NH -VNMYVDDIV FSVDEDDVAR ETVRQLVSLM KKGGFHWVSN ---------K
                   IYHAE---RY -LSLHIDDLI SSCVTIEEGI LFFNKCKDIL KEGGFNFESN ---------R
                   NLNAQ---KH -IRHYVDDYL DIFKGLKDAV LVTTDFRRKH ERKPTSWTRT ----------
                   TMNAL---KY -IYHYVDDYV DSFATESEAI SVSTRVKEIH KDAGFEFSSS ---------K
                   NRNAE---EH -INHYMDDYL QSFATIEEAI DTAATVDSIH KEAGFEWASN ---------K
                   NINAE---RF -IDHYVDDML SSVETEQEAI KLASSVRDIH GQGGFEWRSN ---------K
                   QHHAQ---GH -VSFYVDNCL YSTPTAKEAK DVVDGLRQLL AEGGFDWACN ---------P
                   KKTVD---IF -VSFYVDDYL ASIDNVQDAI ELAKTLGLLL RKGGFRWISS ---------R
                   ---------- ---------- VSLLKVQTIP RLELTAAVLA ARMGSQ---- ----------
                   RRTGI---DN -LNFYMDDGL KSVENVEQAI QLVKELKALC KEGGFNWSSN ---------R
                   RLTAE---EG -LNIYMDDIC DSVETEDTAK KRIAEVDELL EAGGFKWQSN ---------K
                   RETAS---LP -LNAYVDDIL TSHNDLKQLQ ATTKGVEDIL KAGGFAWVFS ---------K
                   RETAN---LP -LDSYVDDLL TSHDNLDQLK VITGNVEQIL KAGGFEWVFT ---------K
                   QQLAE---DE -LQLYMDDLI AGSNSVDGAI QLREELSALA QRGGFTWCSN ---------S
                   QQLAE---DI -IHMYVDDVL AGANSVNEAQ SSIRELQAAL SASGFPWTSN ---------K
                   YQVAL---DL -IDFCVDDLM TGAQSMEAAM ELKDRLCKAL NQVGFNWRTN ---------K
                   HQLAD---DE -LDMYVDNML TGTNSVEEAR SICTQMTQVL RTAGMNWAAN ---------K
                   VDIAD---KC -IDFYMDDLM TGADSVEEAN KLITLIPHEL QKVGFNWISN ---------K
                   KQLAD---DH -LDAYVDDIP TGANTFEELM ILKDELIALL DKGKFKWSSN ---------K

                   FLGYIISSRG FEMDPAKVSA IQKWPLPQST KAIQRFIGFA NYYHQFIKGF -
                   --GFI----- ---------- -----RPSTS PAGAGF---- -----FFVEK K
                   --GFI----- ---------- ---RPSPA-- ---------- --VSQFIDQL A
                   FLGFEIYHKK IKMDGSKVSA ILQWPVPASI KEVQQFICFA NFYQRFIKSF S
                   -----IF--- ---------- -----VPTS- ---------- --------PF L
                   -----VASRK LLPREAAYAT IEKWASPVVD YRLNDVTTTD AYPMPRVDEL L
                   FQGYIVLSSG FEMDPTKASV VTEWPTPVGL KAIQCFLGFV NFYRRFIKGF S
                   -----IYTQG ICMDPKKVSA ILDWPVCENR KALQRFVGFS NFYKEFSKQF A
                   YLGHRVGSGR VMPEPAKVEV IVNWPTPTTQ KQVLAFLGTA GYYYC-TPDR S
                   FLGYIISQHG LEMDPIKVEA ILM------- ----KEYIKA NLERDFIRPF A
                   YLGFSIGRGL VKPQVTKVES IQNWPRPSTK KQVRTFLGLT SYYRRFIPDF A
                   FLGYIISSSG FEMDPAKVSA VTEWP----- -AIQCFLGFA NFYRRFIKFF S
                   FLGYIISHKG LEMDPAKVQA IMEYPLPLIF ELFDRVKGAT IFVYNRIREG D
                   YLGHRVGSGR VMPEPAMIEV ILAWASPVVL VPKKDGSTRF WVYYRKLNSF S
                   FLGFAISPHG LKMDVDKVQA VLQWPIPNNV KEVQRFVGFA NFYRCFFRGF S
                   XXXXXXXXXG FEMDPAKVSV VD-SPMPLGL KSIQHFI-FA NFYQRFIKGL S
                   FLGFVISTGE VTMDFRDLNK ITIYPLPLVP ELFQDLRGAY NLLKEYIDDV D
                   -----ISSSG FKMDPVKVSA VLVWPPPVGL KAIQRFLGFA NFYRRFI--- -
                   YVGHVVSAEG IATDPSKIEA VSSWPKPRTI TELRSFLGFC GYYRRFVKGF S
                   YLGKIISHSG VKPDPAKVLA IKRWQIPLTK FELQRFMGTL NYRSK----Y -
                   FLGFIISSDG MSMDSRKVSA V---PVLNNR KAVQRFVGFA NFYWKFIKDF S
                   FLGHIISQNG LLPDPDHVNA VTQAPTPSDF QTLRAFLGLT SWYSKFIPNY A
                   FLGFVISTGG VAM------- ---------- EAVQRFIGFA NFYRKCIKDF S
                   YLGHVISSAG VEPDPEKVTT ITQWPVPQNI KELRSFLGLA SYYRKFIEGF A
                   YLGYNIGKGL VKPQLNKVQA IQDWPRPVKK KTGSSFLGDR GLLQ------ -
                   FGLHYRQRCD KTAQVNKTAA IQQWP-PLNK KQVQAFLGIT GYYRRFIPHF A
                   YLGHRVGSGR VMPEPAKVEV IVNWPTPTTQ KQVLAFLGTA GYYRRFIPNY S
                   FVCFKISNKG ILMDPKKVET IINWPVPVDR KAVQRFIGFS NFYRKFIKNF S
                   LIDHNIGRGL VKPQLNKVQA IQDWPRPVTK KQVRAFLGIT GYYRRFIANF A
                   YLGCNITYEG RHLDESRKAA ILQAPKPRTK KEMMSFLGLI NFCRAWIPNY P
                   YLGHVISSAG VEPDPEKVTT ITQWPVPQNI KELRSFLGLA AYYRKFIEGF A
                   WLYHLPRGNV YGLSSL---- ------CHLR LAVQRFVGFA NFYRKFIKDF S
                   YLGIQIQ--- ---------- -----RFL-- ------LNQS AKIGVNPNQF G
                   FLGYIISQRV LEMDPARVQA ILDWVQPLSL RVIQRFLGFA NYYRQFIKNY S
                   ---------- ---------- ---WSSPIIL --VPKLDG-- --TWWFVMTF A
                   FLGYIISHKG LEMYPVKVQA KLNWVQPLSL RAIHRFLGFA NYYRQFIKNY S
                   YLGYIVGRGL VKPQLSKVDA VQNWPCPKPK KQVRAFLGMV GYYRWFVP-- -
                   YYFFQ--W-- ---NFHGLSQ SICWPIPNDL KVVQRCVGFA NSYRKFTRIF -
                   YLGYNIGRGL VKPQLNKVQA IQDWPRPVTK KQVRAFLGIT GYYRRFIANF A
                   YLGYTIGRGV IKPQVNKVEA IRNWPQPVNK KQVRTFLGMV GYYRRFIPNF A
                   YLGHQVVSGR VMPEPAKVEV IVNWPTPTTQ KQVLAFLGTA GYYRRFIPNY S
                   YVGHIVSAEG IATDPAKIEA VVNWP-PNNL TELRSFLGFC GYYQRFVEGY S
                   FLGVTVGQSG RSINEQRVEL ISKMPLPTDE RSLRPYLGMT GFCRDFVPHY A
                   FLGFIVSQ-- --MDTKKVET VLN-PTPIDL KGVQRFIGFT NFYRKFIKKF -
                   YLGQLISTAG RTLDSSRTSC IRTMLPPQTK KEIMSFLGTV NYCRAWIANC S
                   YMGHIISSEG VMPDPDKVKA ITEMPSPHDR KSLQRLLGMT RYLAQYIP-- -
                   YLGYTIGRGV IKPQVNKTAA IQQWPRPLNK KQVQAFLGIT GYYRRFIPHF A
                   YLGYIVGRG- -KPQLNKVKA ILNWPRPLTK RQARAFLGIV GYYRWFVPNF -
                   YLGYILGNGE VKPDTTKIRA IAEILPPKTK KEVRSFLGLV GYYRRFLPNF S
                   FLGIQIGPGY RKPLQERSKA IATLPVPTSH KALRQFLGLL NFSREFIESF A
                   FLGFVISPGG IQTDQ-KISA FLNWPAPELF KEVQGFIGFA NFYRKFIKDF S
                   YLGVQIGPGY RKPLQERMKA ISVLPVPATQ KALRKFLGFV NFSRDFIESF A
                   FVGHVVSAEG IATDPEKVAA VLTWPNPTNL TELRSFLGFC GYYRRFVLGY S
                   FLGYIASSSG FKMDPAMVFD LQRWILPWGL KAIQRFLGFA NFYRRFIKGF T
                   YLGHRVGGGT LRPDTGKVDS IMAWPTPQTK KQVMSFLGTA GYYRKFVPNY S
                   FLGHEITAEG INPQKKKVEA IKNMKTPTDL KELRSFLGMM NYSRKFIDNY A
                   FLGFNISPHG LKMDVDKVQA VLQWPIPRQL KSARVFLGFA NFYRCFIRGF S
                   YLGFILSHGQ RQINPKRVQA LTKIKKPETP KEMMSFLGIV NYCRQWIPNC S
                   FLGFIISSDG MSMNSHKVSA VLDWPVPNN- RVVQRFVGFA NFYRKFIKDF S
                   YIGHIVYAHG VATDPAKVEA LCNWPVPKDL KALRSFLGFF GYYRRFVKDY A
                   YFGHILSAEG LKPDPNKITA IANMRPHDSR SELETVLGLA NYLAKFIPHL A
                   FLGYIVSSPG IEIDPANVSA VSEWPSPVGL RAMQSFLGFA NFYRRFIKDF S
                   FLGMNITPEG KLPDKHKMDT IQRLNLPASK TALRSFLGLV QYQRDFIPFF A
                   YIGHLLTSSG LKVDPEKVRA IQEMPAPTDI RGVQRFLGMV NYLSKFCGHL S
                   FFGYIFSENG VSADPQKVDA IKSTCQPQNT SEVRSFLGLV TYCGRFIPDL A
                   FIEYIVYFSG CEMDSVRVT- --EWPTPVGL KAIQSFFGFA NFYRRFIKGF S
                   FLGKIVSKDG HSMDPAEIAP VLALKRPENV GELRKILGFI SYYRPYIKDF S
                   FLGFVISPGE IQMDQKKIAA LLNWPASTSR KEVQGFIGFA NFYRKFIIDF S
                   YLGHRVGGGT LRPDTGKVDS IMAWPTPQTK KQVMSFLGTA GYYRKFVPNY S
                   YLGQLISAAG RTLDSSRTSC IRTMSPPQTK KEMMSFLGTV NYCRAWIANC S
                   FLGHIISQNG LLPDPDHVNA VTQAPTPSDF QTLRAFLGLT SWYSKFIPNL K
                   FLGYIISHKG IEMDPVKVQA ILNWVQPLSL RAIQRFLGFA NYYRQFIKNY S
                   YLGFSIGRGL VKLEPPKVES IQNWPRPSTK KQVRTFLGLT SYYRRFIPDF A
                   FLGMIWAGPV KSIPQPVLDS IAALKPPKNV KEAQSLLGLL GFWRPFIPHL G
                   FVGHRLSSLG IQPLQSNVEA IHKLPEPKDR AELPSFLGFT NYYLRFVADY A
                   YCGHIIDASG LHKSPEKIQA VLQAPLPKDV TQLRSFLGFI NYYSRFVPNL A
                   YLGHMIDASG LHKSANKLRA VAEAPVPVNV SQLRSFLGLV NYYARFVPNL S
                   YLGYRIDAQG LHPTETKLTA IVNAPSPSNV SELRSFLGLL NYYGRFLPNL S
                   FLGFIISTEG VRMDQKKVAV ILDWPVPSSR KAVQSFVGFA NFYRKFIQGF S
                   YMGHLLTAEG LRPDPDKVKA ILEMPNPENV QAVQRMLGFV NYLSKFLPHL S
                   FLGFVISPGG IQMDQKKIAA LLNWPAPTSR KEVQRFIGFA NFYRKFIKNF S
                   FLGHCISRGT KHITTDRILI IQKASYPQSA KQVRAFLGLV GYCRQWIPNM S
                   FYGFIFSGDG VSADPRKVAA IHEASAPKDA SEIRSFLGMA NYCSRFIPHF S
                   FLGYIISQHG LEMEPTKVEG ILNWVNLFLY VPFKDFV-FA NYYRQFIKGF S
                   FLGFVISTKG IVMDSKKVSA ILDWPTPKDR KAVQRFVGFA NFYRKFIRNF S
                   FLGYRIDASG IRPTESKVKA IHDAPEPKSK QELQAFLGLL NFYQSFLSHK A
                   FLGFIISTEG I-MDQKKVSA IIDWPVPSSR KAVQSFIGFA NFYGKFIQRF S
                   FLGFIISSDG MSMDSRKVSA VLDWRVPNDC KAVQRFVSFA NFYRKFIKL- -
                   YLGHRVGGGQ LCPDPAKVEA ICQWPIPKTQ KQVLAFLGTS GYYRKFIPNY S
                   YLGYVIGRGV VKPQVSKIEG IQQWPRPNSK KQVRAFLGIV GYYRRFVPNF -
                   YIGHLLTSSG LKVDPEKVRA IQEMPAPTDV RGVQHFLGMV NYLSKFCGHL S
                   FLPWVYS--- FEMDPVKVSA VSEWPTPVGL MAIQRFLGFA NFYGRFIKGF S
                   FLGHCLGPGT KHLDPSRKAK IERLPIPTNH RTLRNFIGIV SYCRQYILDA N
                   FLGYKVDAHG IHPTDTKVKA IHEAPAPKIN QELQAFLGLL NFYHSFLKDK A
                   FLGFVISPGG IQMDQKKISA LLNWPVPTSR KEVQRFVGFA NFYRKFIKNF S
                   ILSNRVLSG- -YPQESTNLL LSHWLGPLPS SNHIAVLGLF HPYRRFVPNF A
                   YLGIQIQ--- ---------- -----RFL-- ------LNQS AKIGVILNQF G
                   XXXXXXXXXG FEMDPVKVSA VSEWPTPVGL GAIQCFLGFA NFYRRFIKGF S
                   FLGFIISANG VQMDQSKVSA ILNWPVPASR KEVQRFIGFA NFYRKFIKGF S
                   FLGVNFE--- ---------- -----QIK-- ------MNQK KYISKILEKF -
                   FLGLVISPDG LPMDPMKVPA VLDWPIPNNR KAVQRFVGFA NFYRKFIKDF S
                   SLGLG----- ---------- ------DP-- ------LGFA APVT--IKGK A
                   FLGYIFSKRG LEMDPAKVQA ILDWVQPLSL RAIQRFLGFA NYYRQFIKNY S
                   ALGLR----- ---------- ------DP-- ------LGFL APVI--LRGK G
                   SLGLH----- ---------- ------DP-- ------LGFV APIT--VQGK L
                   SLGLN----- ---------- ------DP-- ------LGFA APVT--VQGK A
                   SLGLN----- ---------- ------DP-- ------LGFA APAT--VQGK A
                   SLGIC----- ---------- ------DP-- ------LGIA APVT--IQGK A
                   SLGLL----- ---------- ------DP-- ------LGFV APVT--IRGK F
                   VLGLK----- ---------- ------DP-- ------IGFL SPLT--VRVK I
                   SLGLR----- ---------- ------DP-- ------LGFV APIT--IQGK S
                   SLGLS----- ---------- ------DP-- ------LGFV APVT--IKGK A
                   FLGFIISSDG ISMDSCKVSA VLDWPVPNSR KAVQRFVGFA NFYRKFIKNF S
                   FLGYIISASG LEIDPAKVSA VLDWPTPSGL KA--IFLGFI NFYIGFIKGL S
                   FLGFIITSKG LEMDPGKVKA VLDWAQPLSL RAVQRFLGFA NYYRQFIKNF S
                   FVGHVVSAEG IATDPEKVAA VLTWPNPTNL TELRSFLGFC GYYRRFVEGY S
                   FLGFHISSKG LEMDPEKVRA VLDWMQPLSL RATQRFLGFA NYYRQYIKNF S
                   YLGFIIDQNG VRVDPEKVKS IATMPHPNNV TELKSFIGMV NFYSKFIQDL A
                   YLGIIIDLNG GRPNPEKVNA VVHMSIPSNV QK-PSILGMI NYYNSLCLTC T
                   YLGFVLNSQG LHPSPDKVDA VKNAPVPTCV KELKAFLGLV NYYGRFLPNQ S
                   YQGHRINSEG MQPIEGKVMA IKDAPAPTNV KELQAFLGML NYYSCYLPRL S
                   YLGFKLTKDG VVPLEDKLNA IRNAPEPKDT TQVKSFLGMI NYYHRHLPNL A
                   YLGHEIDGKG VHPTKEKVEG ICDAKRPENK DELRTFIGIV VYYAKFVPNL A
                   FIGDLISDQG VQPDPKKVSA ILNMERPKCR KDVQRFLGMI NYQGKFIPDL A
                   FLGFIIDKRG RRPDPKKTSV IRSMKAPTDQ KQLMSFLGAI CFYGRFVPKM S
                   FLGFIVDEHG RRPDPKKTEV IRSMKAPTDQ KQLASFLGAV SFYSRFVPKM S
                   FLGFIVDEKG RRPDPNKASK IRSMKAPGDQ KQLSSFLGAV CFYSRFVPKM S
                   FLGFVVSDKG IETSPTKVQA ISDFPIPRTL KELRSFLGLS GYYRRFIPNY A
                   FLGFIVTPEG IKTNPSKIEA IQNFPIPRNL KELRSFLGLS GYYRRFVKDY A
                   FLGFIVTKDG ATSDPKKVKA IQEFPEPKNV YSVRSFLGLA NYYRVFIKDG A
                   YLGFMVSSGG ITTSPSKVEA IQKYNQPTNL FSVRSFLGLA SYYRCFIKDF A
                   FLGYIVTADG IKADPKKVRA ISEMPPPTSV KELKRFLGMT SYYRKFIQDY A
                   YLGFIVSKDG TKSDPEKVKA IQEYPEPDCV YKVRSFLGLA SYYRVFIKDF A
                   FLGHIVTPDG IKPNPIKVKA IVSYPIPTKD KEIRAFLGLT GYYRKFIPNY A
                   FLGHVLTPDG IKPNPEKIEA IQKYPIPTKP KEIKAFLGLT GYYRKFIPNF A
                   FLGHIITTEG IKPNPNKIQA IVKFPIPKTP KEIKSFLGLC GFYRKFIPNF A
                   YLGHIISRDG IKPNPDKISA IQKYLIPKTP KEIKQFLGLL GYYRKFIPDF A
                   FLGHIVTQDG VKPNPNKISA IKKFPCPTNR RAIKSFLGLL GYYRKFIRDF A
                   FLGHIVTTNG IKPNPNKTKA ITNFPLPKTP KQIKSFLGLC GFYRKFIPNF A
                   FLGHIVTPDG IKPNPLKVEA IASYPIPTKV KEIRAFLGMT GYYRKFIPSY A
                   FLGFIVTNNG AATDPEKVKA IKEFPEPKNV FEVRSFLGLA SYYRCFIKDF A
                   VLDHKISEKG IEVDKGKVEV MMQLQPPKTV KDIRSFLGHA GFYRRFIKDF A
                   VLGHIISNKG IEVDPAKISV ISQLPYPSCV E-VRSFLGHA GFYRCFIRDF S
                   VLGHKVSSRG LEVDRAKVEV IEKLPPPVNV KGIRSFLGHV GFYRHFIKEF S
                   VLGHKISAKG IEVDKAKVDA IEKMPCPIDI RGIRSFLGHA GFYRRFIKDF S
                   VLGHKISVRG IEVDKVKIDV IEKLPPPMNV KRMRSFLGHD GFYR-LIKDF S
                   YLGHVISAHG VATDPSKTEA MIHWPTPKSV KELFGFLG-- -YYRHFVKGY G
                   YLGHIVS-EG VKVYPNKIKA IKEWKIPTSI KHLRGFLGLT GCYRKFAKNY G
                   FLGHIISAEG IATDPEKVQV IRDWPIPNNV KEVRSFLGMA GYYRRFVAHY A
                   YLGHFIDRDG LSTDPSKVLA VKEWPAPTNL KQLRGFLGLA NYYRRFVKNF G
                   FLGHRIGDGS IWMDKSKVQV VAEWRTPKKV PELRSFLGFV NYYRRFIAGY S
                   FIGHVIEEGR IKMDQQKIQA ITNWPPPKDI HALRSFL-VL NFYWLFVKNY S
                   FLGHLVSKNQ VRMDPKKVQA IVDWQAPRHV KDLRSFLGLA NYYRKFIAGY S
                   FLGHVVSREG IVVDPVKVKA VMNWELPKNI FEIRSFLGLA GYYRRFIKGF A
                   FLGHVISRGG VAVDPSKIEA VSKWEAPKSV AEIRSFLGLA GYYRKFIEGF S
                   FLGHVITAQG VAVDPSNVES VTKWTPPKTV SQIRSFLGLA GYYRRFIENF S
                   FLGHVISGKG IAVNPERVQA VLDWTQPESV KQVRSFLGLA SYCRRFVENF S
                   FLGHIVSAEG VSVDPEKIEA IRDWHTPTNA TEIRSFLGLA GYYRRFVKGF A
                   FLGHVISDQG VSVDPEKIRS IKEWPRPRNA TEIRSFLGLA GYYRRFVMSF A
                   FLGYVVTPQG IEVDKAKIEA IESWPQPKTV TQVRSFLGLA GFYRHFVRDF S
                   FLGYVVTPQG IEVDQAKVEA IHGWPMPKTI TQVRSFLGLA GFYRRFVKDF S
                   FLGFIISSQG ISMDESKVEA IKSWPIPKSI TEVRSFHGLA SFYRRFIRGF S
                   FLGHIVSREG LKVDDRKIRV IREWEVPQDL HKLRAFLGLA NYFRRFIQGY S
                   YLGFIVRQGQ VDKDPKKIEA IRDWPLPSTV REVRSFLGLA GFYRKFVEGF A
                   YLGYIVEEGR VRADPAKIQA VVEWPRPTDR TQLRRFLGFA GFIRRFIKGF A
                   FLGYRISPLG LSMDPAKVSA VLER-APTNK KEVQRFLGFA NYYRKFIPDF A
                   FLGYIISSRG FEMDPAKVSA IQKWPLPQST KAIQRFIGFA NYYRQFIKDF S
                   FLGFIIKPGQ IQMDPQKIQA MVDWPSPSSV KEVQRFLGFA NFYRKFILNF S
                   FLGLIVARDR IKIDPEKVQT IAAWATPTCI TDIQAFIRFA NFYRRFIKDF S
                   FLGLLVGVEG VKMDPEKITA VLDWQTPKKL TDVQAFLGFG NFYRRFIRDF A
                   YLGLIISEGQ VEMDPIKVNR VTAWPTPTNK KEVQSFLGFI NFYRRFIKDF S
                   YLGFTITPGH IHMSKDKVRS IQEWPTPTNL KEVQSFLGLV NFYRKFIKYY G
                   FLGFIISTTG ITIDPAKTQS IREWPEPKTV KDVQSFLGLA NYNRKFIKDY S
                   FLGYIIAPGE IRMEKSKIQA VKEWPQPQNW TEQQAFEQLR D-----AITR E
                   YLGHEISHNE IRMDRRKIAA VAEWKVPTSV KETQSFLGFA NYYRRFIKDF A
                   YLGFIIKAKG ISMDPAKVAA IREWEAPQTV KGVRSFLGFA NFYRKFIKNF S
                   FLGFIIGTKG VAVDPDKVAA VKQWAPPTTV KGVQSFLGFC NFYRKFVPEY S
                   YLGFIVKAEG VQADPEKIKA IRDWEAPTRL RGLRGFLGFA NFYRDFIDGY A
                   YLGLIIDAKG IRMDPEKVKA IMEWE-PLRL RAYVHFWDSQ TSTGDLSRDF S
                   FLGHELSAKG ITPDKEKILA IKDWPTPKTY KDAQSFIGLA GYYRRFIKDF S
                   FLGYSIGIQK IAPLQHKCAA IRDFPTPKTV KQAQRFLGMI NYYRRFIPNC S
                   FLGFHIHKDG ISPRAAKVRA ISELPEPRNA KEAEAALGLF GFFRRHIENY A
                   FIGYHISEKG FTPCQENIDK VLQWKQPKNR KELRQFLGSV NYLRKFIPKT A
                   FIGYHISEKG FTPCQENIDK VLQWKQPKNR KELRQFLGSV NYLRKFIPKT S
                   FCGYDISNGK ICPSQDKIEA IQKLKIPRTK DAAQSLFGAL NYHRRFIRNF A
                   FMGRIISAEG ISIPPENMET ILALKPPTTR KQVQSLIGNF CWLKSWVSAN L
                   FLGHEVTTEG YYPKTDNLAA IREFPKPTNK KALRRFIGMT AFYSTLVPKL Q
                   YLGHKVTLDG VETQEVKTDK MKQFSRPTNV KELQSFLGLV GYYRKFILNF A
                   FLGHEISRDN YSPNRVNVET IRSMPTPTNV NEVRRFVGMS GFFRKFIPNF S
                   FLGHEINADN YKPNRINVDA IVNLPTPRNV GDVRRFIGMS GFFRKFLPNF S
                   FLGYRISYGD ARPDPERLRP LLNLPPPDTP RELKRIQGMF AYYAKWISRF S
                   FLGHHIDSTG ISPLPDRILA LESFPIPTTL TQLRRFIGII NYYRRFIPHC A
                   FLGHEVSVNG ITPLKNKVEA IINFPKPETV SDLRRFLGMV NFYRPHLPNS A
                   FLGHTIDAQG IRPLRSKMVA ILDYPEPTTI KQLRTFNGLV SFYRRFIPKC A
                   YLGHKVTENG IRTDPEKVAA IAQLKPPTNV KELRQYVGVA SWYRRFVPDF A
                   FLGHILTING IKADPEKISA IRNFPVPQKT KHVRAFLGLC NFYRKFCARY A
                   YLGFILRRRT WRMDPGRVEA IRNIPNPRTV KELRSFLGTA GWYRRFIKNF A
                   YLGYLVGEGT LQVNPNKIAA VGDFPVPKT- KQLRRFLGMT GWYQRLISNY S
                   YLGYRVGRGN VRPQEDKVAA IREWPQPQTK KQVRSFLGLV GYYQRFIPGY A
                   YLGYHIGRGL IQPQQAKVEA LQKTPRPTNK SQVRAFLGLA GYYRCFIPNF S
                   MLGYIISSEG IRANPDKTKA IMSMAEPSNK KEVQRLTGRI AALNRFISRS A
                   FLGCLVSTKG IEANPSKIEA ILRMEPPTTK KGAQRLTGRL ASLNRFISRS A
                   LLGFLVSARG IEANPEKIRA IERMRPPSKL RDMQCVTGCM AALSRFISRL G
                   LLGFIVSEKG IEVDPAKVKA IQEMPEPKTE KQVRGFLGRL NYIARFISHL T
                   LLGFIVSHRG IEANPDKIEA IMKMEAPRSQ KKVQRLTGCM AALSRFISRL G
                   FLGYIVTKRG IEANPKQIQA ILDLKSPRNK KEVQRLTGRI AALNIFIARS T
                   FLSYIVRKRG IEANPNQINA FLNMSSPKNF KEVQRLTGRI AALNRFISRS T
                   LLGFMVSHRG IQANPEKVTA ILNMKPPSTQ KDVQKLTGCM AALSRFVSRL G
                   FLGHKCTDKG ILPDDKKYDV IQNYPVPHDA DSARRFVAFC NYYRRFIKNF A
                   YLGHKCTDKG ILPDDSKYEV IKNYPKPVNA DEARRFVAFC NYYRRFIKNF A
                   FLGHIIEGGQ ICPGKEKTSA VNSFGTPQNV KAVQGFLGLT GFFRKFIPGY A
                   YLGYEVRAGE IRPNVRKIAS LSSLPPPQTV SGVRQFIGLA SYFRKFVSGF A
                   YLGFIINKDG IMPNDKGIEA IKNFPIPNNV HTVQSFLGLC SYFRRFIKDF S
                   FLGFNITKEG RGLTDTFKTK LLNITPPKDL KQLQSILGLL NFARNFIPNF A
                   FLGFNITKEG RGLTDTFKQK LLNITPPKDL KQLQSILGLL NFARNFIPNY S
                   FLGFQITQTG RGLTDSYKSK LLDITPPNTL KQLQSILGLL NFARNFIPNY S
                   FLGFSISQNG RGLTDSYKQK LMDLQPPTTL RQLQSILGLI NFARNFLPNF A
                   FLGFQITNEG RGLTDTFKEK LENITAPTTL KQLQSILGLL NFARNFIPDF T
                   FLGFQITGNE RFLSQTTENK ELRGKEITSL KQLQSMLGTL NFVRDLIPGY A
                   YLGMQIENRK IKPQKI---E IR-KDTLKTL NDFQKLLGDI NWIRPTLGIP T
                   YLGFELNGPK ITNQKA---V IR-KDKLQTL NDFQKLLGDI NWLRPYLKLT T
                   YLGTHIQGDS VSYQKL---Q IR-TDKLRTL NDFQKLLGNI NWIRPFLKLT T
                   YLGFQINGPK IINQKA---V IR-HDHLKTL NDFQKLLGDI NWLRPYLKLT T
                   YLGFELNGPK ITNQKA---V IR-KDKLQTL NDFQKLLGDI NWLRPYLKLT T
                   YLGFSLYPRV YNTQLV---K LQ-TDHLKTL NDFQKLLGDI NWIRPYLKLP T
                   YLGFELHHQQ VFTPRV---C LK-TDHLKTL NDFQKLLGDI QWLRPYLKLP T
                   YLGMQIENRK IKPQKI---E IR-KYTLKTL NDFQKLLGDI NWIRPTLGIP T
                   YLGHKVLESH ANPCLP---N IQ-LPPAPTL LQLQQYLGSI NWIRPYIGLS T
                   YLGWRVMETG IAPLTV---Q LPE--TVTNL VQLQRLLGII QWLKPILSLR P
                   YLGYKLGSTY VAPVGL---- VA-EPRIATL WDVQKLVGSL QWLRPALGIP P
                   FLGQVISPNH ITYE-----T TPTIPSQWTL TELQTVLGEI QWVSKGTPIL R
                   FLGQVISPNH ITYE-----S TPTIPSQWTL TELQVILGEI QWVSKGTPIL R
                   FLGQIISPNH LTYD-----A VPKVPSRWAL PELQALLGEI QWVSKGTPTL R
                   FLGQMVHNQI VTYQ-----S LPTLQSPISL HQLQAVLGDL QWVSRGTPTT R
                   WMGYELWPTK WKLQKI---Q LP-QKEIWTV NDIQKLVGVL NWAAQLYPGI K
                   WMGYELHPDR WTVQPI---D LP-EKDSWTV NDIQKLVGKL NWASQIYAGI K
                   WLGYQLCPEN WKVQKM---Q LD-MVKNPTL NDVQKLMGNI TWMSSGVPGL T
                   WMGYELWPTK WKLQKI---E LP-QRETWTV NDIQKLVGVL NWAAQIYPGI K
                   WMGYKLYPSH WSLNKI---E IP-EQEHWTV NDIQKLVGVL NWASQLYPGI K
                   WMGYELHPDK WKIEKV---Q LPELAEQPTV NEIQKLVGKL NWAAQLYPGI K
                   WLGFELHPEK WKFQKH---T LPETEGPITL NKLQKLVGDL VWRQSLIGKS I
                   WLGFELHPEK WRFQKH---T LPEKEGTITL NKLQKLVGDL VWRQSLIGKS -
                   WLGFELHPQT WKFQKH---T LPETKGTITL NKLQKLVGEL VWRQSIIGKS -
                   WMGYELHPLT WTIQQK---Q LE-IPEKPTL NELQKLAGKI NWASQTIPEL S
                   WIGFELTPKK WRFQPR---Q LK-IKNPLTV NELQQLVGNC VWVQPEVKIP L
                   YLGYLLKGGK RWLTPARKAT VMKIPTPTTP RQVREFLGTA GFCRLWIPGF A
                   YLGFKIHKGS RTLSNSRTQA ILQIPVPKTK RQVREFLGTI GYCRLWIPGF A
                   YLGFTIQQGE HSLGSERKQV ICNLPEPKTR RQVREFLGAV GFCRLWIPNF -
                   YLGRLISAGK RRIGPEWVEG IVSLPLPQTK QELRKFLGLV GYCRLRINSH A
                   YLGYTLRGGK RWLTEARKKT VMMIPPPTTP RQVREFLGTA GFCRLWIPGF A
                   YLGYSLRDGQ RWLTEARKKT VVQIPAPTTA KQMREFLGTA GFCRLWIPGF A
                   YLGYSLKDGQ RWLTKARKEA ILSIPVPKNS RQVREFLGTA GYCRLWIPGF A
                   YLGYKIKDGR RWLTEARMRA ILDIPTPQNP RQLREFLGTA GFCRLWIPGF A
                   YLGYILSEGK RWLTPGRIET VARIPPPRNP REVREFLGTA GFCRLWIPGF A
                   YLGYLLKEGQ RWLTEARKET VMGQPTPKTP RQLREFLGTA GFCRLWIPGF A
                   YLGYLLKEGK RWLTPARKAT VMKIPVPTTP RQVREFLGTA GFCRLWIPGF A
                   YLGQLLTPEG RKILPDRKVT VSQFQQPTTI RQIRAFLGLV GYCRHWIPEF S
                   FLGQCISQGT RHITEGRIKT LQDIPLPKGH KPLHAFLGLI SYCRSWIPEA S
                   FLGRIIGQTG TALSDDTKQT VLSHPKPLVV KDMMSFLGLI GYSRQYVPNY S
                   FLGREVSAEG AGLSTAHRNS ILHHPRPTTV SGLLSFLGLT GYSRTHIPDY T
                   YLGRLIAFGT RAIAPDQLEA ISKSPMPKTV GQMMTFLGMT GFSADWIEDY A
                   YLGVNVGADT RSLIDARSQL IRTLDIPLTV QGLRSALGLF NFCRAWIPEF S
                   FLGVQWCGAC RDIPSKVKDK LLHLAPPTTK KEAQRLVGLF GFWRQHIPHL G
                   FLGAILGNQC VQLQPHIIQK IVDFDHLQTK QGIRSWLGIL NYARTYIPNI G
                   FLGSTIGDNQ LAVQEHIVSK IADFDRLKTK EGLKSWLATL NYARNHIKDM G
                   FLGASLGCTK IKLQPHIISK ICDFSKLATP EGMRSWLGIL SYARNYIQDI G
                   FLGAVIGNRK IKLQEHIIKK IADFSELKTT KGLRSWLGIL NYARAYMPNM G
                   FLGAIIHNGL IKLQPHIVQK LLTFTQLEEV KGLRSWLGLL NYARSYIPHM G
                   FLGATIGNSK IKLQPHIIKK IIEMKELKEV KGLRKWLGIL NYARSYIPKL G
                   FLGATIGSRK VKLQENIIKK ILDFDKLQSK KGLRSFLGIL NYARNHIPNL G
                   FLGTVISQGQ MKLQAHVIKK IVNKAELETT KGLRSFLGLL NYARIYIPNL G
                   FLGVQIEQGG IELQPHIINK ILEKHKIKNK TELQSILGLL NQIRHFIPHL A
                   FLGIQIDKNG IKMQTHIVQK IINLDNIDTK KKLQSFLGIV NQVREYIPKL A
                   FLGATIGNSK IKLQPHIITK IIDMREIKET RGLRKWLGIL NYARSYIPRL G
                   YLGVEIKEGK ISLQPHIVDK IKKFDKLNTL KGLQAYLGLL NYARGYIKDL S
                   FLGATIGDSK VRLQPHIVKK VLETKSLSET KALRRWLGIL NYARAYIPDL G
                   FLGATIGNSK IKLQPHIIKK IIETKELKET KGLRKWLGVL NYARAYIPNL G
                   FLGASIGNSK IKLQPHIIKK IADFDRLKET KGLRAWLGIL NYARNYIPNL G
                   FLGATIGRSK IRLQPHIIKK ITEAKELQTT KGLRAWLGIL NYARSYIPNL G
                   FLGATLGNRK IKLQAHIIKK IAAFPQLAEK KGLRSWLGIL NYARSYIPRL G
                   FLGLEIDEGT HKPQGHILEH INKFPTLEDK KQLQRFLGIL TYASDYIPKL A
                   FLGISIDKGT HSPKPHILEN IHNFPRFKDV NQCRKFLGII TYAMRYIPEL S
                   FLGLDIDEGT HRPQNHILEH IHKFPKIEDK KQLQRFLGIL TYASDYIPQL A
                   FLGLEIDQGT HCPQNHILEH IHKFPRIEDK KQLQRSLGIL TYASDYIPKL A
                   FLGLEIDKGT HCPQNHILEN IHKFPRLEDK KHLQRFLGVL TYAETYIPKL A
                   FLGLEIDRGT HTPQNHILDH IHTFPRIEDK KQLQRFLGVL TYADSYIPKL A
                   FLGLVIERGN LKVQSHIGLH LVAFPQLSDR NALQRFLGLL NYISAYFPKI A
                   YLGFTISNGE IELQSHILEN IKLFPRIPDK KSLQRFLGIL TYADQYIRKL A
                   YLGLKIQGGE IDLSPHTQEK ILQFPELEDR KQIQRFLGCI NYIANFFKNL A
                   FLGLKILKGF IEPQKHLLEK IAEFPQLQDR KQIQKFLGCL NYIGEFFKEL A
                   FFGLHISEGE IILQPHILEK LVLFPEIENR KQLQRFLGNL NYISEFFKDF A
                   FLGLTLQEGE IKLQPNVLEK LELFPAIEDR KQLQRFLGCL NYIADFLKEI A
                   FLGMDFADGT FSPAGHISLE LQKFPTNLSV KQIQQFLGIV NYIRDFIPEV T
                   FLGIEVT--- ---------- -----KVI-- ------LTQE KYANDLLKRV N
                   FLGIEVN--- ---------- -----QIV-- ------LTQA KYANDLLRRS G
                   FLGIEVK--- ---------- -----KLV-- ------LTQE KYASDVLRRV G
                   FLGLEVA--- ---------- -----RIS-- ------ICQR KYALELLQST G
                   FLGLEVD--- ---------- -----CIF-- ------LCQQ KCAKDLLKKF G
                   FLGMEVH--- ---------- -----QIF-- ------ISQR KYAENILKKF K
                   FLGMEVQ--- ---------- -----QIF-- ------ICQQ KYAKEILKKF K
                   FLGLEAE--- ---------- -----D---- -------TER ADARRFRSLV G
                   YLGIEVK--- ---------- -----QIF-- ------ITQE GYAKEVLKKF K
                   TSASRLP--- ---------- -----WSR-- ------WGKL HMPARFLRGQ D
                   FLGLQIN--- ---------- -----QIT-- ------ISQS TYAQNLVKRF G
                   FLGLQVK--- ---------- -----QIF-- ------LSQS RYAKNIVKKF G
                   FLGLQVK--- ---------- -----QIF-- ------LSQS RYAKNIVKKF G
                   FLGLQIK--- ---------- -----QTF-- ------VHQG KYTKDVLQKF A
                   FLGLQIK--- ---------- -----QTS-- ------ICQE KYIKELLKKF N
                   ILNIKLV--- ---------- -----RVT-- ------LLQS HYVEKVLSRF G
                   ILGMKII--- ---------- -----RLW-- ------LSQE KYIEKVLERF H
                   VLGIEIH--- ---------- -----RLG-- ------LSQK SYIENVLKRY N
                   ILGMEII--- ---------- -----RLF-- ------LSQR SYIQKVLARF G
                   ILGMRIM--- ---------- -----RLW-- ------LSQE KYIEKVLQRF N
                   ILGISIT--- ---------- -----RLW-- ------LSQK HYIQKVLQRF Q
                   ILGMKIV--- ---------- -----RLW-- ------LSQE KYIERVLERF N
                   ILGIKIS--- ---------- -----RLW-- ------LSQE SYIEKVLDKF N
                   CLGMNVT--- ---------- -----FVT-- ------LSQE TYVDQLLSKF Q
                   YLGIRIE--- ---------- -----RYL-- ------LDQA SYIRRIAKRF G
                   FIGIRIE--- ---------- -----MIY-- ------LSQS AYVKKILSKF N
                   FIGIRIE--- ---------- -----TIC-- ------LSQA AYVERILNKF N
                   YLGLEVT--- ---------- -----RLE-- ------IRQT EIIKRLLEKY H
                   CLGVEFD--- ---------- -----QVT-- ------MHQR GYINEILARF G
                   FLGIDFD--- ---------- -----QVR-- ------VNQK RYILRILERF N
                   FLGIQFK--- ---------- -----SVT-- ------MNQS DYLQNVLQKF G
                   FLGMEVQ--- ---------- -----RIT-- ------LGHS QYIKELLRDY G
                   FLGMEIQ--- ---------- -----RIS-- ------LCQK QFIINLLDKY G
                   ILGYEVI--- ---------- -----RLM-- ------LRQA AYIRKVLDRF N
                   FVGLQVT--- ---------- -----RIS-- ------ILQT RYLETILERF G
                   YLGMQVE--- ---------- -----WVT-- ------LSNP RHTADLLKEY E
                   FLGFEIE--- ---------- -----RMK-- ------VSQK RYAKGLVEKY G
                   ILGLEIE--- ---------- ---------- ------YKFG SKMKIGMEKL Q
                   ILGLEIK--- ---------- ---------- ------YQRG KYMKLGMEN- -
                   ILGIELE--- ---------- ---------- ------YKKK EYMKFGMQK- -
                   YLGIEFR--- ---------- -----KYI-- ------LSQE --------KF K
                   ILGLEIK--- ---------- ---------- ------YQRS KYMKLGMEK- -
                   FLGIEFI--- ---------- -----QYR-- ------LSQH --------NF L
                   ILGMDLV--- ---------- -----YID-- ------LTLK SFINRMDKKY K
                   YVGMDFV--- ---------- -----TVH-- ------VHQH RYIEN-LQPI Q
                   YVGLNIV--- ---------- -----SIT-- ------LDQN QYAAT-LTPI S
                   YIGLEVK--- ---------- -----QTE-- ------ICQD DYIKN-VTQI V
                   YVGMYFV--- ---------- -----TVH-- ------VHQH SYIEN-LQPI Q
                   YVGIDFV--- ---------- -----SIQ-- ------LHQE NYIQH-LQPI M
                   YLGANVG--- ---------- -----KWY-- ------MSSD DYVKAAVTNV E
                   FLGATTG--- ---------- -----VWY-- ------MSAK QYLTNAILNI E
                   HLGCTFE--- ---------- -----R---- ------YHPR KYISRMMEQY E
                   ---------- ---------- ---------- ------LESK NTLKNGTVAE P
                   YLGTKLR--- ---------- -----EWA-- ------MSPS KYVQESVSNC I
                   YLGANLG--- ---------- -----HWS-- ------MSST NYVKQAVANV E
                   YLGNDYK--- ---------- -----KWC-- ------IGCK KYLVEAIKRV E
                   YCGLTFT--- ---------- -----WVD-- ------MAMP GYIEKALQQF Q
                   YCGLTFT--- ---------- -----WVD-- ------MAMP GYVDKALQRF Q
                   YLGLTLA--- ---------- -----WLD-- ------MSMP DYIDQALTRF Q
                   FCGIKLT--- ---------- -----WVD-- ------LSMP DYIPKALTRF Q
                   YCGLTID--- ---------- -----WVH-- ------LSMP GYVNKALKRF G
                   YCGVSLK--- ---------- -----WVD-- ------ISMP GYIKNALQRY N
                   YVGVNIR--- ---------- ------YE-- ------FTQR AIIDSVIADV G
                   FLGVKID--- ---------- -----RIH-- ------LTQP HLINSILDDL R
                   YLGIKLA--- ---------- -----PIH-- ------LTQP HLISRIVDST C
                   FLGVNYK--- ---------- -----AIG-- ------VDMT EYVEEIIRDY E
                   YLSCEIQ--- ---------- -----FAW-- ------LGQP HLISNLMSKF G
                   YLSCHIV--- ---------- -----LAW-- ------LGQP HLIASIVNKF G
                   HLGVWYE--- ---------- -----WIG-- -------SMP KLVKEIIESF E
                   VLGVK----- ---------- ------DP-- ------MGLL VPLL--LPLK L
                   ILGLN----- ---------- ------DP-- ------LGFI VPIL--IRFK L
                   LLGLR----- ---------- ------DP-- ------TGHI PPLF--TPLK V
                   LLGCE----- ---------- ------DP-- ------LGLI TPLI--VSFK R
                   ILGIV----- ---------- ------DP-- ------LGHL SPYL--IKAK V
                   VLGLK----- ---------- ------DP-- ------IGLI NPVV--VTCK N
                   ---RR----- ---------- -------P-- ------MSYQ NEHRWWTEFL R
                   ILGMR----- ---------- ------DP-- ------LGFL CCLM--VTAK L
                   TLGLR----- ---------- ------DP-- ------LGLI APLL--IKGK R
                   VLGMW----- ---------- ------DP-- ------LGLL ANVL--MFLK V
                   TLGLR----- ---------- ------DP-- ------LGFI IPFT--TRAK V
                   TLGLF----- ---------- ------DP-- ------LGLL APFI--LPMK Q
                   ---------- ---------- ---------- ---------- ---------- -
                   TLGVL----- ---------- ------DP-- ------LGFI APLL--IPAK S
                   VLGVV----- ---------- ------DP-- ------IGFA APII--IKAK T
                   ALGLG----- ---------- ------DP-- ------VGLV APVK--QKGA I
                   ALGLG----- ---------- ------DP-- ------IGLT TPVK--QKGA I
                   TLGIC----- ---------- ------DP-- ------LGLI SPVI--ITAK V
                   TLGIR----- ---------- ------DP-- ------AGWL APFI--IRSK I
                   KLGTL----- ---------- ------DP-- ------LDLL GPVV--IKAK I
                   TLGIR----- ---------- ------DP-- ------LGLL GPII--LFAK K
                   TLGLK----- ---------- ------DP-- ------LGWL APVT--VSGK L
                   VLGIQ----- ---------- ------DP-- ------LGLV APVT--VLLK L
