# Supplementary material for: LTR retroelements are intrinsic components of transcriptional networks in frogs
Source: BMC Genomics. 2014 Jul 23;15:626. doi: 10.1186/1471-2164-15-626 (PMC4131045; doi:10.1186/1471-2164-15-626)
Supplement: Supplementary file 2 — Additional file 2: Aligned amino acid datasets and phylogenetic trees. Amino acid sequence alignments and tree files for the different frog transcriptomes and the Silurana genome. (ZIP 193 KB) [file 12864_2014_6338_MOESM2_ESM.zip › trees/xenopus.genome.ltr_harvest_e40_RTre.fas.mafft.gags70.phy_phyml_tree.tre]

(((((((((((((((((((((((((((((XENOPUS_GENOME85:0.1486874688,XENOPUS_GENOME28:0.1089835349)0.7910000000:0.0264829937,((XENOPUS_GENOME87:0.0663639991,XENOPUS_GENOME79:0.0488913458)0.9960000000:0.1027056656,(XENOPUS_GENOME99:0.1203091845,((XENOPUS_GENOME81:0.0167212952,(XENOPUS_GENOME51:0.0531087339,XENOPUS_GENOME68:0.0822894360)0.8200000000:0.0182069109)0.8270000000:0.0173515297,XENOPUS_GENOME95:0.0400463481)0.9530000000:0.0442176697)0.9440000000:0.0510292551)0.5410000000:0.0211950102)0.8260000000:0.0214631552,((XENOPUS_GENOME23:0.1172296623,XENOPUS_GENOME17:0.3952103617)0.8530000000:0.0880970235,XENOPUS_GENOME8:0.2968037756)0.5300000000:0.0121389625)0.7920000000:0.0221156138,(XENOPUS_GENOME101:0.0638843678,(((XENOPUS_GENOME88:0.1471336159,((XENOPUS_GENOME38:0.3340332916,XENOPUS_GENOME59:0.0522147486)0.4410000000:0.0144677144,XENOPUS_GENOME32:0.1898723811)0.3620000000:0.0095657284)0.0000000000:0.0003326353,XENOPUS_GENOME21:0.1630500083)0.7000000000:0.0042736617,XENOPUS_GENOME113:0.0577347934)0.5650000000:0.0130360320)0.8880000000:0.0294226241)0.9630000000:0.0552948194,(XENOPUS_GENOME44:0.3240524422,(((XENOPUS_GENOME57:0.0461509045,XENOPUS_GENOME15:0.0708545784)0.7020000000:0.0704081504,XENOPUS_GENOME3:0.1950123067)0.8980000000:0.0912695030,XENOPUS_GENOME4:0.2742391504)0.7500000000:0.0493559009)0.0000000000:0.0131637166)0.9280000000:0.0565082486,((((Amnsan:0.0036994660,(XENOPUS_GENOME5:0.7369429850,XENOPUS_GENOME1:0.0000031302)0.5130000000:0.0254703973)0.7800000000:0.0353546419,XENOPUS_GENOME2:0.2693986006)0.8850000000:0.0632639540,(((XENOPUS_GENOME84:0.1960760338,((((XENOPUS_GENOME72:0.2412554340,XENOPUS_GENOME13:0.2756466943)0.7360000000:0.0302719796,XENOPUS_GENOME34:0.0738099699)0.6120000000:0.0163914890,XENOPUS_GENOME36:0.0632151934)0.0000000000:0.0000044246,XENOPUS_GENOME103:0.1491559939)0.9570000000:0.0424191619)0.9260000000:0.0382571451,(XENOPUS_GENOME117:0.0498530016,XENOPUS_GENOME115:0.0555575985)0.9380000000:0.0408019807)0.0970000000:0.0189130579,XENOPUS_GENOME10:0.3403800753)0.7920000000:0.0330053069)0.9400000000:0.0458037616,((Amnni:0.1448311299,Sushiichi:0.3047750317)0.9990000000:0.2079493235,(((XENOPUS_GENOME54:0.1892967311,(XENOPUS_GENOME18:0.4056753367,(XENOPUS_GENOME16:0.5220022901,(XENOPUS_GENOME12:0.1491223953,XENOPUS_GENOME7:0.0694389836)0.7560000000:0.0704654662)0.4410000000:0.0231941129)0.7180000000:0.0098518989)0.7510000000:0.0060478721,((XENOPUS_GENOME98:0.0524274281,(XENOPUS_GENOME62:0.1013353433,XENOPUS_GENOME66:0.2315820238)0.0000000000:0.0000012531)0.3490000000:0.0063572194,XENOPUS_GENOME92:0.0772033344)0.9280000000:0.0263585119)0.9650000000:0.0767324365,XENOPUS_GENOME114:0.2500405057)0.5650000000:0.0258239517)0.5190000000:0.0293354704)0.9860000000:0.0864778875)0.9060000000:0.0533136727,marY1:0.4570685065)0.4770000000:0.0518886533,Amnichi:0.2721236230)0.9640000000:0.1018492571,((((Skippy:0.2400263155,(Pyret:0.3265292870,Cgret:0.1546959205)0.9810000000:0.1210375410)0.9140000000:0.0955819629,Cft1:0.4173821846)0.8450000000:0.0573610472,(TF1:0.0000005440,TF2:0.0038694782)1.0000000000:0.6933035585)0.7830000000:0.0332060277,((((Pyggy:0.2497875972,Real:0.0137292535)0.9790000000:0.1264318227,Grasshopper:0.3956983766)0.8770000000:0.1022517140,MGLR3:0.3917596571)0.7510000000:0.0670289028,(Maggy:0.1447789745,Dane1:0.2061762782)0.9920000000:0.1646058535)0.9970000000:0.1744423347)0.5720000000:0.0266374243)0.9960000000:0.1328403611,((Galadriel:0.1923873753,Monkey:0.2253075115)0.2230000000:0.0415763443,Tntom1:0.5066155668)0.9970000000:0.1825220889)0.0320000000:0.0368003091,(((Legolas:0.1382926047,Tma:0.0929688288)0.9970000000:0.1640552548,((Peabody:0.2160026774,Retrosat2:0.1529824318)0.0610000000:0.0401455337,Del:0.2523917246)0.8850000000:0.0528211643)0.9470000000:0.0681027913,(Bagy1:0.2541133958,REM1:0.5164872282)0.8490000000:0.0430775093)0.3380000000:0.0270084605)0.5380000000:0.0425216977,(Tse3:0.3960626967,(GRhodo:0.4239224809,(Beetle1:0.1363795482,(CRM:0.0092458360,Cereba:0.2577841646)0.9950000000:0.1768815541)0.9960000000:0.1818539877)0.9210000000:0.0728275292)0.8410000000:0.0651379681)0.9350000000:0.0827253464,((Gloin:0.3051237389,Ifg7:0.2860880453)0.6970000000:0.0535117992,Gimli:0.2213243075)0.9930000000:0.1593332806)0.1750000000:0.0442133954,Reina:0.2950220977)0.9720000000:0.1235759219,(Mdg3:0.3716139318,Blastopia:0.7387320880)0.9600000000:0.2173081216)0.8850000000:0.0675552444,(Circe:1.9194390545,((((((B1147A04.5:0.5295377410,Grande14:0.3278298122)0.8670000000:0.0621679416,RIRE2:0.1099039065)0.9950000000:0.1680556462,(Cinful1:0.1795993290,RetroSor1:0.1904922466)0.9710000000:0.1009019295)0.9570000000:0.1241042572,(Tft2:0.1132884752,Tat41:0.1385644682)0.9810000000:0.1481001919)0.9980000000:0.2959377778,Ogre:0.2580505506)1.0000000000:0.3593402344,(((Bagy2:0.1749579353,Athila41:0.1660595690)0.8030000000:0.0302370658,(Calypso:0.1684905425,Cyclops2:0.2003084505)0.7810000000:0.0265974165)0.7890000000:0.0373821396,Diaspora:0.2434674732)1.0000000000:0.4111129837)0.9020000000:0.2042091359)0.6520000000:0.0666814013)0.5040000000:0.0559858236,(((Boudicca:0.3912067275,CsRN1:0.2505092371)0.2220000000:0.0764838957,Kabuki:0.4353434074)0.9990000000:0.2761930695,Ty31:0.4195927306)0.9510000000:0.1267708622)0.7340000000:0.0384546481,(((((Springer:0.1210363866,(Gypsy:0.0613368381,Gypsyvir:0.0819303050)0.9890000000:0.0838035643)0.7950000000:0.0614547040,Burdock:0.2545911230)0.9990000000:0.2228533007,Nomad:0.2767056130)0.7370000000:0.1079855834,(Yoyo:0.1411612339,HMSBeagle:0.1747189607)0.8300000000:0.0758466241)1.0000000000:0.2678684407,((((Tom:0.0625852379,297:0.0526555061)0.9890000000:0.0809263500,17.6:0.0663095670)0.9850000000:0.0904052082,(Idefix:0.0932760766,Tv1:0.1392259898)0.9690000000:0.0838679902)0.9690000000:0.0809820234,(Zam:0.2405874414,Ted:0.1840369467)0.8600000000:0.0746044500)0.8710000000:0.1060814268)0.9890000000:0.1948126677)0.7620000000:0.0663021085,((((Cer3:0.1072090493,Cer2:0.1014299232)1.0000000000:0.4259251109,(Tor1:0.9396232758,(Tor2:1.1227140751,XENOPUS_GENOME56:0.5685634051)0.7670000000:0.2423244767)0.2950000000:0.1046623050)0.8630000000:0.1336672910,((Cer1:0.5936467842,Skipper:0.8853848211)0.0820000000:0.0511811273,XENOPUS_GENOME67:0.8155924713)0.8630000000:0.1040025069)0.7130000000:0.0518113264,(((((XENOPUS_GENOME116:0.0000006369,XENOPUS_GENOME53:0.0418504308)0.9850000000:0.1266752606,XENOPUS_GENOME42:0.1723093666)0.8920000000:0.0643995858,XENOPUS_GENOME60:0.2212873263)0.4230000000:0.0256828160,XENOPUS_GENOME19:0.1608942112)1.0000000000:0.3607893160,(((XENOPUS_GENOME31:0.0128129321,XENOPUS_GENOME24:0.0000000001)1.0000000000:0.3598836781,(Micropia:0.6574569716,(Woot:0.6530221813,Osvaldo:0.5456626154)0.8120000000:0.0658153003)0.9490000000:0.1198885700)0.4450000000:0.0471088373,((((rGmr1:0.2428776877,(((((XENOPUS_GENOME39:0.0000000001,XENOPUS_GENOME25:0.1650328894)0.0000000000:0.0000022191,XENOPUS_GENOME29:0.0705771240)0.9920000000:0.0704408708,((XENOPUS_GENOME47:0.0046956245,XENOPUS_GENOME26:0.3527420290)0.6470000000:0.0187886450,XENOPUS_GENOME35:0.4381195776)0.9840000000:0.0988356658)0.7760000000:0.0200514105,(XENOPUS_GENOME73:0.0335885066,XENOPUS_GENOME11:0.0000008212)1.0000000000:0.1562463672)0.2250000000:0.0103215559,(XENOPUS_GENOME40:0.1347792967,(((XENOPUS_GENOME48:0.2068470669,XENOPUS_GENOME37:0.3047193664)0.9840000000:0.1038106388,XENOPUS_GENOME90:0.0944491098)0.8110000000:0.0158124680,XENOPUS_GENOME96:0.2833039817)0.6590000000:0.0066714663)0.8550000000:0.0173384390)0.9570000000:0.1014276669)0.2310000000:0.0615958969,Gmr1:0.2428776877)0.9770000000:0.1506418146,XENOPUS_GENOME49:0.2630292200)0.9870000000:0.1649895369,((XENOPUS_GENOME89:0.1258427419,(XENOPUS_GENOME41:0.0172326035,(((XENOPUS_GENOME14:0.1113958230,XENOPUS_GENOME6:0.4440769988)0.9660000000:0.0839308997,XENOPUS_GENOME9:0.0186270881)0.7430000000:0.0058669755,XENOPUS_GENOME27:0.0192810895)0.7390000000:0.0061506453)0.9630000000:0.0831302247)0.7740000000:0.0542885295,(XENOPUS_GENOME69:0.0000000001,XENOPUS_GENOME55:0.0000004978)1.0000000000:0.2619332633)0.9870000000:0.1625004095)0.9970000000:0.2344597697)0.8470000000:0.0581021879)0.9020000000:0.0751517630)0.7810000000:0.0402741375)0.2500000000:0.0703440873,(Ulysses:1.0920267842,(Cigr1:0.9650174858,(((XENOPUS_GENOME71:0.0132780629,XENOPUS_GENOME22:0.0000007363)1.0000000000:0.4107697460,XENOPUS_GENOME75:0.5306665714)0.8210000000:0.0964430650,(((Mag:0.4600032805,(((Hydra21:0.4916253401,CFG1:0.2908306955)0.5130000000:0.0800742956,(XENOPUS_GENOME94:0.2604274080,XENOPUS_GENOME86:0.1491292053)1.0000000000:0.5338796027)0.7980000000:0.0516961244,((XENOPUS_GENOME77:0.1942610821,XENOPUS_GENOME76:0.2844460702)0.9950000000:0.1909681284,(DRM:0.3049664508,(SPM:0.4249360862,XENOPUS_GENOME78:0.2602542737)0.7990000000:0.1234064267)0.0160000000:0.0611945505)0.6070000000:0.0570447410)0.9550000000:0.1503657274)0.7610000000:0.0462707639,(((Cer6:0.1604244636,Cer5:0.1321678200)0.6490000000:0.0344981288,Cer4:0.1594325599)0.9970000000:0.3645845700,Gulliver:0.5641303128)0.9640000000:0.2018405935)0.9990000000:0.2264712992,((((XENOPUS_GENOME61:0.3840892918,(SURL:0.3902502371,XENOPUS_GENOME46:0.4471082661)0.8290000000:0.0914092898)0.4940000000:0.1049771081,((XENOPUS_GENOME91:0.0455724443,XENOPUS_GENOME64:0.0108488563)0.9990000000:0.2461907788,XENOPUS_GENOME80:0.2104869398)0.9970000000:0.2447076538)0.9080000000:0.1272514547,XENOPUS_GENOME20:0.5130890617)0.8800000000:0.1074577608,(XENOPUS_GENOME83:0.2030816112,XENOPUS_GENOME65:0.1954030392)0.9990000000:0.3314519823)0.9500000000:0.1151824088)0.0160000000:0.0553521982)0.8850000000:0.0980024170)0.1050000000:0.0649179933)0.4940000000:0.0589247936)0.9170000000:0.0605920998,((Mdg1:0.0905180566,412:0.0614200593)1.0000000000:0.5871932853,Tor4a:0.6573146286)0.6890000000:0.1591137427)0.8090000000:0.0789612890,((((((MuERVL:0.3271965742,XENOPUS_GENOME74:0.3234334808)1.0000000000:0.5904803074,((((((((((GALV:0.0440909887,KoRV:0.0294059370)0.9860000000:0.0778221719,MdEV:0.0817843415)0.6960000000:0.0359966609,PERVMSL:0.1193912724)0.7880000000:0.0364083772,((FeLV:0.1222839065,RCHOK1:0.1088927925)0.6820000000:0.0365111846,MuLV:0.0695988892)0.8250000000:0.0239089231)0.9170000000:0.0760313501,BAEVM:0.1475448793)0.9660000000:0.1425714181,REV:0.2220364438)0.0620000000:0.0798814513,HERVE:0.4747490205)0.9830000000:0.2436803448,RTVLIa:0.6584405246)0.9300000000:0.1450028221,(((((XEN1:0.4409640403,XENOPUS_GENOME93:0.5619736652)0.2240000000:0.0308624626,XENOPUS_GENOME82:0.3172539565)0.9550000000:0.1503670382,XENOPUS_GENOME58:0.5759743770)0.0350000000:0.1005530194,((XENOPUS_GENOME70:0.0000023738,XENOPUS_GENOME45:0.0686262167)1.0000000000:0.3382222959,XENOPUS_GENOME30:0.3052593531)0.9750000000:0.1866214985)0.0000000000:0.0114138133,WdSV:0.4243313659)0.8440000000:0.0746245501)0.0030000000:0.0343891637,(ZFERV2:0.4240296033,(ASSBSV:0.4594807398,ZFERV:0.4407829296)0.9740000000:0.2226039448)0.9580000000:0.1572790495)0.9930000000:0.2526451849)0.8680000000:0.1502535104,(((SnRV:0.5764963152,(XENOPUS_GENOME52:0.1200018383,XENOPUS_GENOME50:0.3137479951)0.9990000000:0.3525465491)0.4380000000:0.0596172448,XENOPUS_GENOME43:0.6224869469)0.0910000000:0.0444198038,XENOPUS_GENOME63:0.4685611682)0.9630000000:0.1731275812)0.4110000000:0.0832443309,(DrFV1:0.6668392327,(EFV:0.1100958403,(BFV:0.1344631621,(FFV:0.1604709406,(SFV1:0.0325815121,HFV:0.0713137483)0.9930000000:0.1216846397)0.9540000000:0.0829375621)0.1180000000:0.0331479552)1.0000000000:0.4941827769)0.9260000000:0.2385066453)0.5300000000:0.1582357712,((BLV:0.3866202076,(HTLV1:0.1928018382,(HTLV2:0.0355112436,STcLV2PP1664:0.0443403280)0.8740000000:0.0664951797)0.9770000000:0.2012223250)0.9920000000:0.3442485180,((BIV:0.3564745227,(((FIV:0.2788762002,(SIVMND:0.1862310624,(((SIVMAC:0.0690683229,HIV2:0.0368446361)1.0000000000:0.2233865224,SIVAGM:0.2414522185)0.7310000000:0.0598046305,HIV1:0.2268775312)0.6420000000:0.0562257064)0.9910000000:0.1774764712)0.0670000000:0.0615093514,EIAV:0.3281829337)0.4590000000:0.1158137944,(VMV:0.0301918390,(SAOMVV:0.0132685016,CAEV:0.0937183088)0.1530000000:0.0302208738)1.0000000000:0.4490244564)0.8410000000:0.1126264368)1.0000000000:0.4925158491,((RSV:0.4938440745,LPDV:0.5313848915)0.8310000000:0.1049965317,(PyERV:0.4961849752,((KHERV:0.0149186971,HERVK10:0.0107549237)0.9960000000:0.2329490903,(((SMRVH:0.2287706495,((SRV1:0.0135823870,MPMV:0.0040758896)0.9740000000:0.0669307473,SERV:0.0495462251)0.9850000000:0.1480249627)0.8960000000:0.0948064858,JSRV:0.2938278217)0.0000000000:0.0710258372,MMTV:0.3248761254)0.9720000000:0.1764669694)0.8820000000:0.1353771167)0.8160000000:0.0985883319)0.9920000000:0.2881266695)0.5200000000:0.2077792526)0.9980000000:0.5293079033)0.9810000000:0.2649245208,(PVCV:0.7849356236,((((((CmYLCV:0.1668206396,BRRV:0.3119367207)0.7510000000:0.0622125932,SbCMV:0.1865567976)0.9360000000:0.0877752585,PCSV:0.2993463487)0.9980000000:0.2019096066,(SVBV:0.3306227027,(RuFDV:0.3010865690,((LLDAV:0.1008090522,(((MiMV:0.1138485003,FMV:0.0887392302)0.9900000000:0.0964722668,EVCV:0.3126894519)0.2260000000:0.0243951151,CERV:0.0537846075)0.5890000000:0.0458969197)0.9490000000:0.0704295958,CaMV:0.0577305169)0.9900000000:0.1650545136)0.7480000000:0.0801862797)0.4930000000:0.0582832560)0.9770000000:0.1318533537,((((TaBV:0.2010868052,BsCVBV:0.1844711188)0.6040000000:0.0183552417,((CSSV:0.1763358438,CYMV:0.1835573635)0.9650000000:0.0745507936,((DBV:0.0882880271,(((BSMyV:0.1137382514,(BSOLV:0.0548311327,((BSVAV:0.0358316133,BSGFV:0.1538483091)0.5290000000:0.0193340549,KTSV:0.1194097755)0.7050000000:0.0234829382)0.8520000000:0.0285897086)0.4940000000:0.0468007938,CLNV:0.0840050472)0.7830000000:0.0512954973,DrMV:0.2107003351)0.7930000000:0.0393180626)0.2530000000:0.0185357032,ComYMV:0.2184094465)0.2350000000:0.0150318549)0.4600000000:0.0245378002)0.8520000000:0.0504512640,ScBIMV:0.2490796811)0.9970000000:0.2978569189,RTBV:0.5637327224)0.9790000000:0.1863814581)0.3390000000:0.0740065478,(TVCV:0.3435861086,CSVMV:0.3708460668)0.9850000000:0.2117186339)0.9310000000:0.1461833357)0.9820000000:0.2204319464)0.7900000000:0.0651367092)0.7290000000:0.6285905364,(((Hydra31:0.5429939674,(((((Tribel:0.4575957961,Nabel:0.4916168125)0.5160000000:0.0637154818,(Roo:0.4672149579,Max:0.4559270273)0.8410000000:0.0899256265)0.5260000000:0.0849012670,Moose:0.4491144329)0.6960000000:0.0917210819,Bel:0.4382237922)0.9950000000:0.3313804330,((((Gabel:0.1311657782,Suzu:0.0999454176)1.0000000000:0.8316634040,Purbel:0.2986898398)0.9920000000:0.3690969114,((((((((XENOPUS_GENOME112:0.2895606774,XENOPUS_GENOME102:0.0125454943)1.0000000000:0.2443643764,(XENOPUS_GENOME108:0.1889873376,(XENOPUS_GENOME107:0.0291549816,XENOPUS_GENOME106:0.1464430325)0.9740000000:0.0946012146)0.1920000000:0.0120788866)0.9640000000:0.0971379800,(XENOPUS_GENOME111:0.2196874592,XENOPUS_GENOME105:0.1282282842)0.6090000000:0.0320204436)0.0100000000:0.0485700464,XENOPUS_GENOME109:0.0854635969)1.0000000000:0.4039321378,XENOPUS_GENOME104:0.2469138667)0.9780000000:0.2269671801,Kobel:0.3259780757)0.9180000000:0.1426134328,(Saci6:0.2852806264,Sinbad:0.0122528337)1.0000000000:0.5718456954)0.8830000000:0.0894890972,(Zebel:0.5575277017,((Cubel:0.3611657841,Ninja:0.4469978610)0.9750000000:0.2350109049,(Tamy:0.1479889250,Pao:0.7063891928)0.7350000000:0.1070060135)0.9130000000:0.1946135624)0.1140000000:0.0623830211)0.7160000000:0.0984125028)0.9530000000:0.1936339597,Spirobel:0.5617014538)0.6880000000:0.1063115766)0.9430000000:0.1930960605)0.6480000000:0.0711580892,XENOPUS_GENOME110:0.5042468100)0.4490000000:0.1215818524,(Cer101:0.6948012784,((Tas:0.4207321947,Cer7:0.5158148603)0.8500000000:0.1282310790,Mabel:0.2453901434)0.9310000000:0.1921012373)0.3850000000:0.0513962080)0.9940000000:2.2464734723)1.0000000000:2.5484077123,(((PyRE1G1:0.9214356002,Oryco12:1.2226146268)0.5100000000:0.1268523550,((CoDi6.5:0.6289390671,CoDi6.4:0.4959436825)0.9970000000:0.7910607645,(((((((Koco:0.0482949373,Copia:0.1406238818)1.0000000000:0.4747868502,((Mtanga:0.3761618659,(XENOPUS_GENOME97:0.0000008191,XENOPUS_GENOME33:0.0696013560)1.0000000000:0.4698850820)0.9250000000:0.1860128418,Humnum:0.7053305090)0.5400000000:0.0375716568)0.9310000000:0.1226106114,(((Hydra11:0.4319422365,(Hydra12:0.1942137556,XENOPUS_GENOME100:0.1399260936)0.7270000000:0.0683943033)0.9940000000:0.2328822187,Tricopia:0.5047700287)0.9250000000:0.1447186776,((Fourf:0.4589161602,Sto4:0.4504207257)0.6980000000:0.0397950650,(((RTvr2:0.1822898017,Tto1:0.0352149209)0.7150000000:0.0736557161,((Tnt1:0.1393325458,V12:0.1432594320)0.8940000000:0.0511244031,Batata:0.0966354190)0.0620000000:0.0177706909)0.9810000000:0.1730237832,Tork4:0.2596279610)0.9560000000:0.1561406538)0.8420000000:0.0872096358)0.8950000000:0.1029179797)0.0000000000:0.0000079996,Yokozuna:0.8153933542)0.8620000000:0.1102514844,((Osser:0.6184703265,(Melmoth:0.5830768742,((Hopscotch:0.2123124093,Retrofit:0.0941976435)0.8510000000:0.0918871153,Koala:0.1647988809)0.8650000000:0.1321547085)0.8550000000:0.1144303162)0.3480000000:0.0974117244,((((ToRTL1:0.2165065354,TSI9:0.2544244370)0.9030000000:0.1237733607,((Opie2:0.0000000001,SIRE14:0.0000000001)0.9470000000:0.1269925956,Endovir11:0.2367589836)0.1340000000:0.1194400451)0.9400000000:0.1461909715,(((Araco:0.2494660742,Oryco11:0.2106871518)0.6900000000:0.0382644121,Poco:0.2573889052)0.1530000000:0.0639304261,Vitico11:0.5411446820)0.9510000000:0.1964078325)0.9210000000:0.1640611133,Vitico12:0.4375552114)0.7760000000:0.0788095032)0.8780000000:0.1422321517)0.5700000000:0.0847659520,((pCretro3:0.4930168189,pCretro6:0.5783341038)0.9670000000:0.3044150324,(Xanthias:0.3881809803,1731:0.3816547366)0.9070000000:0.1840780970)0.7560000000:0.1143751768)0.6080000000:0.0902590736,(((CoDi6.2:0.5381933861,CoDi6.3:0.1396874320)1.0000000000:0.8459516866,(CoDi6.6:0.8830642797,(CoDi6.7:0.4011646570,CoDi6.1:0.7736852874)0.9400000000:0.2838700664)0.9400000000:0.2954338374)0.7170000000:0.0966807635,((Ty4:0.8600241350,(((Ty2:0.1056308639,Ty1B:0.0302390102)0.9930000000:0.2342405534,Tse1:0.2277933509)0.8900000000:0.1889653137,Tkm1:0.1921005978)0.9950000000:0.6502900214)0.8810000000:0.3406786145,((Tdh2:0.4255413231,pCal:0.6645543775)0.9730000000:0.4563740874,(((Olco1:0.1288506754,(Zeco2:0.1009278495,Zeco1:0.0245241926)0.9860000000:0.2738014945)0.8340000000:0.2672070453,Cico1:0.5910746432)0.9080000000:0.2274878316,GalEa1:0.3485406076)0.9980000000:0.6392148741)0.8720000000:0.2040817601)0.7630000000:0.1257682094)0.3510000000:0.1139569471)0.0000000000:0.0909967564)0.7050000000:0.0765831172)0.8400000000:0.2082066649,(((((CoDi4.3:0.1925297563,CoDi4.5:0.4493276645)0.1100000000:0.0505470090,CoDi4.1:0.3767316424)0.8370000000:0.1068761295,CoDi4.4:0.2269201855)0.9560000000:0.2365065509,CoDi3.1:0.3834841563)0.5800000000:0.1017880274,(CoDi7.1:0.5154574766,CoDi2.4:0.5770249078)0.8370000000:0.1915773701)0.9970000000:0.8175396644)0.0000000000:0.1136755357)0.9850000000:1.3906700418,CoDi5.4:0.2906122424)0.2870000000:0.0729238091,CoDi5.6:0.3165740905)0.7730000000:0.0298154737,CoDi5.5:0.3130656431)0.9370000000:0.1425728721,CoDi5.1:0.1928258726)0.9990000000:0.2798659936,CoDi5.3:0.0450257597,CoDi5.2:0.0472291193);
