# Supplementary material for: LTR retroelements are intrinsic components of transcriptional networks in frogs
Source: BMC Genomics. 2014 Jul 23;15:626. doi: 10.1186/1471-2164-15-626 (PMC4131045; doi:10.1186/1471-2164-15-626)
Supplement: Supplementary file 2 — Additional file 2: Aligned amino acid datasets and phylogenetic trees. Amino acid sequence alignments and tree files for the different frog transcriptomes and the Silurana genome. (ZIP 193 KB) [file 12864_2014_6338_MOESM2_ESM.zip › trees/xenopus.transcriptome.rt.RT.fas.mafft.gags70.phy_phyml_tree.tre]

(((((((((((((((Cer3:0.0911505940,Cer2:0.1243373933)1.0000000000:0.4700235424,Skipper:0.9654462283)0.4800000000:0.0644907585,(((((Ulysses:1.0890762043,Cigr1:0.8965929041)0.0000000000:0.1607647586,(Tor1:0.9813147631,((((((Cer6:0.1588227156,Cer5:0.1430780838)0.3270000000:0.0412830954,Cer4:0.1585616193)1.0000000000:0.3796980836,Gulliver:0.5433884570)0.8330000000:0.1430692736,(SPM:0.3933105418,(Hydra21:0.5147024210,((CFG1:0.3598825874,(((((scaffold4242:0.0000000001,(((scaffold17152:0.0000002653,scaffold2464:0.0000000001)0.0000000000:0.0000003703,scaffold2314:0.0000000001)0.0000000000:0.0000002672,Contig7185:0.0000000001)0.0000000000:0.0000004099)0.0000000000:0.0000002848,(scaffold1750:0.0000000001,Contig32778:0.0000000001)0.9280000000:0.0089940944)0.0000000000:0.0000005073,scaffold573:0.0000000001)0.0000000000:0.0000003942,scaffold574:0.0000000001)0.0000000000:0.0000007139,scaffold10864:0.0000000001)1.0000000000:0.3236895850)0.4230000000:0.0846306257,DRM:0.2636838470)0.3660000000:0.0632014865)0.9350000000:0.1120564820)0.8710000000:0.1085636677)0.8720000000:0.0880854690,Mag:0.4841819387)0.9530000000:0.1608294057,SURL:0.8144775704)0.7230000000:0.1093810337)0.8470000000:0.0919227362)0.9010000000:0.0866293293,((((Tft2:0.1205054242,Tat41:0.1420111112)0.9870000000:0.1533833403,(((B1147A04.5:0.5562952971,Grande14:0.3401404639)0.8470000000:0.0639228133,RIRE2:0.1136411809)0.9940000000:0.1779781602,(Cinful1:0.1867226651,RetroSor1:0.1956213792)0.9500000000:0.1029180395)0.9510000000:0.1301797911)0.9940000000:0.2708343477,Ogre:0.2964731899)0.9980000000:0.3415039352,(((Bagy2:0.1832034007,Athila41:0.1687502270)0.8310000000:0.0323333333,(Calypso:0.1751151917,Cyclops2:0.2055548912)0.8060000000:0.0245995512)0.7590000000:0.0319529132,Diaspora:0.2604367271)1.0000000000:0.4168361996)0.9840000000:0.2163854831)0.8600000000:0.0661402667,(((Mdg3:0.4013051736,Blastopia:0.7168373006)0.7830000000:0.1134902971,Micropia:0.6823325082)0.9030000000:0.1376671926,((((rGmr1:0.2238389193,Gmr1:0.2238389193)0.9920000000:0.2341302723,(Contig18206:0.0043781987,(Contig10368:0.0000000001,(scaffold1989:0.0000000001,(scaffold1053:0.0000000001,(Contig33336:0.0000000001,scaffold4374:0.0000000001)0.0000000000:0.0000000001)0.0000000000:0.0000000001)0.0000000000:0.0000000001)0.6330000000:0.0042664045)0.9960000000:0.2506943314)0.9970000000:0.2797974556,(Woot:0.6274001578,Osvaldo:0.6190106890)0.8020000000:0.1087339007)0.8750000000:0.1441233785,((((Boudicca:0.4101139418,CsRN1:0.2611930412)0.6460000000:0.0903568808,Kabuki:0.4762950151)1.0000000000:0.3561825295,Ty31:0.3599714748)0.9590000000:0.1600244354,((((Gloin:0.3220364103,Ifg7:0.2888083220)0.4260000000:0.0439938060,Gimli:0.2363159666)0.9860000000:0.1479400603,Reina:0.2764060375)0.8670000000:0.0814973801,(((Tse3:0.4230559209,(((((Pyggy:0.2662902159,Real:0.0151178891)0.9810000000:0.1338948743,Grasshopper:0.4011131391)0.8580000000:0.1029398641,MGLR3:0.4082183050)0.8380000000:0.0770899090,(Maggy:0.1478156780,Dane1:0.2108900374)0.9930000000:0.1575706088)0.9930000000:0.1606380382,((Amnichi:0.3037428239,(((Amnni:0.1469297029,Sushiichi:0.3105892885)0.9840000000:0.1450565779,(((Amnsan:0.0047149689,C487472:0.0000007954)0.0000000000:0.0000014399,(((C463048:0.0000007178,C305295:0.0000000001)0.0000000000:0.0000006410,Contig27360:0.0000000001)0.0000000000:0.0000005130,C377865:0.0000000001)0.0000000000:0.0000045310)0.9990000000:0.1696509740,(scaffold14679:0.3340656640,((Contig8764:0.0075952720,scaffold2672:0.0000000001)0.0000000000:0.0000006273,scaffold1601:0.0000000001)0.0000000000:0.0014734226)0.9840000000:0.1770979249)0.9140000000:0.0747312713)0.9480000000:0.1111802423,marY1:0.4486924190)0.7930000000:0.0567296451)0.7760000000:0.0594857556,(((Skippy:0.2578149977,(Pyret:0.3378534710,Cgret:0.1596160953)0.9690000000:0.1180701994)0.8520000000:0.0895214177,Cft1:0.4239710824)0.8600000000:0.0720228114,(TF1:0.0000004138,TF2:0.0039487385)1.0000000000:0.7350659246)0.4610000000:0.0434084331)0.6010000000:0.0488727912)0.9700000000:0.1032247075)0.3120000000:0.0377351159,(GRhodo:0.4529328300,(Beetle1:0.1430627022,(CRM:0.0045216923,Cereba:0.2871047757)0.9940000000:0.1880269459)0.9940000000:0.1877582230)0.9400000000:0.0929361373)0.5520000000:0.0356961406,((((Legolas:0.1409802616,Tma:0.0959351002)1.0000000000:0.1727167712,((Retrosat2:0.1543051587,Peabody:0.2205015195)0.2420000000:0.0401786848,Del:0.2604379033)0.8500000000:0.0480441384)0.9490000000:0.0666238898,(REM1:0.5442502784,Bagy1:0.2573503320)0.8410000000:0.0410454629)0.2170000000:0.0229084761,(Tntom1:0.5123016490,(Galadriel:0.1961344769,Monkey:0.2340542455)0.4690000000:0.0369654682)1.0000000000:0.2080260706)0.8730000000:0.0319559601)0.9060000000:0.0774054881)0.9960000000:0.2018314152)0.8090000000:0.0600366193)0.7500000000:0.0463342459)0.3940000000:0.0506003678)0.2080000000:0.0327357556,(((Mdg1:0.0929060050,412:0.0578275593)1.0000000000:0.5263971805,Tor4a:0.7913293646)0.4080000000:0.1552142315,(((((Springer:0.1181302132,(Gypsy:0.0582699112,Gypsyvir:0.0860938374)0.9830000000:0.0886175100)0.8970000000:0.0685517176,Burdock:0.2586893162)0.9910000000:0.2165348952,Nomad:0.2799301584)0.8660000000:0.1153041302,(Yoyo:0.1542214757,HMSBeagle:0.1644163162)0.5650000000:0.0701343385)0.9990000000:0.3055819127,((((Tom:0.0644386456,297:0.0531784069)0.9940000000:0.0883114361,17.6:0.0571284536)0.9880000000:0.0966738694,(Idefix:0.0906600222,Tv1:0.1468826161)0.9650000000:0.0835564972)0.9500000000:0.0658710929,(Zam:0.2529730389,Ted:0.1772196485)0.8090000000:0.0896958332)0.0980000000:0.1035425704)0.9240000000:0.1303034779)0.9510000000:0.1062515240)0.8100000000:0.0487128161)0.7580000000:0.0889766508,(Tor2:1.1964363768,(scaffold5282:0.0000000001,(scaffold14353:0.0000000001,(Contig508:0.0000000001,Contig21684:0.0000000001)0.0000000000:0.0000000001)0.0000000000:0.0000000001)0.9990000000:0.5343588819)0.9770000000:0.3779149033)0.8960000000:0.0888392334,Cer1:0.6111034584)0.7250000000:0.0815875347,(PVCV:0.8581351715,((((((CmYLCV:0.1614262474,BRRV:0.3166863736)0.7730000000:0.0673403446,SbCMV:0.1857345282)0.9360000000:0.0833132948,PCSV:0.3071892199)0.9980000000:0.2129809640,(SVBV:0.3317883390,(RuFDV:0.3105256424,((LLDAV:0.1095570008,(((MiMV:0.1173394175,FMV:0.0926953988)0.9890000000:0.0991332986,EVCV:0.3288600921)0.4240000000:0.0267026252,CERV:0.0555782861)0.1260000000:0.0431908601)0.9720000000:0.0793869345,CaMV:0.0467717041)0.9920000000:0.1783329312)0.6850000000:0.0729612267)0.6120000000:0.0634445822)0.9630000000:0.1327795081,(RTBV:0.6461451087,(((((ComYMV:0.2122115720,(BsCVBV:0.2019133122,(TaBV:0.1968101490,DrMV:0.1977147875)0.3390000000:0.0281899331)0.9060000000:0.0413600370)0.0000000000:0.0178897250,DBV:0.1066397505)0.5440000000:0.0185054154,((BSMyV:0.1065873392,(((BSGFV:0.1591608849,BSVAV:0.0358679297)0.6370000000:0.0211872242,KTSV:0.1230567141)0.7380000000:0.0229381948,BSOLV:0.0594412132)0.8660000000:0.0315804752)0.8020000000:0.0404695064,CLNV:0.1065392580)0.9600000000:0.0592517859)0.6930000000:0.0215214388,(CSSV:0.1804981740,CYMV:0.2009698991)0.9360000000:0.0693565592)0.4310000000:0.0436986196,ScBIMV:0.2571572173)0.9930000000:0.3043823571)0.9760000000:0.1980409518)0.5730000000:0.0834766214,(TVCV:0.3325626161,CSVMV:0.4223185804)0.9900000000:0.2445321346)0.9000000000:0.1290777533)0.9840000000:0.2974471530)0.9540000000:0.2219277261,(((MuERVL:0.9586360504,(SnRV:0.7567107707,(((ZFERV2:0.5276320159,(ASSBSV:0.4430560373,ZFERV:0.4588604833)0.6670000000:0.1705724452)0.7650000000:0.1558214724,(XEN1:0.6699569018,WdSV:0.4098990745)0.6640000000:0.0939416066)0.7340000000:0.0435896900,(((((FeLV:0.0891364310,((MuLV:0.0688022107,RCHOK1:0.1281075792)0.3440000000:0.0241399826,(((GALV:0.0453175060,KoRV:0.0286823153)0.9880000000:0.0754440321,MdEV:0.0870294355)0.5320000000:0.0313024722,PERVMSL:0.1218986535)0.8880000000:0.0373499491)0.8780000000:0.0471516645)0.6520000000:0.0696785247,BAEVM:0.1599098226)0.9560000000:0.1235092337,REV:0.2113725986)0.1880000000:0.0806991058,HERVE:0.5011050607)0.9800000000:0.2592627649,RTVLIa:0.6751928351)0.8270000000:0.1318494819)0.9690000000:0.2109859612)0.2480000000:0.1057566727)0.9310000000:0.1699165778,(DrFV1:0.7037327604,(EFV:0.1133901178,(BFV:0.1385590456,(FFV:0.1680949920,(SFV1:0.0321278863,HFV:0.0737235053)0.9950000000:0.1242602046)0.9580000000:0.0848433159)0.3170000000:0.0305984093)1.0000000000:0.4606323191)0.8250000000:0.1924477933)0.6800000000:0.1406981524,((BIV:0.4191979249,(((FIV:0.2840812785,EIAV:0.3711759226)0.5580000000:0.0772465875,((SIVAGM:0.2701377303,(SIVMAC:0.0718601839,HIV2:0.0385466599)1.0000000000:0.2157965442)0.8500000000:0.0509222232,(SIVMND:0.2207104355,HIV1:0.2216309909)0.1300000000:0.0281722734)0.9940000000:0.1672265538)0.8930000000:0.1017147284,(VMV:0.0360806248,(SAOMVV:0.0121770153,CAEV:0.1028610102)0.0750000000:0.0290060981)1.0000000000:0.5050643312)0.8620000000:0.1485490787)0.9980000000:0.4393560046,((BLV:0.4207529312,(HTLV1:0.1859154165,(HTLV2:0.0310656764,STcLV2PP1664:0.0524849540)0.9060000000:0.0781743490)0.9770000000:0.2231810334)0.9990000000:0.4867537454,((RSV:0.4686134738,LPDV:0.5578370485)0.8880000000:0.1327024088,(PyERV:0.5094117989,((KHERV:0.0147565468,HERVK10:0.0105851214)0.9960000000:0.2370664699,(((SMRVH:0.2570788941,((SRV1:0.0133214240,MPMV:0.0040816370)0.9630000000:0.0633754360,SERV:0.0559640826)0.9880000000:0.1503152945)0.6400000000:0.0788236156,JSRV:0.3001018545)0.0340000000:0.0733762843,MMTV:0.3312675692)0.9760000000:0.1874131722)0.6630000000:0.1302475212)0.7140000000:0.0965048014)0.9870000000:0.3327339720)0.5360000000:0.1290242020)0.9960000000:0.5758536975)0.8540000000:0.1240615877)0.7600000000:0.2537059295,((Spirobel:0.6607891378,((Bel:0.5147852243,(Moose:0.5524637868,((Nabel:0.4819051335,Max:0.4727295900)0.6430000000:0.1035627982,(Roo:0.6005067284,Tribel:0.4621860686)0.0610000000:0.0640342147)0.8630000000:0.0944591000)0.8890000000:0.1100924190)0.9880000000:0.2743820335,((Cer101:0.7378794499,((Tas:0.6071857155,Mabel:0.2527358549)0.3500000000:0.1143764334,Cer7:0.6772410853)0.8490000000:0.1272040469)0.8560000000:0.1646501575,Hydra31:0.5308026187)0.9800000000:0.2313820747)0.0470000000:0.0977709033)0.7390000000:0.0910013671,(((Gabel:0.1597017817,Suzu:0.1262249008)1.0000000000:1.0036696085,Purbel:0.4307554130)0.9960000000:0.4139027974,((((Cubel:0.4461315330,Ninja:0.4265270869)0.9360000000:0.2281930438,(Tamy:0.2359247223,Pao:0.9217837449)0.8920000000:0.1436289179)0.9670000000:0.2270604150,((Kobel:0.3192084106,(((scaffold12786:0.0000004546,(scaffold12389:0.0047305989,Contig19150:0.0000000001)0.0000000000:0.0014330774)1.0000000000:0.1839429037,(Contig25923:0.0000000001,(Contig25404:0.0000000001,(Contig16695:0.0000000001,scaffold3651:0.0000000001)0.0000000000:0.0000000001)0.0000000000:0.0000000001)0.9990000000:0.1453029108)0.8440000000:0.0848669809,((scaffold4747:0.0000000001,(scaffold4748:0.0000000001,Contig37794:0.0000003677)0.0000000000:0.0000004598)0.7910000000:0.0051000950,Contig18238:0.0051835157)0.7270000000:0.0373089851)1.0000000000:0.6354745207)0.6980000000:0.1496139967,(Saci6:0.2319376560,Sinbad:0.0405489392)1.0000000000:0.5183871601)0.9040000000:0.1640378837)0.7000000000:0.0666451710,Zebel:0.6456637489)0.7720000000:0.1648033242)0.4840000000:0.0873104124)1.0000000000:2.0572726073)0.0260000000:0.0913261070,Circe:2.0910285650)0.9890000000:1.3758624139,(((((((((((Tnt1:0.1027454217,(V12:0.1147808048,(Batata:0.1277225539,(Tto1:0.0613752482,RTvr2:0.2377602217)0.8870000000:0.0727224885)0.9500000000:0.0739612003)0.8700000000:0.0627792887)0.9760000000:0.1505753259,Tork4:0.2457737819)0.9870000000:0.1800705238,Fourf:0.4129855117)0.0560000000:0.0158512433,Sto4:0.4255388621)0.9590000000:0.1296672914,(((Hydra11:0.3460916846,Hydra12:0.2774611373)0.9950000000:0.2961574759,Tricopia:0.5098683461)0.4630000000:0.0711787157,Mtanga:0.6372701129)0.5050000000:0.0634961604)0.6160000000:0.0567617956,(Humnum:0.6423015205,(Yokozuna:0.6829797652,(Koco:0.1041347015,Copia:0.0787333787)1.0000000000:0.4647127900)0.4490000000:0.1376468635)0.2130000000:0.0569121803)0.7210000000:0.0738498587,(Osser:0.8245206777,(((((ToRTL1:0.2590334248,TSI9:0.1868869925)0.7450000000:0.0919119733,((Opie2:0.0000000001,SIRE14:0.0000000001)0.9890000000:0.1517885626,Endovir11:0.1864421482)0.9450000000:0.1248808894)0.9910000000:0.2769374465,((Araco:0.2376201020,(Poco:0.2641104432,Oryco11:0.2093356104)0.8680000000:0.0601501588)0.7890000000:0.0454533975,Vitico11:0.5025833525)0.9410000000:0.1381361139)0.2820000000:0.0823367243,Oryco12:0.9341187641)0.9520000000:0.1605166215,((Melmoth:0.5407271208,((Hopscotch:0.1447392329,Retrofit:0.1077717444)0.6970000000:0.0991561346,Koala:0.1976807315)0.9860000000:0.2698591012)0.5740000000:0.0862103883,Vitico12:0.6348870588)0.4120000000:0.0693555882)0.7530000000:0.1010204142)0.7510000000:0.0386609021)0.1100000000:0.0404161015,((pCretro3:0.5335175900,pCretro6:0.5558708626)0.9770000000:0.2953339025,(Xanthias:0.3981925228,1731:0.4268290948)0.9290000000:0.2036083921)0.8610000000:0.1232571090)0.9810000000:0.2406892215,((CoDi6.5:0.7820397784,CoDi6.4:0.5316321133)0.9920000000:0.5133371677,PyRE1G1:0.9585362989)0.8140000000:0.1392484256)0.2990000000:0.0944243195,(((CoDi6.2:0.4508708664,CoDi6.3:0.1508857013)1.0000000000:0.7839071238,((Ty4:0.7768525588,(((Ty2:0.0604618208,Ty1B:0.0849763905)0.9940000000:0.2259998061,Tse1:0.1829394211)0.9460000000:0.2040180508,Tkm1:0.1784262483)1.0000000000:0.6749042364)0.9570000000:0.3446845309,((((Olco1:0.1542998705,(Zeco2:0.0813700225,Zeco1:0.0193448286)0.9940000000:0.2640068389)0.9830000000:0.3293978186,Cico1:0.5300909877)0.2270000000:0.1257871843,GalEa1:0.4451557573)1.0000000000:0.7665151928,(Tdh2:0.5622207928,pCal:0.5714191466)0.9740000000:0.3861653743)0.1370000000:0.0958684412)0.8770000000:0.1531968127)0.2820000000:0.0708690724,(CoDi6.6:0.6200725084,(CoDi6.7:0.4660332916,CoDi6.1:0.6235022374)0.9890000000:0.4485638571)0.9840000000:0.4080210116)0.5280000000:0.0287647495)0.9140000000:0.2586595934,((((CoDi4.3:0.2157612453,CoDi4.1:0.2854406909)0.1320000000:0.0326841579,CoDi4.5:0.4950911444)0.9460000000:0.1305765654,CoDi4.4:0.2360917492)0.9090000000:0.1433639781,((CoDi7.1:0.6134841038,CoDi2.4:0.5889904508)0.9660000000:0.2647429889,CoDi3.1:0.3810036715)0.5690000000:0.0732862385)0.9990000000:0.8970533867)0.4660000000:0.2794074352)0.9960000000:1.3640383032,CoDi5.5:0.1981738205)0.8060000000:0.1264919811,CoDi5.6:0.3338685718)0.3380000000:0.0743793170,CoDi5.4:0.3135062844)0.9820000000:0.1765060925,CoDi5.1:0.2007852864)0.9990000000:0.2950136249,CoDi5.3:0.0522123140,CoDi5.2:0.0572788856);
