# Supplementary material for: LTR retroelements are intrinsic components of transcriptional networks in frogs
Source: BMC Genomics. 2014 Jul 23;15:626. doi: 10.1186/1471-2164-15-626 (PMC4131045; doi:10.1186/1471-2164-15-626)
Supplement: Supplementary file 3 — Additional file 3: Annotation of LTR RE predicted from the genome of Silurana tropicalis. Table listing Pfam-A hits of ORFs contained in LTR RE predictions of the Silurana tropicalis genome. (CSV 365 KB) [file 12864_2014_6338_MOESM3_ESM.csv]

QUERY-NAME	LTR Prediction BEGIN	LTR Prediction END	ORF	HIT-NAME	HIT-DESCRIPTION	HIT-SCORE	Evalue	Element Type
scaffold_4	43789573	43795954	35	Retrotrans_gag	Retrotransposon gag protein	36.6	1.60E-012	Amn-san
scaffold_4	43789573	43795954	40	RVT_1	Reverse transcriptase (RNA-dependent DNA pol	84.9	2.40E-027	Amn-san
scaffold_4	43789573	43795954	40	RVP_2	Retroviral aspartyl protease	33.3	2.10E-011	Amn-san
scaffold_4	43789573	43795954	45	Retrotrans_gag	Retrotransposon gag protein	36.6	1.60E-012	Amn-san
scaffold_4	43789573	43795954	54	rve	Integrase core domain	87.7	4.90E-028	Amn-san
scaffold_4	43789573	43795954	54	RVT_1	Reverse transcriptase (RNA-dependent DNA pol	81	4.80E-026	Amn-san
scaffold_4	43789573	43795954	54	Chromo	Chromo (CHRromatin Organisation MOdifier) do	36.1	3.20E-012	Amn-san
scaffold_9	52765624	52776347	84	Retrotrans_gag	Retrotransposon gag protein	40.6	1.80E-013	Amn-san
scaffold_9	52765624	52776347	93	RVT_1	Reverse transcriptase (RNA-dependent DNA polymerase	87.5	2.10E-028	Amn-san
scaffold_9	52765624	52776347	120	Retrotrans_gag	Retrotransposon gag protein	39.9	1.20E-013	Amn-san
scaffold_9	52765624	52776347	133	rve	Integrase core domain	89	2.30E-028	Amn-san
scaffold_9	52765624	52776347	133	RVT_1	Reverse transcriptase (RNA-dependent DNA polymera	86.6	1.20E-027	Amn-san
scaffold_9	52765624	52776347	133	Chromo	Chromo (CHRromatin Organisation MOdifier) domain	43.8	1.40E-014	Amn-san
scaffold_295	39192	52087	26	Retrotrans_gag	Retrotransposon gag protein	36.2	1.40E-012	Amn-san
scaffold_295	39192	52087	38	RVT_1	Reverse transcriptase (RNA-dependent DNA polymerase	89.7	2.80E-029	Amn-san
scaffold_295	39192	52087	45	Chromo	Chromo (CHRromatin Organisation MOdifier) domain	44.1	5.90E-015	Amn-san
scaffold_295	39192	52087	45	rve	Integrase core domain	41.4	1.10E-013	Amn-san
scaffold_68	123560	128016	2	Retrotrans_gag	Retrotransposon gag protein	33.5	2.00E-011	Amn-san
scaffold_68	123560	128016	22	rve	Integrase core domain	88.6	2.20E-028	Amn-san
scaffold_68	123560	128016	22	RVT_1	Reverse transcriptase (RNA-dependent DNA polymerase	49.2	2.00E-016	Amn-san
scaffold_68	123560	128016	22	Chromo	Chromo (CHRromatin Organisation MOdifier) domain	38	6.50E-013	Amn-san
scaffold_32	248077	252414	21	rve	Integrase core domain	72.5	6.90E-024	Amn-san
scaffold_7	68034208	68038835	23	RVT_1	Reverse transcriptase (RNA-dependent DNA polymerase	44.2	3.10E-015	Amn-san
scaffold_7	68034208	68038835	24	rve	Integrase core domain	55.1	5.60E-019	Amn-san
scaffold_7	68034208	68038835	28	Chromo	Chromo (CHRromatin Organisation MOdifier) doma	50.7	1.90E-017	Amn-san
scaffold_4	25124024	25128610	38	Retrotrans_gag	Retrotransposon gag protein	37.4	3.20E-013	Amn-san
scaffold_4	25124024	25128610	54	RVT_1	Reverse transcriptase (RNA-dependent DNA polymerase	82.5	8.20E-027	Amn-san
scaffold_1	159718258	159722748	6	Retrotrans_gag	Retrotransposon gag protein	42.9	9.70E-015	Amn-san
scaffold_1	159718258	159722748	23	rve	Integrase core domain	84.8	1.30E-026	Amn-san
scaffold_1	159718258	159722748	23	RVT_1	Reverse transcriptase (RNA-dependent DNA poly	78.6	3.10E-025	Amn-san
scaffold_1	159718258	159722748	23	Chromo	Chromo (CHRromatin Organisation MOdifier) dom	45	5.60E-015	Amn-san
scaffold_4	40728661	40732966	37	Retrotrans_gag	Retrotransposon gag protein	36.9	8.30E-013	Amn-san
scaffold_4	40728661	40732966	54	rve	Integrase core domain	91.9	3.00E-029	Amn-san
scaffold_4	40728661	40732966	54	RVT_1	Reverse transcriptase (RNA-dependent DNA polymerase	49	3.00E-016	Amn-san
scaffold_4	40728661	40732966	54	Chromo	Chromo (CHRromatin Organisation MOdifier) domain	37.3	1.50E-012	Amn-san
scaffold_135	49900	56912	4	Retrotrans_gag	Retrotransposon gag protein	48.8	4.40E-017	Amn-san
scaffold_135	49900	56912	10	RVT_1	Reverse transcriptase (RNA-dependent DNA polymerase	36.4	3.40E-013	Amn-san
scaffold_135	49900	56912	39	rve	Integrase core domain	49.5	3.40E-017	Amn-san
scaffold_1	50644270	50648564	9	Retrotrans_gag	Retrotransposon gag protein	38	7.10E-013	Amn-san
scaffold_1	50644270	50648564	25	rve	Integrase core domain	87.1	1.00E-027	Amn-san
scaffold_1	50644270	50648564	25	Chromo	Chromo (CHRromatin Organisation MOdifier) doma	56	1.90E-018	Amn-san
scaffold_1	50644270	50648564	25	RVT_1	Reverse transcriptase (RNA-dependent DNA polym	44	1.50E-014	Amn-san
scaffold_42	476765	480978	30	Retrotrans_gag	Retrotransposon gag protein	33.4	1.70E-011	Amn-san
scaffold_42	476765	480978	34	RVP_2	Retroviral aspartyl protease	34.7	7.50E-012	Amn-san
scaffold_42	476765	480978	34	RVT_1	Reverse transcriptase (RNA-dependent DNA pol	34	1.20E-011	Amn-san
scaffold_42	476765	480978	34	gag-asp_proteas	gag-polyprotein putative aspartyl protease	32.7	4.10E-011	Amn-san
scaffold_42	476765	480978	39	rve	Integrase core domain	93	4.10E-030	Amn-san
scaffold_3	50382871	50387392	38	Retrotrans_gag	Retrotransposon gag protein	37.4	1.60E-012	Amn-san
scaffold_3	50382871	50387392	47	rve	Integrase core domain	74.2	4.90E-024	Amn-san
scaffold_3	50382871	50387392	47	RVT_1	Reverse transcriptase (RNA-dependent DNA polymerase	58.3	5.10E-018	Amn-san
scaffold_3	50382871	50387392	52	Chromo	Chromo (CHRromatin Organisation MOdifier) domain	50.2	5.00E-017	Amn-san
scaffold_676	20779	23699	5	RVT_1	Reverse transcriptase (RNA-dependent DNA polymerase	60.6	9.30E-021	Amn-san
scaffold_676	20779	23699	15	rve	Integrase core domain	65.9	7.10E-022	Amn-san
scaffold_8	68956593	68960162	40	Retrotrans_gag	Retrotransposon gag protein	37.9	1.70E-013	Amn-san
scaffold_3	15194759	15198809	53	rve	Integrase core domain	87.2	4.20E-028	Amn-san
scaffold_3	15194759	15198809	53	Chromo	Chromo (CHRromatin Organisation MOdifier) domain	65.3	1.50E-021	Amn-san
scaffold_3	15194759	15198809	53	RVT_1	Reverse transcriptase (RNA-dependent DNA polymerase	49.1	1.50E-016	Amn-san
scaffold_6	91026286	91030550	10	RVT_1	Reverse transcriptase (RNA-dependent DNA pol	62.8	2.20E-020	Amn-san
scaffold_6	91026286	91030550	10	Retrotrans_gag	Retrotransposon gag protein	39	7.60E-013	Amn-san
scaffold_6	91026286	91030550	22	rve	Integrase core domain	84.2	7.30E-027	Amn-san
scaffold_6	91026286	91030550	22	Chromo	Chromo (CHRromatin Organisation MOdifier) doma	58.8	2.30E-019	Amn-san
scaffold_110	150725	154994	10	Retrotrans_gag	Retrotransposon gag protein	37.8	8.80E-013	Amn-san
scaffold_110	150725	154994	16	RVT_1	Reverse transcriptase (RNA-dependent DNA polymerase	42.1	1.80E-013	Amn-san
scaffold_110	150725	154994	27	rve	Integrase core domain	72	3.90E-023	Amn-san
scaffold_110	150725	154994	27	Chromo	Chromo (CHRromatin Organisation MOdifier) doma	58.8	1.60E-019	Amn-san
scaffold_98	53441	61504	60	Retrotrans_gag	Retrotransposon gag protein	29	8.10E-011	Amn-san
scaffold_98	53441	61504	99	Asp_protease_2	Aspartyl protease	32.9	3.00E-011	Amn-san
scaffold_98	53441	61504	114	rve	Integrase core domain	89.2	2.50E-028	Amn-san
scaffold_98	53441	61504	114	Chromo	Chromo (CHRromatin Organisation MOdifier) doma	57.5	5.70E-019	Amn-san
scaffold_98	53441	61504	114	RVT_1	Reverse transcriptase (RNA-dependent DNA polym	48.6	5.00E-016	Amn-san
scaffold_9	39813528	39817935	46	RVT_1	Reverse transcriptase (RNA-dependent DNA polymerase	56.3	2.60E-019	Amn-san
scaffold_9	39813528	39817935	57	rve	Integrase core domain	58.2	6.20E-019	Amn-san
scaffold_9	39813528	39817935	57	Chromo	Chromo (CHRromatin Organisation MOdifier) domain	40.3	1.60E-013	Amn-san
scaffold_8	6896352	6901326	11	RVT_1	Reverse transcriptase (RNA-dependent DNA polymerase	49.2	3.40E-017	Amn-san
scaffold_5	67475384	67480052	40	Retrotrans_gag	Retrotransposon gag protein	43.6	1.90E-014	Amn-san
scaffold_5	67475384	67480052	45	RVT_1	Reverse transcriptase (RNA-dependent DNA polymerase	57.7	1.10E-019	Amn-san
scaffold_5	67475384	67480052	51	rve	Integrase core domain	88.4	1.20E-028	Amn-san
scaffold_5	67475384	67480052	51	Chromo	Chromo (CHRromatin Organisation MOdifier) domain	59.8	6.30E-020	Amn-san
scaffold_4	25765836	25771388	4	Retrotrans_gag	Retrotransposon gag protein	38.2	2.30E-013	Amn-san
scaffold_4	25765836	25771388	24	rve	Integrase core domain	62.6	5.80E-020	Amn-san
scaffold_4	25765836	25771388	30	Chromo	Chromo (CHRromatin Organisation MOdifier) domain	52.6	1.20E-017	Amn-san
scaffold_6	16751166	16755564	7	Retrotrans_gag	Retrotransposon gag protein	35.8	2.80E-012	Amn-san
scaffold_6	16751166	16755564	13	RVT_1	Reverse transcriptase (RNA-dependent DNA polymerase	44.6	7.60E-016	Amn-san
scaffold_6	16751166	16755564	23	rve	Integrase core domain	87.4	3.40E-028	Amn-san
scaffold_6	16751166	16755564	26	Chromo	Chromo (CHRromatin Organisation MOdifier) doma	61.6	1.00E-020	Amn-san
scaffold_6	69319812	69322897	11	rve	Integrase core domain	80.2	6.30E-026	Amn-san
scaffold_6	69319812	69322897	11	RVT_1	Reverse transcriptase (RNA-dependent DNA polymerase	46.3	1.20E-015	Amn-san
scaffold_9	66515420	66519840	5	Retrotrans_gag	Retrotransposon gag protein	40	2.80E-013	Amn-san
scaffold_9	66515420	66519840	11	RVT_1	Reverse transcriptase (RNA-dependent DNA polymerase	44.1	1.50E-015	Amn-san
scaffold_9	66515420	66519840	18	rve	Integrase core domain	85.4	5.60E-028	Amn-san
scaffold_9	66515420	66519840	20	Chromo	Chromo (CHRromatin Organisation MOdifier) domain	37.4	2.10E-013	Amn-san
scaffold_1	142226209	142230634	5	Retrotrans_gag	Retrotransposon gag protein	40.3	4.30E-014	Amn-san
scaffold_1	142226209	142230634	15	RVT_1	Reverse transcriptase (RNA-dependent DNA pol	57.4	4.70E-019	Amn-san
scaffold_1	142226209	142230634	24	rve	Integrase core domain	78.7	1.30E-025	Amn-san
scaffold_1	142226209	142230634	24	Chromo	Chromo (CHRromatin Organisation MOdifier) domain	43.6	6.30E-015	Amn-san
scaffold_9	52325635	52337759	21	Retrotrans_gag	Retrotransposon gag protein	34.6	9.80E-013	Amn-san
scaffold_9	52325635	52337759	34	RVT_1	Reverse transcriptase (RNA-dependent DNA polymerase	48.1	8.60E-017	Amn-san
scaffold_9	52325635	52337759	92	RVT_1	Reverse transcriptase (RNA-dependent DNA polymerase	41.6	6.70E-015	Amn-san
scaffold_8	49696177	49700652	37	Retrotrans_gag	Retrotransposon gag protein	38.5	3.60E-013	Amn-san
scaffold_8	49696177	49700652	44	RVT_1	Reverse transcriptase (RNA-dependent DNA polymerase	51.3	1.50E-017	Amn-san
scaffold_8	49696177	49700652	53	rve	Integrase core domain	62	9.20E-021	Amn-san
scaffold_2	40138643	40144413	43	Retrotrans_gag	Retrotransposon gag protein	36.7	9.40E-013	Amn-san
scaffold_2	40138643	40144413	70	rve	Integrase core domain	91.2	4.90E-029	Amn-san
scaffold_2	40138643	40144413	70	RVT_1	Reverse transcriptase (RNA-dependent DNA polymerase	47.1	1.00E-015	Amn-san
scaffold_2	40138643	40144413	70	Chromo	Chromo (CHRromatin Organisation MOdifier) domain	34.1	1.50E-011	Amn-san
scaffold_1	134651897	134663941	117	RVT_1	Reverse transcriptase (RNA-dependent DNA polymerase	55.2	9.50E-019	Amn-san
scaffold_7	115475005	115479314	39	Retrotrans_gag	Retrotransposon gag protein	37.1	3.60E-013	Amn-san
scaffold_7	115475005	115479314	47	RVT_1	Reverse transcriptase (RNA-dependent DNA polymerase	67.7	8.70E-023	Amn-san
scaffold_7	115475005	115479314	55	rve	Integrase core domain	93.3	3.40E-030	Amn-san
scaffold_7	115475005	115479314	55	Chromo	Chromo (CHRromatin Organisation MOdifier) domain	39.7	1.30E-013	Amn-san
scaffold_6	75137705	75141988	9	Retrotrans_gag	Retrotransposon gag protein	38.2	4.90E-013	Amn-san
scaffold_6	75137705	75141988	25	rve	Integrase core domain	87.5	9.50E-028	Amn-san
scaffold_6	75137705	75141988	25	Chromo	Chromo (CHRromatin Organisation MOdifier) doma	57.5	6.60E-019	Amn-san
scaffold_6	75137705	75141988	25	RVT_1	Reverse transcriptase (RNA-dependent DNA polym	44.8	8.00E-015	Amn-san
scaffold_2	78902231	78906611	38	Retrotrans_gag	Retrotransposon gag protein	40.5	1.10E-013	Amn-san
scaffold_2	78902231	78906611	50	RVT_1	Reverse transcriptase (RNA-dependent DNA polymerase	56.9	9.90E-019	Amn-san
scaffold_2	78902231	78906611	55	Chromo	Chromo (CHRromatin Organisation MOdifier) domain	36.4	4.70E-013	Amn-san
scaffold_1	135064350	135068978	63	Chromo	Chromo (CHRromatin Organisation MOdifier) domain	41.5	2.90E-014	Amn-san
scaffold_9	54068535	54073042	42	Retrotrans_gag	Retrotransposon gag protein	35.4	2.70E-012	Amn-san
scaffold_9	54068535	54073042	59	rve	Integrase core domain	89.7	1.60E-028	Amn-san
scaffold_9	54068535	54073042	59	RVT_1	Reverse transcriptase (RNA-dependent DNA polymerase	49.6	1.50E-016	Amn-san
scaffold_122	245767	250424	6	Retrotrans_gag	Retrotransposon gag protein	45.4	2.50E-015	Amn-san
scaffold_122	245767	250424	19	rve	Integrase core domain	87.9	3.70E-028	Amn-san
scaffold_122	245767	250424	19	Chromo	Chromo (CHRromatin Organisation MOdifier) doma	56.2	9.70E-019	Amn-san
scaffold_122	245767	250424	19	RVT_1	Reverse transcriptase (RNA-dependent DNA polym	51	6.10E-017	Amn-san
scaffold_7	123418456	123424387	51	Retrotrans_gag	Retrotransposon gag protein	39.5	4.00E-014	Amn-san
scaffold_7	123418456	123424387	57	Asp_protease_2	Aspartyl protease	33.7	1.60E-011	Amn-san
scaffold_7	123418456	123424387	66	RVT_1	Reverse transcriptase (RNA-dependent DNA polymerase	45.4	1.10E-015	Amn-san
scaffold_7	123418456	123424387	70	rve	Integrase core domain	80.9	7.50E-026	Amn-san
scaffold_7	123418456	123424387	70	Chromo	Chromo (CHRromatin Organisation MOdifier) doma	57	7.30E-019	Amn-san
scaffold_7	122363227	122367581	33	Retrotrans_gag	Retrotransposon gag protein	32	4.80E-011	Amn-san
scaffold_7	122363227	122367581	51	rve	Integrase core domain	88.1	5.20E-028	Amn-san
scaffold_7	122363227	122367581	51	RVT_1	Reverse transcriptase (RNA-dependent DNA pol	78.9	3.30E-025	Amn-san
scaffold_7	122363227	122367581	51	Chromo	Chromo (CHRromatin Organisation MOdifier) do	37.1	2.70E-012	Amn-san
scaffold_7	122363227	122367581	51	RVP_2	Retroviral aspartyl protease	32.5	9.20E-011	Amn-san
scaffold_2863	720	5936	48	RVT_1	Reverse transcriptase (RNA-dependent DNA polymerase	37.8	2.50E-013	Amn-san
scaffold_2863	720	5936	64	Chromo	Chromo (CHRromatin Organisation MOdifier) doma	48	2.40E-016	Amn-san
scaffold_8	79599833	79603747	4	Retrotrans_gag	Retrotransposon gag protein	36.7	6.50E-013	Amn-san
scaffold_8	79599833	79603747	10	RVT_1	Reverse transcriptase (RNA-dependent DNA polymerase	66.2	2.40E-022	Amn-san
scaffold_8	79599833	79603747	17	rve	Integrase core domain	79.2	7.40E-026	Amn-san
scaffold_6	56550423	56554945	23	rve	Integrase core domain	54.9	1.60E-018	Amn-san
scaffold_8	71258165	71262600	6	Retrotrans_gag	Retrotransposon gag protein	35	3.30E-012	Amn-san
scaffold_8	71258165	71262600	16	RVT_1	Reverse transcriptase (RNA-dependent DNA polymerase	87.8	1.80E-028	Amn-san
scaffold_8	71258165	71262600	21	rve	Integrase core domain	57.9	4.70E-019	Amn-san
scaffold_8	71258165	71262600	21	Chromo	Chromo (CHRromatin Organisation MOdifier) domain	45.9	1.60E-015	Amn-san
scaffold_9	93989206	93992522	33	Retrotrans_gag	Retrotransposon gag protein	39.2	9.70E-014	Amn-san
scaffold_9	93989206	93992522	40	RVT_1	Reverse transcriptase (RNA-dependent DNA pol	85.4	2.60E-027	Amn-san
scaffold_5	104864534	104868921	19	rve	Integrase core domain	83.9	1.20E-026	Amn-san
scaffold_5	104864534	104868921	19	RVT_1	Reverse transcriptase (RNA-dependent DNA pol	77.1	9.50E-025	Amn-san
scaffold_5	104864534	104868921	19	Retrotrans_gag	Retrotransposon gag protein	41.2	8.10E-014	Amn-san
scaffold_5	104864534	104868921	21	Chromo	Chromo (CHRromatin Organisation MOdifier) doma	62	1.00E-020	Amn-san
scaffold_1	66054469	66058412	44	RVT_1	Reverse transcriptase (RNA-dependent DNA polymerase	90.7	1.20E-029	Amn-san
scaffold_1	66054469	66058412	50	rve	Integrase core domain	31.9	2.10E-011	Amn-san
scaffold_1	66054469	66058412	53	Chromo	Chromo (CHRromatin Organisation MOdifier) domain	45.9	7.80E-016	Amn-san
scaffold_3	4298952	4303250	16	RVT_1	Reverse transcriptase (RNA-dependent DNA pol	77	6.70E-025	Amn-san
scaffold_3	4298952	4303250	16	Retrotrans_gag	Retrotransposon gag protein	42.9	3.50E-014	Amn-san
scaffold_3	4298952	4303250	21	rve	Integrase core domain	81.1	2.00E-026	Amn-san
scaffold_3	4298952	4303250	21	Chromo	Chromo (CHRromatin Organisation MOdifier) domain	60.3	4.60E-020	Amn-san
scaffold_1702	3158	7443	54	rve	Integrase core domain	83.6	1.70E-026	Amn-san
scaffold_1702	3158	7443	54	RVT_1	Reverse transcriptase (RNA-dependent DNA pol	73.9	1.30E-023	Amn-san
scaffold_1702	3158	7443	54	Chromo	Chromo (CHRromatin Organisation MOdifier) do	57.7	1.00E-018	Amn-san
scaffold_1702	3158	7443	54	Retrotrans_gag	Retrotransposon gag protein	35.6	1.20E-011	Amn-san
scaffold_6	16228197	16241216	74	Retrotrans_gag	Retrotransposon gag protein	31.3	8.70E-011	Amn-san
scaffold_6	16228197	16241216	82	RVT_1	Reverse transcriptase (RNA-dependent DNA polymerase	51.5	1.00E-017	Amn-san
scaffold_6	16228197	16241216	88	rve	Integrase core domain	79.1	6.60E-026	Amn-san
scaffold_6	16228197	16241216	88	Chromo	Chromo (CHRromatin Organisation MOdifier) domain	52.4	7.30E-018	Amn-san
scaffold_3	98606223	98610740	37	Retrotrans_gag	Retrotransposon gag protein	40.3	2.20E-013	Amn-san
scaffold_3	98606223	98610740	44	RVT_1	Reverse transcriptase (RNA-dependent DNA polymerase	77.9	6.00E-026	Amn-san
scaffold_3	98606223	98610740	53	rve	Integrase core domain	83.4	6.10E-027	Amn-san
scaffold_3	98606223	98610740	53	Chromo	Chromo (CHRromatin Organisation MOdifier) domain	35	4.80E-012	Amn-san
scaffold_2071	3516	8319	6	Retrotrans_gag	Retrotransposon gag protein	40.4	1.30E-013	Amn-san
scaffold_2071	3516	8319	19	rve	Integrase core domain	87.9	9.00E-028	Amn-san
scaffold_2071	3516	8319	19	RVT_1	Reverse transcriptase (RNA-dependent DNA pol	86.5	2.10E-027	Amn-san
scaffold_2071	3516	8319	19	Chromo	Chromo (CHRromatin Organisation MOdifier) do	43.8	2.20E-014	Amn-san
scaffold_1	17541662	17546176	42	Retrotrans_gag	Retrotransposon gag protein	37.5	2.80E-013	Amn-san
scaffold_1	17541662	17546176	56	rve	Integrase core domain	91.7	2.40E-029	Amn-san
scaffold_1	17541662	17546176	56	RVT_1	Reverse transcriptase (RNA-dependent DNA polymerase	80.5	5.10E-026	Amn-san
scaffold_1	17541662	17546176	56	Chromo	Chromo (CHRromatin Organisation MOdifier) domain	38.1	6.70E-013	Amn-san
scaffold_4	34035476	34039782	6	Retrotrans_gag	Retrotransposon gag protein	36.9	8.30E-013	Amn-san
scaffold_4	34035476	34039782	22	rve	Integrase core domain	91.2	4.50E-029	Amn-san
scaffold_4	34035476	34039782	22	RVT_1	Reverse transcriptase (RNA-dependent DNA polymerase	83.7	6.60E-027	Amn-san
scaffold_4	34035476	34039782	22	Chromo	Chromo (CHRromatin Organisation MOdifier) domain	36.9	2.10E-012	Amn-san
scaffold_4	36779292	36783807	62	rve	Integrase core domain	83.8	1.70E-026	Amn-san
scaffold_4	36779292	36783807	62	RVT_1	Reverse transcriptase (RNA-dependent DNA pol	81.1	8.00E-026	Amn-san
scaffold_4	36779292	36783807	62	Chromo	Chromo (CHRromatin Organisation MOdifier) do	60.3	1.50E-019	Amn-san
scaffold_4	36779292	36783807	62	Retrotrans_gag	Retrotransposon gag protein	44.3	6.50E-014	Amn-san
scaffold_1	89004777	89009424	42	Retrotrans_gag	Retrotransposon gag protein	43.4	1.20E-014	Amn-san
scaffold_1	89004777	89009424	49	RVT_1	Reverse transcriptase (RNA-dependent DNA polymerase	87.5	8.60E-029	Amn-san
scaffold_1	89004777	89009424	59	rve	Integrase core domain	70.2	7.00E-023	Amn-san
scaffold_1	89004777	89009424	59	Chromo	Chromo (CHRromatin Organisation MOdifier) domain	35.3	2.20E-012	Amn-san
scaffold_5	119482410	119486739	45	rve	Integrase core domain	85.8	2.80E-027	Amn-san
scaffold_5	119482410	119486739	45	RVT_1	Reverse transcriptase (RNA-dependent DNA pol	78.6	4.10E-025	Amn-san
scaffold_5	119482410	119486739	45	Chromo	Chromo (CHRromatin Organisation MOdifier) do	57.1	1.10E-018	Amn-san
scaffold_5	119482410	119486739	45	Retrotrans_gag	Retrotransposon gag protein	45.9	2.70E-014	Amn-san
scaffold_3	74414140	74418393	33	Retrotrans_gag	Retrotransposon gag protein	39	2.00E-011	Amn-san
scaffold_3	74414140	74418393	50	rve	Integrase core domain	91.4	6.20E-029	Amn-san
scaffold_3	74414140	74418393	50	RVT_1	Reverse transcriptase (RNA-dependent DNA pol	77.1	8.20E-025	Amn-san
scaffold_3	74414140	74418393	52	Chromo	Chromo (CHRromatin Organisation MOdifier) doma	48.6	1.70E-016	Amn-san
scaffold_5	17256799	17261176	3	Retrotrans_gag	Retrotransposon gag protein	40.4	1.50E-013	Amn-san
scaffold_5	17256799	17261176	7	RVT_1	Reverse transcriptase (RNA-dependent DNA polymerase	40.9	1.30E-014	Amn-san
scaffold_5	17256799	17261176	23	rve	Integrase core domain	84.7	7.50E-027	Amn-san
scaffold_5	17256799	17261176	23	Chromo	Chromo (CHRromatin Organisation MOdifier) domain	42.4	2.90E-014	Amn-san
scaffold_8	100736699	100741026	30	Retrotrans_gag	Retrotransposon gag protein	33	1.70E-011	Amn-san
scaffold_8	100736699	100741026	40	rve	Integrase core domain	90	1.50E-028	Amn-san
scaffold_8	100736699	100741026	40	RVT_1	Reverse transcriptase (RNA-dependent DNA pol	82.9	2.30E-026	Amn-san
scaffold_8	100736699	100741026	40	Chromo	Chromo (CHRromatin Organisation MOdifier) do	34.8	1.60E-011	Amn-san
scaffold_1	114739726	114744216	3	Retrotrans_gag	Retrotransposon gag protein	32.3	1.50E-011	Amn-san
scaffold_1	114739726	114744216	11	rve	Integrase core domain	93.2	1.50E-029	Amn-san
scaffold_1	114739726	114744216	11	RVT_1	Reverse transcriptase (RNA-dependent DNA pol	79	2.70E-025	Amn-san
scaffold_1	114739726	114744216	11	gag-asp_proteas	gag-polyprotein putative aspartyl protease	32.5	6.00E-011	Amn-san
scaffold_5	41597497	41601756	15	RVT_1	Reverse transcriptase (RNA-dependent DNA pol	82.8	1.50E-026	Amn-san
scaffold_5	41597497	41601756	15	Retrotrans_gag	Retrotransposon gag protein	40.2	5.30E-013	Amn-san
scaffold_5	41597497	41601756	23	rve	Integrase core domain	86.3	7.10E-028	Amn-san
scaffold_1	140103139	140112484	14	RVT_1	Reverse transcriptase (RNA-dependent DNA polymerase	68.9	3.90E-023	Amn-san
scaffold_1	140103139	140112484	19	rve	Integrase core domain	79.7	2.80E-026	Amn-san
scaffold_1	140103139	140112484	55	RVT_1	Reverse transcriptase (RNA-dependent DNA polymerase	105.6	1.70E-034	Amn-san
scaffold_1	140103139	140112484	77	DDE_Tnp_1_7	Transposase IS4	87.2	8.60E-029	Amn-san
scaffold_3	62404753	62416608	21	RVT_1	Reverse transcriptase (RNA-dependent DNA pol	84.8	1.20E-026	Amn-san
scaffold_3	62404753	62416608	21	rve	Integrase core domain	84.3	8.40E-027	Amn-san
scaffold_3	62404753	62416608	21	Retrotrans_gag	Retrotransposon gag protein	35.5	3.50E-012	Amn-san
scaffold_9	61264037	61268407	5	Retrotrans_gag	Retrotransposon gag protein	32	4.10E-011	Amn-san
scaffold_9	61264037	61268407	19	RVT_1	Reverse transcriptase (RNA-dependent DNA polymerase	86.1	2.20E-028	Amn-san
scaffold_5b	850337	854625	4	Retrotrans_gag	Retrotransposon gag protein	48	5.00E-016	Amn-san
scaffold_5b	850337	854625	20	rve	Integrase core domain	88.1	4.90E-028	Amn-san
scaffold_5b	850337	854625	20	RVT_1	Reverse transcriptase (RNA-dependent DNA pol	80	1.40E-025	Amn-san
scaffold_5b	850337	854625	20	Chromo	Chromo (CHRromatin Organisation MOdifier) do	55.8	2.50E-018	Amn-san
scaffold_4	56304514	56309119	4	Retrotrans_gag	Retrotransposon gag protein	32.2	5.20E-011	Amn-san
scaffold_4	56304514	56309119	16	rve	Integrase core domain	92.3	3.00E-029	Amn-san
scaffold_4	56304514	56309119	16	RVT_1	Reverse transcriptase (RNA-dependent DNA pol	83.5	1.30E-026	Amn-san
scaffold_4	56304514	56309119	16	Chromo	Chromo (CHRromatin Organisation MOdifier) do	35.2	1.10E-011	Amn-san
scaffold_4	56304514	56309119	16	RVP_2	Retroviral aspartyl protease	35	1.70E-011	Amn-san
scaffold_4	56304514	56309119	16	gag-asp_proteas	gag-polyprotein putative aspartyl protease	32.7	6.20E-011	Amn-san
scaffold_9	59390868	59395188	58	RVT_1	Reverse transcriptase (RNA-dependent DNA pol	81.3	8.90E-026	Amn-san
scaffold_9	59390868	59395188	58	rve	Integrase core domain	78.4	7.50E-025	Amn-san
scaffold_9	59390868	59395188	58	Chromo	Chromo (CHRromatin Organisation MOdifier) do	54.3	1.20E-017	Amn-san
scaffold_9	59390868	59395188	58	Retrotrans_gag	Retrotransposon gag protein	40.6	1.40E-013	Amn-san
scaffold_9	90570448	90574708	20	rve	Integrase core domain	87	1.70E-027	Amn-san
scaffold_9	90570448	90574708	20	RVT_1	Reverse transcriptase (RNA-dependent DNA pol	79.6	2.40E-025	Amn-san
scaffold_9	90570448	90574708	20	Chromo	Chromo (CHRromatin Organisation MOdifier) do	53.5	1.70E-017	Amn-san
scaffold_9	90570448	90574708	20	Retrotrans_gag	Retrotransposon gag protein	46	1.10E-014	Amn-san
scaffold_4	119120846	119124699	13	rve	Integrase core domain	90.3	1.30E-028	Amn-san
scaffold_4	119120846	119124699	13	RVT_1	Reverse transcriptase (RNA-dependent DNA pol	83.6	1.20E-026	Amn-san
scaffold_4	119120846	119124699	13	Chromo	Chromo (CHRromatin Organisation MOdifier) do	34.7	1.60E-011	Amn-san
scaffold_4	119120846	119124699	13	gag-asp_proteas	gag-polyprotein putative aspartyl protease	32.7	6.60E-011	Amn-san
scaffold_8c	999968	1004261	54	rve	Integrase core domain	86.5	2.10E-027	Amn-san
scaffold_8c	999968	1004261	54	RVT_1	Reverse transcriptase (RNA-dependent DNA pol	80	1.50E-025	Amn-san
scaffold_8c	999968	1004261	54	Chromo	Chromo (CHRromatin Organisation MOdifier) do	50.9	1.10E-016	Amn-san
scaffold_8c	999968	1004261	54	Retrotrans_gag	Retrotransposon gag protein	42.3	1.30E-013	Amn-san
scaffold_3	80159737	80163863	5	Retrotrans_gag	Retrotransposon gag protein	43.4	2.30E-012	Amn-san
scaffold_3	80159737	80163863	16	RVT_1	Reverse transcriptase (RNA-dependent DNA polymerase	80.4	4.00E-026	Amn-san
scaffold_3	80159737	80163863	16	rve	Integrase core domain	39.6	2.40E-013	Amn-san
scaffold_3	80159737	80163863	19	Chromo	Chromo (CHRromatin Organisation MOdifier) doma	46.7	7.50E-016	Amn-san
scaffold_9	51244211	51248480	30	Retrotrans_gag	Retrotransposon gag protein	43.6	5.70E-015	Amn-san
scaffold_9	51244211	51248480	42	RVT_1	Reverse transcriptase (RNA-dependent DNA poly	81	3.80E-026	Amn-san
scaffold_9	51244211	51248480	46	rve	Integrase core domain	77.3	7.20E-025	Amn-san
scaffold_9	51244211	51248480	46	Chromo	Chromo (CHRromatin Organisation MOdifier) domain	31.5	3.60E-011	Amn-san
scaffold_4	21604319	21608778	5	Retrotrans_gag	Retrotransposon gag protein	37.4	1.20E-012	Amn-san
scaffold_4	21604319	21608778	15	RVT_1	Reverse transcriptase (RNA-dependent DNA polymerase	77.7	7.90E-026	Amn-san
scaffold_4	21604319	21608778	24	rve	Integrase core domain	82.8	6.20E-027	Amn-san
scaffold_4	21604319	21608778	24	Chromo	Chromo (CHRromatin Organisation MOdifier) domain	38.6	2.60E-013	Amn-san
scaffold_1	154343545	154348050	13	RVT_1	Reverse transcriptase (RNA-dependent DNA pol	60.4	1.00E-019	Amn-san
scaffold_1	154343545	154348050	13	Retrotrans_gag	Retrotransposon gag protein	39.2	6.40E-013	Amn-san
scaffold_1	154343545	154348050	22	rve	Integrase core domain	87.9	2.80E-028	Amn-san
scaffold_1	154343545	154348050	27	Chromo	Chromo (CHRromatin Organisation MOdifier) doma	63.4	3.80E-021	Amn-san
scaffold_4	105539709	105544268	51	rve	Integrase core domain	82.3	3.80E-026	Amn-san
scaffold_4	105539709	105544268	51	RVT_1	Reverse transcriptase (RNA-dependent DNA pol	76.3	2.60E-024	Amn-san
scaffold_4	105539709	105544268	51	Chromo	Chromo (CHRromatin Organisation MOdifier) do	57.2	1.30E-018	Amn-san
scaffold_4	105539709	105544268	51	Retrotrans_gag	Retrotransposon gag protein	45.6	3.00E-014	Amn-san
scaffold_3	73464515	73468832	44	Retrotrans_gag	Retrotransposon gag protein	45.5	1.50E-014	Amn-san
scaffold_3	73464515	73468832	51	RVT_1	Reverse transcriptase (RNA-dependent DNA polymerase	56.5	4.70E-019	Amn-san
scaffold_3	73464515	73468832	61	rve	Integrase core domain	77	2.90E-025	Amn-san
scaffold_3	73464515	73468832	61	Chromo	Chromo (CHRromatin Organisation MOdifier) domain	55.9	6.10E-019	Amn-san
scaffold_5	30305144	30309449	3	Retrotrans_gag	Retrotransposon gag protein	32.1	2.50E-011	Amn-san
scaffold_5	30305144	30309449	15	rve	Integrase core domain	91.2	6.40E-029	Amn-san
scaffold_5	30305144	30309449	15	RVT_1	Reverse transcriptase (RNA-dependent DNA pol	81.1	6.90E-026	Amn-san
scaffold_5	30305144	30309449	15	Chromo	Chromo (CHRromatin Organisation MOdifier) do	33.2	5.00E-011	Amn-san
scaffold_5	30305144	30309449	15	gag-asp_proteas	gag-polyprotein putative aspartyl protease	32.1	9.50E-011	Amn-san
scaffold_3	19192565	19196797	5	Retrotrans_gag	Retrotransposon gag protein	40.7	1.40E-013	Amn-san
scaffold_3	19192565	19196797	23	rve	Integrase core domain	82.7	1.20E-026	Amn-san
scaffold_3	19192565	19196797	23	RVT_1	Reverse transcriptase (RNA-dependent DNA polymerase	82.4	1.30E-026	Amn-san
scaffold_3	19192565	19196797	23	Chromo	Chromo (CHRromatin Organisation MOdifier) domain	32.7	2.80E-011	Amn-san
scaffold_4	48102463	48106765	3	Retrotrans_gag	Retrotransposon gag protein	32.7	3.70E-011	Amn-san
scaffold_4	48102463	48106765	9	RVT_1	Reverse transcriptase (RNA-dependent DNA pol	84.4	3.50E-027	Amn-san
scaffold_4	48102463	48106765	9	gag-asp_proteas	gag-polyprotein putative aspartyl protease	33.5	2.00E-011	Amn-san
scaffold_4	48102463	48106765	9	RVP_2	Retroviral aspartyl protease	33.3	2.60E-011	Amn-san
scaffold_4	48102463	48106765	17	rve	Integrase core domain	80.9	2.40E-026	Amn-san
scaffold_4	48102463	48106765	17	Chromo	Chromo (CHRromatin Organisation MOdifier) domain	34.7	4.80E-012	Amn-san
scaffold_2	99736128	99740549	15	RVT_1	Reverse transcriptase (RNA-dependent DNA polymerase	81.7	4.40E-027	Amn-san
scaffold_2	99736128	99740549	22	rve	Integrase core domain	80.6	3.00E-026	Amn-san
scaffold_2	99736128	99740549	22	Chromo	Chromo (CHRromatin Organisation MOdifier) domain	38.1	3.90E-013	Amn-san
scaffold_6	134931547	134935847	55	rve	Integrase core domain	86	3.40E-027	Amn-san
scaffold_6	134931547	134935847	55	RVT_1	Reverse transcriptase (RNA-dependent DNA pol	78.3	6.10E-025	Amn-san
scaffold_6	134931547	134935847	55	Chromo	Chromo (CHRromatin Organisation MOdifier) do	58.6	5.60E-019	Amn-san
scaffold_6	134931547	134935847	55	Retrotrans_gag	Retrotransposon gag protein	37	7.10E-012	Amn-san
scaffold_1	170051355	170055663	28	Retrotrans_gag	Retrotransposon gag protein	36.6	1.60E-012	Amn-san
scaffold_1	170051355	170055663	38	rve	Integrase core domain	87.5	1.00E-027	Amn-san
scaffold_1	170051355	170055663	38	RVT_1	Reverse transcriptase (RNA-dependent DNA pol	82.9	2.10E-026	Amn-san
scaffold_1	170051355	170055663	38	Chromo	Chromo (CHRromatin Organisation MOdifier) do	35.9	6.60E-012	Amn-san
scaffold_1	91125494	91129978	3	Retrotrans_gag	Retrotransposon gag protein	33.5	1.50E-011	Amn-san
scaffold_1	91125494	91129978	16	rve	Integrase core domain	92.3	3.00E-029	Amn-san
scaffold_1	91125494	91129978	16	RVT_1	Reverse transcriptase (RNA-dependent DNA pol	83.5	1.30E-026	Amn-san
scaffold_1	91125494	91129978	16	Chromo	Chromo (CHRromatin Organisation MOdifier) do	35.2	1.10E-011	Amn-san
scaffold_1	91125494	91129978	16	RVP_2	Retroviral aspartyl protease	33.3	5.70E-011	Amn-san
scaffold_5	70489939	70501467	134	RVT_1	Reverse transcriptase (RNA-dependent DNA pol	75.6	2.10E-024	Amn-san
scaffold_5	70489939	70501467	134	Retrotrans_gag	Retrotransposon gag protein	38.1	1.90E-012	Amn-san
scaffold_5	70489939	70501467	145	rve	Integrase core domain	83.3	6.50E-027	Amn-san
scaffold_4	34161612	34167270	13	RVT_1	Reverse transcriptase (RNA-dependent DNA polymerase	53.4	2.20E-018	Amn-san
scaffold_4	34161612	34167270	21	rve	Integrase core domain	80.1	2.30E-026	Amn-san
scaffold_2	10996148	11000469	22	rve	Integrase core domain	86.1	2.80E-027	Amn-san
scaffold_2	10996148	11000469	22	RVT_1	Reverse transcriptase (RNA-dependent DNA pol	77.9	7.20E-025	Amn-san
scaffold_2	10996148	11000469	22	Chromo	Chromo (CHRromatin Organisation MOdifier) do	55.4	4.40E-018	Amn-san
scaffold_2	10996148	11000469	22	Retrotrans_gag	Retrotransposon gag protein	35.5	1.60E-011	Amn-san
scaffold_4	72730303	72734606	22	rve	Integrase core domain	86	3.10E-027	Amn-san
scaffold_4	72730303	72734606	22	RVT_1	Reverse transcriptase (RNA-dependent DNA pol	79.1	3.20E-025	Amn-san
scaffold_4	72730303	72734606	22	Chromo	Chromo (CHRromatin Organisation MOdifier) do	56.8	1.90E-018	Amn-san
scaffold_4	72730303	72734606	22	Retrotrans_gag	Retrotransposon gag protein	36.4	7.10E-012	Amn-san
scaffold_3	95593029	95597327	39	Retrotrans_gag	Retrotransposon gag protein	38.4	4.60E-013	Amn-san
scaffold_3	95593029	95597327	55	rve	Integrase core domain	86.8	1.30E-027	Amn-san
scaffold_3	95593029	95597327	55	RVT_1	Reverse transcriptase (RNA-dependent DNA polym	78.9	2.20E-025	Amn-san
scaffold_3	95593029	95597327	55	Chromo	Chromo (CHRromatin Organisation MOdifier) doma	59	2.30E-019	Amn-san
scaffold_3	114456862	114460569	44	RVT_1	Reverse transcriptase (RNA-dependent DNA pol	78.6	3.00E-025	Amn-san
scaffold_3	114456862	114460569	44	Retrotrans_gag	Retrotransposon gag protein	42.8	4.30E-013	Amn-san
scaffold_3	114456862	114460569	48	Chromo	Chromo (CHRromatin Organisation MOdifier) domain	60.3	1.10E-020	Amn-san
scaffold_5	76780726	76785317	4	Retrotrans_gag	Retrotransposon gag protein	40.5	1.70E-013	Amn-san
scaffold_5	76780726	76785317	19	rve	Integrase core domain	83.4	6.60E-027	Amn-san
scaffold_5	76780726	76785317	19	RVT_1	Reverse transcriptase (RNA-dependent DNA polymerase	76.9	5.80E-025	Amn-san
scaffold_5	76780726	76785317	19	Chromo	Chromo (CHRromatin Organisation MOdifier) domain	34.4	8.20E-012	Amn-san
scaffold_2	29143664	29147957	51	rve	Integrase core domain	86	3.10E-027	Amn-san
scaffold_2	29143664	29147957	51	RVT_1	Reverse transcriptase (RNA-dependent DNA pol	79.1	3.20E-025	Amn-san
scaffold_2	29143664	29147957	51	Chromo	Chromo (CHRromatin Organisation MOdifier) do	56.8	1.90E-018	Amn-san
scaffold_2	29143664	29147957	51	Retrotrans_gag	Retrotransposon gag protein	36.5	7.10E-012	Amn-san
scaffold_51	193018	197331	36	Retrotrans_gag	Retrotransposon gag protein	31.4	2.80E-011	Amn-san
scaffold_51	193018	197331	54	rve	Integrase core domain	90.8	6.10E-029	Amn-san
scaffold_51	193018	197331	54	RVT_1	Reverse transcriptase (RNA-dependent DNA polymerase	81.5	3.00E-026	Amn-san
scaffold_51	193018	197331	54	Chromo	Chromo (CHRromatin Organisation MOdifier) domain	37.4	1.50E-012	Amn-san
scaffold_3	55880238	55884820	33	RVT_1	Reverse transcriptase (RNA-dependent DNA pol	76.8	1.10E-024	Amn-san
scaffold_3	55880238	55884820	33	Retrotrans_gag	Retrotransposon gag protein	32.6	5.80E-011	Amn-san
scaffold_3	55880238	55884820	33	gag-asp_proteas	gag-polyprotein putative aspartyl protease	31.7	5.90E-011	Amn-san
scaffold_3	55880238	55884820	38	rve	Integrase core domain	81.5	1.00E-026	Amn-san
scaffold_3	55880238	55884820	43	Chromo	Chromo (CHRromatin Organisation MOdifier) doma	57	6.10E-019	Amn-san
scaffold_189	45182	48881	38	RVT_1	Reverse transcriptase (RNA-dependent DNA pol	60.1	6.20E-020	Amn-san
scaffold_189	45182	48881	46	rve	Integrase core domain	87.7	3.00E-028	Amn-san
scaffold_189	45182	48881	46	Chromo	Chromo (CHRromatin Organisation MOdifier) domain	45.6	2.00E-015	Amn-san
scaffold_5	112607898	112613673	49	Retrotrans_gag	Retrotransposon gag protein	36.8	9.20E-013	Amn-san
scaffold_5	112607898	112613673	65	rve	Integrase core domain	85.1	2.80E-027	Amn-san
scaffold_5	112607898	112613673	65	RVT_1	Reverse transcriptase (RNA-dependent DNA polymerase	79.3	1.20E-025	Amn-san
scaffold_5	112607898	112613673	65	Chromo	Chromo (CHRromatin Organisation MOdifier) domain	37	1.30E-012	Amn-san
scaffold_3	83637586	83641869	47	rve	Integrase core domain	82.9	2.30E-026	Amn-san
scaffold_3	83637586	83641869	47	RVT_1	Reverse transcriptase (RNA-dependent DNA pol	81.7	6.00E-026	Amn-san
scaffold_3	83637586	83641869	47	Chromo	Chromo (CHRromatin Organisation MOdifier) do	51.5	8.10E-017	Amn-san
scaffold_3	83637586	83641869	47	Retrotrans_gag	Retrotransposon gag protein	44.5	7.00E-015	Amn-san
scaffold_4	121362561	121376057	40	TTL	Tubulin-tyrosine ligase family	36.8	1.40E-013	Amn-san
scaffold_4	121362561	121376057	45	TTL	Tubulin-tyrosine ligase family	71.3	1.40E-023	Amn-san
scaffold_4	121362561	121376057	126	RVT_1	Reverse transcriptase (RNA-dependent DNA pol	75.6	2.80E-024	Amn-san
scaffold_4	121362561	121376057	126	Retrotrans_gag	Retrotransposon gag protein	44.1	3.80E-014	Amn-san
scaffold_4	121362561	121376057	137	rve	Integrase core domain	85.4	7.10E-028	Amn-san
scaffold_4	121362561	121376057	137	Chromo	Chromo (CHRromatin Organisation MOdifier) domain	35	2.20E-012	Amn-san
scaffold_5	73129191	73133516	41	RVT_1	Reverse transcriptase (RNA-dependent DNA pol	88.7	4.00E-028	Amn-san
scaffold_5	73129191	73133516	41	gag-asp_proteas	gag-polyprotein putative aspartyl protease	32.2	3.70E-011	Amn-san
scaffold_5	73129191	73133516	46	rve	Integrase core domain	79.5	4.70E-025	Amn-san
scaffold_5	73129191	73133516	46	Chromo	Chromo (CHRromatin Organisation MOdifier) doma	57.3	5.40E-019	Amn-san
scaffold_1	140268679	140273162	37	Retrotrans_gag	Retrotransposon gag protein	42.3	2.00E-014	Amn-san
scaffold_1	140268679	140273162	53	RVT_1	Reverse transcriptase (RNA-dependent DNA polymerase	87	9.30E-028	Amn-san
scaffold_1	140268679	140273162	53	rve	Integrase core domain	82	2.70E-026	Amn-san
scaffold_1	140268679	140273162	53	Chromo	Chromo (CHRromatin Organisation MOdifier) domain	43.4	1.50E-014	Amn-san
scaffold_6	112211687	112215991	6	Retrotrans_gag	Retrotransposon gag protein	35	2.10E-012	Amn-san
scaffold_6	112211687	112215991	23	rve	Integrase core domain	91.3	4.50E-029	Amn-san
scaffold_6	112211687	112215991	23	RVT_1	Reverse transcriptase (RNA-dependent DNA polymerase	80.3	7.40E-026	Amn-san
scaffold_6	112211687	112215991	23	Chromo	Chromo (CHRromatin Organisation MOdifier) domain	36.9	2.10E-012	Amn-san
scaffold_2	125426541	125430555	45	rve	Integrase core domain	86.5	1.60E-027	Amn-san
scaffold_2	125426541	125430555	45	RVT_1	Reverse transcriptase (RNA-dependent DNA pol	76.9	1.40E-024	Amn-san
scaffold_2	125426541	125430555	45	Chromo	Chromo (CHRromatin Organisation MOdifier) do	56.5	2.00E-018	Amn-san
scaffold_2	125426541	125430555	45	Retrotrans_gag	Retrotransposon gag protein	39.6	2.10E-013	Amn-san
scaffold_4	115544377	115548797	36	Retrotrans_gag	Retrotransposon gag protein	45.9	1.50E-015	Amn-san
scaffold_4	115544377	115548797	51	rve	Integrase core domain	87.8	4.00E-028	Amn-san
scaffold_4	115544377	115548797	51	Chromo	Chromo (CHRromatin Organisation MOdifier) doma	56.1	1.00E-018	Amn-san
scaffold_4	115544377	115548797	51	RVT_1	Reverse transcriptase (RNA-dependent DNA polym	50.5	8.50E-017	Amn-san
scaffold_3	114029700	114034005	37	Retrotrans_gag	Retrotransposon gag protein	36.9	8.30E-013	Amn-san
scaffold_3	114029700	114034005	54	rve	Integrase core domain	91.2	4.50E-029	Amn-san
scaffold_3	114029700	114034005	54	RVT_1	Reverse transcriptase (RNA-dependent DNA polymerase	82.1	2.10E-026	Amn-san
scaffold_3	114029700	114034005	54	Chromo	Chromo (CHRromatin Organisation MOdifier) domain	36.9	2.10E-012	Amn-san
scaffold_4	33986270	33990614	21	RVT_1	Reverse transcriptase (RNA-dependent DNA pol	84.9	6.50E-027	Amn-san
scaffold_4	33986270	33990614	21	rve	Integrase core domain	82.7	2.90E-026	Amn-san
scaffold_4	33986270	33990614	21	Chromo	Chromo (CHRromatin Organisation MOdifier) do	47.5	1.30E-015	Amn-san
scaffold_4	33986270	33990614	21	Retrotrans_gag	Retrotransposon gag protein	35.3	5.10E-012	Amn-san
scaffold_10	20326837	20331131	53	rve	Integrase core domain	86	3.40E-027	Amn-san
scaffold_10	20326837	20331131	53	RVT_1	Reverse transcriptase (RNA-dependent DNA pol	78.2	6.10E-025	Amn-san
scaffold_10	20326837	20331131	53	Chromo	Chromo (CHRromatin Organisation MOdifier) do	58.5	5.60E-019	Amn-san
scaffold_10	20326837	20331131	53	Retrotrans_gag	Retrotransposon gag protein	36.5	7.10E-012	Amn-san
scaffold_4	105512244	105516853	5	Retrotrans_gag	Retrotransposon gag protein	43	1.00E-014	Amn-san
scaffold_4	105512244	105516853	24	rve	Integrase core domain	85.5	6.90E-027	Amn-san
scaffold_4	105512244	105516853	24	RVT_1	Reverse transcriptase (RNA-dependent DNA polymera	48.9	4.40E-016	Amn-san
scaffold_4	105512244	105516853	24	Chromo	Chromo (CHRromatin Organisation MOdifier) domain	48	4.40E-016	Amn-san
scaffold_6	137800698	137804990	14	RVT_1	Reverse transcriptase (RNA-dependent DNA pol	80.1	9.60E-026	Amn-san
scaffold_6	137800698	137804990	14	Retrotrans_gag	Retrotransposon gag protein	42.4	1.00E-013	Amn-san
scaffold_6	137800698	137804990	18	rve	Integrase core domain	85.7	9.90E-028	Amn-san
scaffold_6	137800698	137804990	18	Chromo	Chromo (CHRromatin Organisation MOdifier) doma	61.2	2.50E-020	Amn-san
scaffold_3	113503320	113507650	47	Retrotrans_gag	Retrotransposon gag protein	39.6	4.80E-014	Amn-san
scaffold_3	113503320	113507650	59	rve	Integrase core domain	75.5	9.10E-024	Amn-san
scaffold_3	113503320	113507650	59	RVT_1	Reverse transcriptase (RNA-dependent DNA poly	74.2	5.60E-024	Amn-san
scaffold_10	25654390	25658698	27	Retrotrans_gag	Retrotransposon gag protein	32.7	3.70E-011	Amn-san
scaffold_10	25654390	25658698	39	rve	Integrase core domain	92.1	3.40E-029	Amn-san
scaffold_10	25654390	25658698	39	RVT_1	Reverse transcriptase (RNA-dependent DNA pol	83.5	1.30E-026	Amn-san
scaffold_10	25654390	25658698	39	Chromo	Chromo (CHRromatin Organisation MOdifier) do	33.2	5.00E-011	Amn-san
scaffold_10	25654390	25658698	39	gag-asp_proteas	gag-polyprotein putative aspartyl protease	32.7	6.10E-011	Amn-san
scaffold_10	25654390	25658698	39	RVP_2	Retroviral aspartyl protease	32.8	8.50E-011	Amn-san
scaffold_3	87669423	87673724	53	rve	Integrase core domain	86.1	2.80E-027	Amn-san
scaffold_3	87669423	87673724	53	RVT_1	Reverse transcriptase (RNA-dependent DNA pol	77.9	7.20E-025	Amn-san
scaffold_3	87669423	87673724	53	Chromo	Chromo (CHRromatin Organisation MOdifier) do	55.4	4.40E-018	Amn-san
scaffold_3	87669423	87673724	53	Retrotrans_gag	Retrotransposon gag protein	38.3	2.30E-012	Amn-san
scaffold_4	74525948	74530180	39	Retrotrans_gag	Retrotransposon gag protein	39	6.50E-014	Amn-san
scaffold_4	74525948	74530180	53	rve	Integrase core domain	82.6	1.50E-026	Amn-san
scaffold_4	74525948	74530180	53	RVT_1	Reverse transcriptase (RNA-dependent DNA polymerase	74.6	3.30E-024	Amn-san
scaffold_4	74525948	74530180	53	Chromo	Chromo (CHRromatin Organisation MOdifier) domain	37.7	7.00E-013	Amn-san
scaffold_1	199333511	199338027	3	Retrotrans_gag	Retrotransposon gag protein	32.7	3.70E-011	Amn-san
scaffold_1	199333511	199338027	16	rve	Integrase core domain	92.3	3.00E-029	Amn-san
scaffold_1	199333511	199338027	16	RVT_1	Reverse transcriptase (RNA-dependent DNA pol	83.5	1.30E-026	Amn-san
scaffold_1	199333511	199338027	16	Chromo	Chromo (CHRromatin Organisation MOdifier) do	33.1	5.10E-011	Amn-san
scaffold_1	199333511	199338027	16	gag-asp_proteas	gag-polyprotein putative aspartyl protease	32.7	6.30E-011	Amn-san
scaffold_1	199333511	199338027	16	RVP_2	Retroviral aspartyl protease	32.7	8.80E-011	Amn-san
scaffold_3	73423231	73427518	46	RVT_1	Reverse transcriptase (RNA-dependent DNA pol	79.7	1.20E-025	Amn-san
scaffold_3	73423231	73427518	46	Retrotrans_gag	Retrotransposon gag protein	37.3	2.70E-012	Amn-san
scaffold_3	73423231	73427518	53	rve	Integrase core domain	90.4	8.00E-029	Amn-san
scaffold_3	73423231	73427518	53	Chromo	Chromo (CHRromatin Organisation MOdifier) doma	58.4	2.70E-019	Amn-san
scaffold_10	17519634	17524138	40	RVT_1	Reverse transcriptase (RNA-dependent DNA pol	86.6	2.40E-027	Amn-san
scaffold_10	17519634	17524138	40	Retrotrans_gag	Retrotransposon gag protein	31.6	8.30E-011	Amn-san
scaffold_10	17519634	17524138	46	rve	Integrase core domain	61	9.50E-021	Amn-san
scaffold_10	17519634	17524138	49	Chromo	Chromo (CHRromatin Organisation MOdifier) domain	47.5	2.00E-016	Amn-san
scaffold_5	87698647	87701831	29	rve	Integrase core domain	93.2	8.40E-030	Amn-san
scaffold_5	87698647	87701831	29	RVT_1	Reverse transcriptase (RNA-dependent DNA polymerase	82.4	1.30E-026	Amn-san
scaffold_9	54041878	54046176	22	rve	Integrase core domain	88.1	7.20E-028	Amn-san
scaffold_9	54041878	54046176	22	RVT_1	Reverse transcriptase (RNA-dependent DNA pol	79.1	3.20E-025	Amn-san
scaffold_9	54041878	54046176	22	Chromo	Chromo (CHRromatin Organisation MOdifier) do	56.8	1.90E-018	Amn-san
scaffold_9	54041878	54046176	22	Retrotrans_gag	Retrotransposon gag protein	36.4	7.10E-012	Amn-san
scaffold_1	72364993	72369383	52	RVT_1	Reverse transcriptase (RNA-dependent DNA polymerase	74.7	1.30E-024	Amn-san
scaffold_1	72364993	72369383	58	rve	Integrase core domain	81.6	1.50E-026	Amn-san
scaffold_1	72364993	72369383	58	Chromo	Chromo (CHRromatin Organisation MOdifier) domain	36.7	1.20E-012	Amn-san
scaffold_1	79157199	79161592	8	Retrotrans_gag	Retrotransposon gag protein	43.8	1.50E-014	Amn-san
scaffold_1	79157199	79161592	8	gag-asp_proteas	gag-polyprotein putative aspartyl protease	33.8	1.40E-011	Amn-san
scaffold_1	79157199	79161592	26	rve	Integrase core domain	83.6	5.90E-027	Amn-san
scaffold_1	79157199	79161592	26	Chromo	Chromo (CHRromatin Organisation MOdifier) domain	51.6	2.20E-017	Amn-san
scaffold_1	79157199	79161592	26	RVT_1	Reverse transcriptase (RNA-dependent DNA polymerase	50.7	5.00E-017	Amn-san
scaffold_4	71442709	71456528	12	Sushi	Sushi domain (SCR repeat)	31.1	4.30E-011	Amn-san
scaffold_4	71442709	71456528	123	Retrotrans_gag	Retrotransposon gag protein	43.1	3.90E-014	Amn-san
scaffold_4	71442709	71456528	138	rve	Integrase core domain	83.8	5.70E-027	Amn-san
scaffold_4	71442709	71456528	138	Chromo	Chromo (CHRromatin Organisation MOdifier) domain	56.9	6.20E-019	Amn-san
scaffold_4	71442709	71456528	138	RVT_1	Reverse transcriptase (RNA-dependent DNA polymerase	52.1	2.00E-017	Amn-san
scaffold_5	86978993	86983305	4	Retrotrans_gag	Retrotransposon gag protein	35.1	5.30E-012	Amn-san
scaffold_5	86978993	86983305	22	rve	Integrase core domain	88.1	3.00E-028	Amn-san
scaffold_5	86978993	86983305	22	RVT_1	Reverse transcriptase (RNA-dependent DNA polymerase	80.8	4.00E-026	Amn-san
scaffold_5	86978993	86983305	22	Chromo	Chromo (CHRromatin Organisation MOdifier) domain	37.5	1.20E-012	Amn-san
scaffold_8	102225513	102229859	53	rve	Integrase core domain	86.4	2.20E-027	Amn-san
scaffold_8	102225513	102229859	53	RVT_1	Reverse transcriptase (RNA-dependent DNA pol	79.9	1.50E-025	Amn-san
scaffold_8	102225513	102229859	53	Chromo	Chromo (CHRromatin Organisation MOdifier) do	50.9	1.10E-016	Amn-san
scaffold_8	102225513	102229859	53	Retrotrans_gag	Retrotransposon gag protein	42	1.30E-013	Amn-san
scaffold_4	132564632	132568882	4	Retrotrans_gag	Retrotransposon gag protein	47	5.40E-016	Amn-san
scaffold_4	132564632	132568882	20	rve	Integrase core domain	86.1	4.20E-027	Amn-san
scaffold_4	132564632	132568882	20	RVT_1	Reverse transcriptase (RNA-dependent DNA polymerase	74	5.40E-024	Amn-san
scaffold_4	132564632	132568882	20	Chromo	Chromo (CHRromatin Organisation MOdifier) domain	44	9.00E-015	Amn-san
scaffold_10	36531963	36536245	4	Retrotrans_gag	Retrotransposon gag protein	42.6	1.30E-014	Amn-san
scaffold_10	36531963	36536245	24	rve	Integrase core domain	85.8	9.20E-027	Amn-san
scaffold_10	36531963	36536245	24	RVT_1	Reverse transcriptase (RNA-dependent DNA pol	82.8	2.20E-026	Amn-san
scaffold_10	36531963	36536245	24	Chromo	Chromo (CHRromatin Organisation MOdifier) do	43.7	2.00E-014	Amn-san
scaffold_6	610421	614711	5	Retrotrans_gag	Retrotransposon gag protein	40.5	1.60E-013	Amn-san
scaffold_6	610421	614711	23	RVT_1	Reverse transcriptase (RNA-dependent DNA pol	82.8	1.90E-026	Amn-san
scaffold_6	610421	614711	23	rve	Integrase core domain	82.4	2.80E-026	Amn-san
scaffold_4	113791286	113796864	48	Retrotrans_gag	Retrotransposon gag protein	42	1.40E-014	Amn-san
scaffold_4	113791286	113796864	55	RVT_1	Reverse transcriptase (RNA-dependent DNA pol	40.2	1.20E-013	Amn-san
scaffold_4	113791286	113796864	65	rve	Integrase core domain	85.7	5.50E-027	Amn-san
scaffold_5	104291449	104295717	20	rve	Integrase core domain	78.6	1.30E-024	Amn-san
scaffold_5	104291449	104295717	20	RVT_1	Reverse transcriptase (RNA-dependent DNA pol	78.2	5.30E-025	Amn-san
scaffold_5	104291449	104295717	20	Retrotrans_gag	Retrotransposon gag protein	42.5	1.10E-013	Amn-san
scaffold_5	104291449	104295717	20	Chromo	Chromo (CHRromatin Organisation MOdifier) do	32.4	7.20E-011	Amn-san
scaffold_3	64068456	64072848	6	Retrotrans_gag	Retrotransposon gag protein	39.1	1.70E-013	Amn-san
scaffold_3	64068456	64072848	10	gag-asp_proteas	gag-polyprotein putative aspartyl protease	32.3	1.70E-011	Amn-san
scaffold_3	64068456	64072848	17	RVT_1	Reverse transcriptase (RNA-dependent DNA polymerase	82.5	1.10E-026	Amn-san
scaffold_3	64068456	64072848	17	rve	Integrase core domain	41.7	6.10E-014	Amn-san
scaffold_3	64068456	64072848	23	Chromo	Chromo (CHRromatin Organisation MOdifier) domain	46.1	1.40E-015	Amn-san
scaffold_4	97379937	97384227	40	Retrotrans_gag	Retrotransposon gag protein	43.6	1.50E-014	Amn-san
scaffold_4	97379937	97384227	55	RVT_1	Reverse transcriptase (RNA-dependent DNA poly	84.9	2.80E-027	Amn-san
scaffold_4	97379937	97384227	55	rve	Integrase core domain	81.2	1.40E-025	Amn-san
scaffold_4	97379937	97384227	55	Chromo	Chromo (CHRromatin Organisation MOdifier) dom	36.1	2.70E-012	Amn-san
scaffold_3	80324551	80328870	58	RVT_1	Reverse transcriptase (RNA-dependent DNA pol	81.4	8.90E-026	Amn-san
scaffold_3	80324551	80328870	58	rve	Integrase core domain	78.4	7.50E-025	Amn-san
scaffold_3	80324551	80328870	58	Chromo	Chromo (CHRromatin Organisation MOdifier) do	54.3	1.20E-017	Amn-san
scaffold_3	80324551	80328870	58	Retrotrans_gag	Retrotransposon gag protein	43.7	1.50E-014	Amn-san
scaffold_1	180137741	180142003	37	Retrotrans_gag	Retrotransposon gag protein	40.5	1.60E-013	Amn-san
scaffold_1	180137741	180142003	53	rve	Integrase core domain	82.7	1.20E-026	Amn-san
scaffold_1	180137741	180142003	53	RVT_1	Reverse transcriptase (RNA-dependent DNA polymerase	82.4	1.30E-026	Amn-san
scaffold_1	180137741	180142003	53	Chromo	Chromo (CHRromatin Organisation MOdifier) domain	32.8	2.70E-011	Amn-san
scaffold_1	95859836	95864541	4	Retrotrans_gag	Retrotransposon gag protein	44.8	2.80E-015	Amn-san
scaffold_1	95859836	95864541	22	rve	Integrase core domain	85.8	8.10E-027	Amn-san
scaffold_1	95859836	95864541	22	RVT_1	Reverse transcriptase (RNA-dependent DNA poly	82.6	2.00E-026	Amn-san
scaffold_1	95859836	95864541	22	Chromo	Chromo (CHRromatin Organisation MOdifier) dom	43.8	1.70E-014	Amn-san
scaffold_1	37608586	37612871	53	rve	Integrase core domain	86.1	2.70E-027	Amn-san
scaffold_1	37608586	37612871	53	RVT_1	Reverse transcriptase (RNA-dependent DNA pol	77.9	7.00E-025	Amn-san
scaffold_1	37608586	37612871	53	Chromo	Chromo (CHRromatin Organisation MOdifier) do	55.5	4.40E-018	Amn-san
scaffold_1	37608586	37612871	53	Retrotrans_gag	Retrotransposon gag protein	35.6	1.60E-011	Amn-san
scaffold_4	37297545	37301846	53	rve	Integrase core domain	86	2.80E-027	Amn-san
scaffold_4	37297545	37301846	53	RVT_1	Reverse transcriptase (RNA-dependent DNA pol	77.9	7.20E-025	Amn-san
scaffold_4	37297545	37301846	53	Chromo	Chromo (CHRromatin Organisation MOdifier) do	55.4	4.40E-018	Amn-san
scaffold_4	37297545	37301846	53	Retrotrans_gag	Retrotransposon gag protein	35.6	1.60E-011	Amn-san
scaffold_6	61734869	61739143	15	RVT_1	Reverse transcriptase (RNA-dependent DNA pol	85.1	2.90E-027	Amn-san
scaffold_6	61734869	61739143	15	Retrotrans_gag	Retrotransposon gag protein	44.4	2.10E-014	Amn-san
scaffold_5b	1934646	1939057	38	Retrotrans_gag	Retrotransposon gag protein	42.3	1.60E-013	Amn-san
scaffold_5b	1934646	1939057	38	gag-asp_proteas	gag-polyprotein putative aspartyl protease	37.4	2.20E-012	Amn-san
scaffold_5b	1934646	1939057	49	rve	Integrase core domain	81.7	8.00E-026	Amn-san
scaffold_5b	1934646	1939057	49	Chromo	Chromo (CHRromatin Organisation MOdifier) domain	55.2	1.70E-018	Amn-san
scaffold_5b	1934646	1939057	49	RVT_1	Reverse transcriptase (RNA-dependent DNA polymerase	52.8	5.50E-017	Amn-san
scaffold_5	36537086	36541592	57	rve	Integrase core domain	85.9	2.10E-027	Amn-san
scaffold_5	36537086	36541592	57	RVT_1	Reverse transcriptase (RNA-dependent DNA pol	76.9	1.10E-024	Amn-san
scaffold_5	36537086	36541592	57	Chromo	Chromo (CHRromatin Organisation MOdifier) do	64.3	6.70E-021	Amn-san
scaffold_5	36537086	36541592	57	Retrotrans_gag	Retrotransposon gag protein	38	5.90E-013	Amn-san
scaffold_1	43191193	43195474	5	Retrotrans_gag	Retrotransposon gag protein	40.5	1.60E-013	Amn-san
scaffold_1	43191193	43195474	22	rve	Integrase core domain	82.6	1.20E-026	Amn-san
scaffold_1	43191193	43195474	22	RVT_1	Reverse transcriptase (RNA-dependent DNA polymerase	82.4	1.30E-026	Amn-san
scaffold_1	43191193	43195474	22	Chromo	Chromo (CHRromatin Organisation MOdifier) domain	32.7	2.80E-011	Amn-san
scaffold_1	50570728	50575046	59	rve	Integrase core domain	83.9	1.60E-026	Amn-san
scaffold_1	50570728	50575046	59	RVT_1	Reverse transcriptase (RNA-dependent DNA pol	81.2	7.60E-026	Amn-san
scaffold_1	50570728	50575046	59	Chromo	Chromo (CHRromatin Organisation MOdifier) do	60.3	1.50E-019	Amn-san
scaffold_1	50570728	50575046	59	Retrotrans_gag	Retrotransposon gag protein	43.9	8.90E-014	Amn-san
scaffold_2941	1104	5821	9	Retrotrans_gag	Retrotransposon gag protein	45.3	2.00E-014	Amn-san
scaffold_2941	1104	5821	14	RVT_1	Reverse transcriptase (RNA-dependent DNA polymerase	55.8	5.20E-019	Amn-san
scaffold_2941	1104	5821	24	rve	Integrase core domain	77.4	2.40E-025	Amn-san
scaffold_2941	1104	5821	24	Chromo	Chromo (CHRromatin Organisation MOdifier) domain	55.5	8.00E-019	Amn-san
scaffold_9	97274824	97279758	6	Retrotrans_gag	Retrotransposon gag protein	42.9	9.80E-015	Amn-san
scaffold_9	97274824	97279758	21	rve	Integrase core domain	84.7	1.10E-026	Amn-san
scaffold_9	97274824	97279758	21	RVT_1	Reverse transcriptase (RNA-dependent DNA pol	81.7	4.80E-026	Amn-san
scaffold_9	97274824	97279758	21	Chromo	Chromo (CHRromatin Organisation MOdifier) do	51.5	8.30E-017	Amn-san
scaffold_8	54458581	54463108	15	RVT_1	Reverse transcriptase (RNA-dependent DNA pol	75.8	3.50E-024	Amn-san
scaffold_8	54458581	54463108	15	Retrotrans_gag	Retrotransposon gag protein	45	8.10E-015	Amn-san
scaffold_8	54458581	54463108	20	Chromo	Chromo (CHRromatin Organisation MOdifier) doma	57.6	3.20E-019	Amn-san
scaffold_8	54458581	54463108	20	rve	Integrase core domain	57.7	5.60E-019	Amn-san
scaffold_5	49818194	49829161	3	Retrotrans_gag	Retrotransposon gag protein	35.3	1.30E-012	Amn-san
scaffold_5	49818194	49829161	71	rve	Integrase core domain	90.5	7.50E-029	Amn-san
scaffold_5	49818194	49829161	71	RVT_1	Reverse transcriptase (RNA-dependent DNA polymerase	80.2	7.60E-026	Amn-san
scaffold_5	49818194	49829161	71	Chromo	Chromo (CHRromatin Organisation MOdifier) domain	37.3	1.60E-012	Amn-san
scaffold_9	2134396	2138703	3	Retrotrans_gag	Retrotransposon gag protein	40.8	1.20E-013	Amn-san
scaffold_9	2134396	2138703	21	rve	Integrase core domain	83.7	1.30E-026	Amn-san
scaffold_9	2134396	2138703	21	RVT_1	Reverse transcriptase (RNA-dependent DNA polymera	78.9	1.80E-025	Amn-san
scaffold_9	2134396	2138703	21	Chromo	Chromo (CHRromatin Organisation MOdifier) domain	42	4.60E-014	Amn-san
scaffold_2	122240828	122245107	5	Retrotrans_gag	Retrotransposon gag protein	44	4.30E-015	Amn-san
scaffold_2	122240828	122245107	22	rve	Integrase core domain	85	9.70E-027	Amn-san
scaffold_2	122240828	122245107	22	RVT_1	Reverse transcriptase (RNA-dependent DNA pol	82.7	2.30E-026	Amn-san
scaffold_2	122240828	122245107	22	Chromo	Chromo (CHRromatin Organisation MOdifier) do	51.8	8.00E-017	Amn-san
scaffold_5	115843876	115848172	30	Retrotrans_gag	Retrotransposon gag protein	33.8	1.70E-011	Amn-san
scaffold_5	115843876	115848172	43	rve	Integrase core domain	92.9	2.00E-029	Amn-san
scaffold_5	115843876	115848172	43	RVT_1	Reverse transcriptase (RNA-dependent DNA pol	83.6	1.20E-026	Amn-san
scaffold_5	115843876	115848172	43	Chromo	Chromo (CHRromatin Organisation MOdifier) do	33	4.90E-011	Amn-san
scaffold_5	115843876	115848172	43	gag-asp_proteas	gag-polyprotein putative aspartyl protease	32.8	6.10E-011	Amn-san
scaffold_5	115843876	115848172	43	RVP_2	Retroviral aspartyl protease	32.7	8.50E-011	Amn-san
scaffold_4	33633479	33637778	50	rve	Integrase core domain	86.5	2.10E-027	Amn-san
scaffold_4	33633479	33637778	50	RVT_1	Reverse transcriptase (RNA-dependent DNA pol	79.9	1.50E-025	Amn-san
scaffold_4	33633479	33637778	50	Chromo	Chromo (CHRromatin Organisation MOdifier) do	50.9	1.10E-016	Amn-san
scaffold_4	33633479	33637778	50	Retrotrans_gag	Retrotransposon gag protein	42	1.30E-013	Amn-san
scaffold_3	94642425	94648680	10	PNMA	PNMA	126.7	1.20E-039	Amn-san
scaffold_3	94642425	94648680	40	RVT_1	Reverse transcriptase (RNA-dependent DNA pol	92.6	2.30E-029	Amn-san
scaffold_3	94642425	94648680	40	rve	Integrase core domain	72.4	4.20E-023	Amn-san
scaffold_6	119846598	119851085	24	rve	Integrase core domain	83.9	1.80E-026	Amn-san
scaffold_6	119846598	119851085	24	RVT_1	Reverse transcriptase (RNA-dependent DNA pol	81.1	8.50E-026	Amn-san
scaffold_6	119846598	119851085	24	Chromo	Chromo (CHRromatin Organisation MOdifier) do	60.3	1.60E-019	Amn-san
scaffold_6	119846598	119851085	24	Retrotrans_gag	Retrotransposon gag protein	44.4	7.00E-014	Amn-san
scaffold_592	15045	19491	6	Retrotrans_gag	Retrotransposon gag protein	42.9	9.80E-015	Amn-san
scaffold_592	15045	19491	20	rve	Integrase core domain	84.5	1.10E-026	Amn-san
scaffold_592	15045	19491	20	RVT_1	Reverse transcriptase (RNA-dependent DNA pol	80.8	8.70E-026	Amn-san
scaffold_592	15045	19491	20	Chromo	Chromo (CHRromatin Organisation MOdifier) do	46.3	3.60E-015	Amn-san
scaffold_20	1076451	1080721	50	rve	Integrase core domain	86	2.30E-027	Amn-san
scaffold_20	1076451	1080721	50	RVT_1	Reverse transcriptase (RNA-dependent DNA pol	76.2	2.00E-024	Amn-san
scaffold_20	1076451	1080721	50	Retrotrans_gag	Retrotransposon gag protein	36.6	5.30E-012	Amn-san
scaffold_20	1076451	1080721	52	Chromo	Chromo (CHRromatin Organisation MOdifier) domain	47.6	1.50E-016	Amn-san
scaffold_4	79469539	79473868	5	Retrotrans_gag	Retrotransposon gag protein	41.9	2.40E-014	Amn-san
scaffold_4	79469539	79473868	15	RVT_1	Reverse transcriptase (RNA-dependent DNA pol	84	4.40E-027	Amn-san
scaffold_4	79469539	79473868	25	rve	Integrase core domain	73.3	1.70E-023	Amn-san
scaffold_4	79469539	79473868	25	Chromo	Chromo (CHRromatin Organisation MOdifier) domain	48.4	3.20E-016	Amn-san
scaffold_7	38722475	38726901	6	Retrotrans_gag	Retrotransposon gag protein	45.4	2.50E-015	Amn-san
scaffold_7	38722475	38726901	10	RVT_1	Reverse transcriptase (RNA-dependent DNA polymerase	54.6	2.70E-018	Amn-san
scaffold_7	38722475	38726901	20	Chromo	Chromo (CHRromatin Organisation MOdifier) doma	58.9	7.50E-020	Amn-san
scaffold_6	11812049	11816302	37	Retrotrans_gag	Retrotransposon gag protein	40.3	2.40E-014	Amn-san
scaffold_6	11812049	11816302	50	RVT_1	Reverse transcriptase (RNA-dependent DNA polymerase	77	3.10E-025	Amn-san
scaffold_6	11812049	11816302	55	Chromo	Chromo (CHRromatin Organisation MOdifier) doma	61.9	1.00E-020	Amn-san
scaffold_3	45543300	45548049	51	RVT_1	Reverse transcriptase (RNA-dependent DNA pol	74.8	3.80E-024	Amn-san
scaffold_3	45543300	45548049	61	Chromo	Chromo (CHRromatin Organisation MOdifier) doma	53.6	3.20E-018	Amn-san
scaffold_4	24563166	24566476	36	RVT_1	Reverse transcriptase (RNA-dependent DNA polymerase	44.6	1.10E-015	Amn-san
scaffold_9	59845054	59848934	52	RVT_1	Reverse transcriptase (RNA-dependent DNA polymerase	84.6	1.20E-027	Amn-san
scaffold_9	59845054	59848934	52	rve	Integrase core domain	51.5	1.10E-016	Amn-san
scaffold_9	59845054	59848934	56	Chromo	Chromo (CHRromatin Organisation MOdifier) domain	35.8	1.40E-012	Amn-san
scaffold_9	26819925	26824109	5	Retrotrans_gag	Retrotransposon gag protein	35.3	1.60E-012	Amn-san
scaffold_9	26819925	26824109	23	rve	Integrase core domain	91.2	4.50E-029	Amn-san
scaffold_9	26819925	26824109	23	RVT_1	Reverse transcriptase (RNA-dependent DNA polymerase	82.1	2.10E-026	Amn-san
scaffold_9	26819925	26824109	23	Chromo	Chromo (CHRromatin Organisation MOdifier) domain	36.9	2.10E-012	Amn-san
scaffold_1	186687924	186692293	6	Retrotrans_gag	Retrotransposon gag protein	43.7	5.40E-015	Amn-san
scaffold_1	186687924	186692293	23	rve	Integrase core domain	86.8	2.70E-027	Amn-san
scaffold_1	186687924	186692293	23	RVT_1	Reverse transcriptase (RNA-dependent DNA poly	80.1	1.10E-025	Amn-san
scaffold_1	186687924	186692293	23	Chromo	Chromo (CHRromatin Organisation MOdifier) dom	42.3	3.80E-014	Amn-san
scaffold_6	107093198	107097945	41	Retrotrans_gag	Retrotransposon gag protein	34.8	6.10E-012	Amn-san
scaffold_6	107093198	107097945	59	rve	Integrase core domain	77.6	1.20E-024	Amn-san
scaffold_6	107093198	107097945	59	RVT_1	Reverse transcriptase (RNA-dependent DNA polymera	76.5	9.90E-025	Amn-san
scaffold_6	107093198	107097945	59	Chromo	Chromo (CHRromatin Organisation MOdifier) domain	42.2	4.00E-014	Amn-san
scaffold_1	111234267	111238762	7	Retrotrans_gag	Retrotransposon gag protein	43.5	3.00E-015	Amn-san
scaffold_1	111234267	111238762	19	RVT_1	Reverse transcriptase (RNA-dependent DNA poly	78.4	1.80E-025	Amn-san
scaffold_1	111234267	111238762	23	rve	Integrase core domain	80.2	2.00E-026	Amn-san
scaffold_3	74101744	74106064	39	RVT_1	Reverse transcriptase (RNA-dependent DNA pol	79.3	1.80E-025	Amn-san
scaffold_3	74101744	74106064	39	Retrotrans_gag	Retrotransposon gag protein	46.8	1.30E-014	Amn-san
scaffold_3	74101744	74106064	48	rve	Integrase core domain	87.5	1.60E-028	Amn-san
scaffold_3	74101744	74106064	48	Chromo	Chromo (CHRromatin Organisation MOdifier) domain	58.5	8.10E-020	Amn-san
scaffold_9	49947724	49952049	39	Retrotrans_gag	Retrotransposon gag protein	38	6.60E-013	Amn-san
scaffold_9	49947724	49952049	56	rve	Integrase core domain	91.2	4.50E-029	Amn-san
scaffold_9	49947724	49952049	56	RVT_1	Reverse transcriptase (RNA-dependent DNA polymerase	82.2	1.80E-026	Amn-san
scaffold_9	49947724	49952049	56	Chromo	Chromo (CHRromatin Organisation MOdifier) domain	37.4	1.50E-012	Amn-san
scaffold_4	59830891	59835199	29	Retrotrans_gag	Retrotransposon gag protein	33.2	1.50E-011	Amn-san
scaffold_4	59830891	59835199	39	rve	Integrase core domain	90	1.50E-028	Amn-san
scaffold_4	59830891	59835199	39	RVT_1	Reverse transcriptase (RNA-dependent DNA pol	84.1	9.60E-027	Amn-san
scaffold_4	59830891	59835199	39	Chromo	Chromo (CHRromatin Organisation MOdifier) do	35.1	1.20E-011	Amn-san
scaffold_4	59830891	59835199	39	RVP_2	Retroviral aspartyl protease	32.4	9.70E-011	Amn-san
scaffold_3	55800405	55810812	82	Retrotrans_gag	Retrotransposon gag protein	48.8	5.30E-016	Amn-san
scaffold_3	55800405	55810812	126	RVT_1	Reverse transcriptase (RNA-dependent DNA pol	77.7	6.80E-025	Amn-san
scaffold_3	55800405	55810812	126	Retrotrans_gag	Retrotransposon gag protein	46.5	3.30E-015	Amn-san
scaffold_3	55800405	55810812	132	rve	Integrase core domain	84.7	4.80E-028	Amn-san
scaffold_3	55800405	55810812	134	Chromo	Chromo (CHRromatin Organisation MOdifier) doma	59.4	7.30E-020	Amn-san
scaffold_9	59368957	59373240	53	rve	Integrase core domain	86	3.30E-027	Amn-san
scaffold_9	59368957	59373240	53	RVT_1	Reverse transcriptase (RNA-dependent DNA pol	78.3	6.00E-025	Amn-san
scaffold_9	59368957	59373240	53	Chromo	Chromo (CHRromatin Organisation MOdifier) do	58.6	5.50E-019	Amn-san
scaffold_9	59368957	59373240	53	Retrotrans_gag	Retrotransposon gag protein	36.6	7.00E-012	Amn-san
scaffold_6	72888378	72892700	29	Retrotrans_gag	Retrotransposon gag protein	32.2	4.90E-011	Amn-san
scaffold_6	72888378	72892700	34	RVT_1	Reverse transcriptase (RNA-dependent DNA pol	85.5	1.60E-027	Amn-san
scaffold_6	72888378	72892700	34	RVP_2	Retroviral aspartyl protease	34.3	1.10E-011	Amn-san
scaffold_6	72888378	72892700	34	gag-asp_proteas	gag-polyprotein putative aspartyl protease	33.3	2.50E-011	Amn-san
scaffold_6	72888378	72892700	43	rve	Integrase core domain	93.7	5.00E-030	Amn-san
scaffold_6	72888378	72892700	43	Chromo	Chromo (CHRromatin Organisation MOdifier) domain	36.1	2.20E-012	Amn-san
scaffold_5	118244636	118250098	88	RVT_1	Reverse transcriptase (RNA-dependent DNA poly	84.2	2.60E-027	Amn-san
scaffold_5	118244636	118250098	88	rve	Integrase core domain	81.4	6.60E-026	Amn-san
scaffold_9	88124150	88133353	8	7tm_4	Olfactory receptor	111	7.80E-036	Amn-san
scaffold_9	88124150	88133353	8	7tm_1	7 transmembrane receptor (rhodopsin family)	89	5.20E-029	Amn-san
scaffold_9	88124150	88133353	36	gag-asp_proteas	gag-polyprotein putative aspartyl protease	34.3	1.10E-011	Amn-san
scaffold_9	88124150	88133353	45	RVT_1	Reverse transcriptase (RNA-dependent DNA polymerase	80.9	8.30E-027	Amn-san
scaffold_9	88124150	88133353	53	rve	Integrase core domain	54.4	3.80E-018	Amn-san
scaffold_9	88124150	88133353	53	Chromo	Chromo (CHRromatin Organisation MOdifier) domain	39.1	2.30E-013	Amn-san
scaffold_1	124343234	124348074	4	Retrotrans_gag	Retrotransposon gag protein	34.2	1.20E-011	Amn-san
scaffold_1	124343234	124348074	17	rve	Integrase core domain	92.9	2.00E-029	Amn-san
scaffold_1	124343234	124348074	17	RVT_1	Reverse transcriptase (RNA-dependent DNA pol	83.6	1.20E-026	Amn-san
scaffold_1	124343234	124348074	17	Chromo	Chromo (CHRromatin Organisation MOdifier) do	33.2	5.00E-011	Amn-san
scaffold_1	124343234	124348074	17	gag-asp_proteas	gag-polyprotein putative aspartyl protease	32.7	6.10E-011	Amn-san
scaffold_1	124343234	124348074	17	RVP_2	Retroviral aspartyl protease	32.7	8.50E-011	Amn-san
scaffold_5	56288341	56293078	5	Retrotrans_gag	Retrotransposon gag protein	37	7.50E-013	Amn-san
scaffold_5	56288341	56293078	15	RVT_1	Reverse transcriptase (RNA-dependent DNA polymerase	84.6	1.20E-027	Amn-san
scaffold_5	56288341	56293078	22	rve	Integrase core domain	83.5	3.70E-027	Amn-san
scaffold_5	56288341	56293078	22	Chromo	Chromo (CHRromatin Organisation MOdifier) domain	38.9	2.50E-013	Amn-san
scaffold_4	25312443	25316694	3	Retrotrans_gag	Retrotransposon gag protein	43.4	1.70E-012	Amn-san
scaffold_4	25312443	25316694	18	rve	Integrase core domain	90.8	9.80E-029	Amn-san
scaffold_4	25312443	25316694	18	RVT_1	Reverse transcriptase (RNA-dependent DNA polym	75.9	2.10E-024	Amn-san
scaffold_4	25312443	25316694	18	Chromo	Chromo (CHRromatin Organisation MOdifier) doma	43.5	1.70E-014	Amn-san
scaffold_9	20405763	20410071	5	Retrotrans_gag	Retrotransposon gag protein	36.8	8.20E-013	Amn-san
scaffold_9	20405763	20410071	21	rve	Integrase core domain	91.2	4.50E-029	Amn-san
scaffold_9	20405763	20410071	21	RVT_1	Reverse transcriptase (RNA-dependent DNA polymerase	82.1	2.10E-026	Amn-san
scaffold_9	20405763	20410071	21	Chromo	Chromo (CHRromatin Organisation MOdifier) domain	36.9	2.10E-012	Amn-san
scaffold_6	89299930	89304299	43	Retrotrans_gag	Retrotransposon gag protein	38.4	5.00E-013	Amn-san
scaffold_6	89299930	89304299	59	rve	Integrase core domain	87.2	3.90E-028	Amn-san
scaffold_6	89299930	89304299	59	Chromo	Chromo (CHRromatin Organisation MOdifier) domain	65.4	1.40E-021	Amn-san
scaffold_6	89299930	89304299	59	RVT_1	Reverse transcriptase (RNA-dependent DNA polymerase	49.2	1.40E-016	Amn-san
scaffold_5	39483070	39487377	29	Retrotrans_gag	Retrotransposon gag protein	34	1.50E-011	Amn-san
scaffold_5	39483070	39487377	42	rve	Integrase core domain	92.9	2.00E-029	Amn-san
scaffold_5	39483070	39487377	42	RVT_1	Reverse transcriptase (RNA-dependent DNA pol	79.2	2.80E-025	Amn-san
scaffold_5	39483070	39487377	42	Chromo	Chromo (CHRromatin Organisation MOdifier) do	33.2	5.00E-011	Amn-san
scaffold_5	39483070	39487377	42	RVP_2	Retroviral aspartyl protease	32.9	7.40E-011	Amn-san
scaffold_4	33909825	33914289	5	Retrotrans_gag	Retrotransposon gag protein	41.2	9.10E-014	Amn-san
scaffold_4	33909825	33914289	16	RVT_1	Reverse transcriptase (RNA-dependent DNA polymerase	52.4	1.50E-017	Amn-san
scaffold_4	33909825	33914289	21	Chromo	Chromo (CHRromatin Organisation MOdifier) doma	60.5	2.50E-020	Amn-san
scaffold_5	14193083	14197362	34	Retrotrans_gag	Retrotransposon gag protein	38.7	3.80E-013	Amn-san
scaffold_5	14193083	14197362	49	rve	Integrase core domain	82.7	2.30E-026	Amn-san
scaffold_5	14193083	14197362	49	RVT_1	Reverse transcriptase (RNA-dependent DNA polymera	79.8	9.60E-026	Amn-san
scaffold_5	14193083	14197362	49	Chromo	Chromo (CHRromatin Organisation MOdifier) domain	38.8	4.40E-013	Amn-san
scaffold_2544	1743	4602	26	Retrotrans_gag	Retrotransposon gag protein	44.7	2.20E-015	Amn-san
scaffold_2544	1743	4602	33	RVT_1	Reverse transcriptase (RNA-dependent DNA polymerase	84	2.00E-027	Amn-san
scaffold_7	8556821	8561123	49	rve	Integrase core domain	87	2.10E-027	Amn-san
scaffold_7	8556821	8561123	49	RVT_1	Reverse transcriptase (RNA-dependent DNA pol	71.3	8.80E-023	Amn-san
scaffold_7	8556821	8561123	49	Chromo	Chromo (CHRromatin Organisation MOdifier) do	55.4	4.80E-018	Amn-san
scaffold_7	8556821	8561123	49	Retrotrans_gag	Retrotransposon gag protein	46	1.30E-014	Amn-san
scaffold_1	172623015	172627251	4	Retrotrans_gag	Retrotransposon gag protein	38.7	1.70E-013	Amn-san
scaffold_1	172623015	172627251	18	rve	Integrase core domain	87.9	1.10E-027	Amn-san
scaffold_1	172623015	172627251	18	RVT_1	Reverse transcriptase (RNA-dependent DNA pol	86.5	2.10E-027	Amn-san
scaffold_1	172623015	172627251	18	Chromo	Chromo (CHRromatin Organisation MOdifier) do	43.8	2.20E-014	Amn-san
scaffold_9	6467350	6471660	30	Retrotrans_gag	Retrotransposon gag protein	46.9	2.70E-016	Amn-san
scaffold_9	6467350	6471660	45	RVT_1	Reverse transcriptase (RNA-dependent DNA pol	83.6	5.80E-027	Amn-san
scaffold_9	6467350	6471660	52	rve	Integrase core domain	77.7	1.10E-024	Amn-san
scaffold_9	6467350	6471660	52	Chromo	Chromo (CHRromatin Organisation MOdifier) domain	45.8	1.80E-015	Amn-san
scaffold_5	23461699	23466088	18	RVT_1	Reverse transcriptase (RNA-dependent DNA pol	82.2	4.30E-026	Amn-san
scaffold_5	23461699	23466088	18	Retrotrans_gag	Retrotransposon gag protein	46.4	5.10E-015	Amn-san
scaffold_5	23461699	23466088	21	Chromo	Chromo (CHRromatin Organisation MOdifier) doma	58.7	8.30E-020	Amn-san
scaffold_5	36305729	36309994	5	Retrotrans_gag	Retrotransposon gag protein	39.8	8.60E-014	Amn-san
scaffold_5	36305729	36309994	21	RVT_1	Reverse transcriptase (RNA-dependent DNA pol	82.5	2.00E-026	Amn-san
scaffold_5	36305729	36309994	21	rve	Integrase core domain	48.2	1.20E-015	Amn-san
scaffold_5	36305729	36309994	22	Chromo	Chromo (CHRromatin Organisation MOdifier) domain	52.2	1.70E-017	Amn-san
scaffold_5	294167	298475	37	Retrotrans_gag	Retrotransposon gag protein	40.6	1.80E-013	Amn-san
scaffold_5	294167	298475	51	rve	Integrase core domain	89	2.30E-028	Amn-san
scaffold_5	294167	298475	51	RVT_1	Reverse transcriptase (RNA-dependent DNA polymera	86.6	1.20E-027	Amn-san
scaffold_5	294167	298475	51	Chromo	Chromo (CHRromatin Organisation MOdifier) domain	43.8	1.40E-014	Amn-san
scaffold_4	119844785	119849112	5	Retrotrans_gag	Retrotransposon gag protein	38	6.60E-013	Amn-san
scaffold_4	119844785	119849112	21	rve	Integrase core domain	91.2	4.50E-029	Amn-san
scaffold_4	119844785	119849112	21	RVT_1	Reverse transcriptase (RNA-dependent DNA polymerase	82.2	1.80E-026	Amn-san
scaffold_4	119844785	119849112	21	Chromo	Chromo (CHRromatin Organisation MOdifier) domain	37.4	1.50E-012	Amn-san
scaffold_4	94915654	94920064	35	Retrotrans_gag	Retrotransposon gag protein	35.3	4.50E-012	Amn-san
scaffold_4	94915654	94920064	54	rve	Integrase core domain	88	3.30E-028	Amn-san
scaffold_4	94915654	94920064	54	RVT_1	Reverse transcriptase (RNA-dependent DNA polymerase	82.5	1.40E-026	Amn-san
scaffold_4	94915654	94920064	54	Chromo	Chromo (CHRromatin Organisation MOdifier) domain	35.9	3.40E-012	Amn-san
scaffold_4	17984925	17989284	5	Retrotrans_gag	Retrotransposon gag protein	47.3	8.10E-016	Amn-san
scaffold_4	17984925	17989284	17	rve	Integrase core domain	85.3	8.80E-028	Amn-san
scaffold_4	17984925	17989284	17	RVT_1	Reverse transcriptase (RNA-dependent DNA polymerase	79.2	8.30E-026	Amn-san
scaffold_1	103383121	103387412	23	rve	Integrase core domain	86.1	3.10E-027	Amn-san
scaffold_1	103383121	103387412	23	RVT_1	Reverse transcriptase (RNA-dependent DNA pol	79.1	3.20E-025	Amn-san
scaffold_1	103383121	103387412	23	Chromo	Chromo (CHRromatin Organisation MOdifier) do	56.9	1.90E-018	Amn-san
scaffold_1	103383121	103387412	23	Retrotrans_gag	Retrotransposon gag protein	36.4	7.10E-012	Amn-san
scaffold_5	67963558	67967933	51	RVT_1	Reverse transcriptase (RNA-dependent DNA pol	75.7	2.40E-024	Amn-san
scaffold_5	67963558	67967933	56	rve	Integrase core domain	89.5	1.60E-028	Amn-san
scaffold_5	67963558	67967933	56	Chromo	Chromo (CHRromatin Organisation MOdifier) doma	56.5	1.00E-018	Amn-san
scaffold_5	49731212	49735830	34	Retrotrans_gag	Retrotransposon gag protein	42.7	2.40E-014	Amn-san
scaffold_5	49731212	49735830	42	RVT_1	Reverse transcriptase (RNA-dependent DNA polymerase	54.6	1.10E-018	Amn-san
scaffold_1	42032945	42037377	5	Retrotrans_gag	Retrotransposon gag protein	40.5	4.00E-014	Amn-san
scaffold_1	42032945	42037377	17	RVT_1	Reverse transcriptase (RNA-dependent DNA polymerase	83.7	1.00E-027	Amn-san
scaffold_1	42032945	42037377	23	rve	Integrase core domain	54.8	2.80E-018	Amn-san
scaffold_1	42032945	42037377	23	Chromo	Chromo (CHRromatin Organisation MOdifier) domain	34.5	5.40E-012	Amn-san
scaffold_3	16496574	16511010	70	Retrotrans_gag	Retrotransposon gag protein	43.9	3.10E-015	Amn-san
scaffold_3	16496574	16511010	80	RVT_1	Reverse transcriptase (RNA-dependent DNA polymerase	84.3	7.80E-028	Amn-san
scaffold_5	65997209	66001576	54	RVT_1	Reverse transcriptase (RNA-dependent DNA polymerase	82.3	3.10E-027	Amn-san
scaffold_5	65997209	66001576	60	Chromo	Chromo (CHRromatin Organisation MOdifier) domain	35.8	6.50E-013	Amn-san
scaffold_9	6392643	6396951	41	Retrotrans_gag	Retrotransposon gag protein	37.2	3.60E-013	Amn-san
scaffold_9	6392643	6396951	53	rve	Integrase core domain	91.7	2.30E-029	Amn-san
scaffold_9	6392643	6396951	53	RVT_1	Reverse transcriptase (RNA-dependent DNA polymerase	85.6	1.30E-027	Amn-san
scaffold_9	6392643	6396951	53	Chromo	Chromo (CHRromatin Organisation MOdifier) domain	36.9	1.60E-012	Amn-san
scaffold_10	16297168	16301540	4	Retrotrans_gag	Retrotransposon gag protein	45.5	1.60E-015	Amn-san
scaffold_10	16297168	16301540	23	rve	Integrase core domain	85.7	9.50E-027	Amn-san
scaffold_10	16297168	16301540	23	RVT_1	Reverse transcriptase (RNA-dependent DNA pol	80.7	8.50E-026	Amn-san
scaffold_10	16297168	16301540	23	Chromo	Chromo (CHRromatin Organisation MOdifier) do	43.7	2.00E-014	Amn-san
scaffold_2	14385018	14389353	39	Retrotrans_gag	Retrotransposon gag protein	37	8.30E-013	Amn-san
scaffold_2	14385018	14389353	56	rve	Integrase core domain	91.2	4.50E-029	Amn-san
scaffold_2	14385018	14389353	56	RVT_1	Reverse transcriptase (RNA-dependent DNA polymerase	82.1	2.10E-026	Amn-san
scaffold_2	14385018	14389353	56	Chromo	Chromo (CHRromatin Organisation MOdifier) domain	33.6	2.30E-011	Amn-san
scaffold_7	122291498	122295792	24	rve	Integrase core domain	86.4	2.10E-027	Amn-san
scaffold_7	122291498	122295792	24	RVT_1	Reverse transcriptase (RNA-dependent DNA pol	79.3	2.30E-025	Amn-san
scaffold_7	122291498	122295792	24	Chromo	Chromo (CHRromatin Organisation MOdifier) do	50.9	1.10E-016	Amn-san
scaffold_7	122291498	122295792	24	Retrotrans_gag	Retrotransposon gag protein	42.1	1.30E-013	Amn-san
scaffold_1	145942344	145946821	41	Retrotrans_gag	Retrotransposon gag protein	39.6	1.30E-013	Amn-san
scaffold_1	145942344	145946821	52	RVT_1	Reverse transcriptase (RNA-dependent DNA polymerase	80	1.60E-026	Amn-san
scaffold_1	145942344	145946821	59	rve	Integrase core domain	58.9	1.00E-019	Amn-san
scaffold_1	150299074	150303459	3	Retrotrans_gag	Retrotransposon gag protein	40.5	1.50E-013	Amn-san
scaffold_1	150299074	150303459	20	rve	Integrase core domain	83.8	4.70E-027	Amn-san
scaffold_1	150299074	150303459	20	RVT_1	Reverse transcriptase (RNA-dependent DNA polymerase	76.9	2.90E-025	Amn-san
scaffold_5b	5390287	5396254	60	RVT_1	Reverse transcriptase (RNA-dependent DNA polymerase	48.4	8.20E-017	Amn-san
scaffold_5b	5390287	5396254	76	RVT_1	Reverse transcriptase (RNA-dependent DNA polymerase	78.9	3.60E-026	Amn-san
scaffold_5	59984032	59988323	56	RVT_1	Reverse transcriptase (RNA-dependent DNA polymerase	82.9	6.10E-027	Amn-san
scaffold_5	59984032	59988323	56	rve	Integrase core domain	52.9	2.50E-017	Amn-san
scaffold_5	59984032	59988323	58	Chromo	Chromo (CHRromatin Organisation MOdifier) domain	41.2	3.60E-014	Amn-san
scaffold_4	24811148	24817360	10	PNMA	PNMA	124.8	4.70E-039	Amn-san
scaffold_4	24811148	24817360	21	RVT_1	Reverse transcriptase (RNA-dependent DNA pol	94.2	2.90E-030	Amn-san
scaffold_4	24811148	24817360	43	rve	Integrase core domain	74.3	6.80E-024	Amn-san
scaffold_3565	1043	5208	32	Retrotrans_gag	Retrotransposon gag protein	48.9	6.70E-016	Amn-san
scaffold_3565	1043	5208	45	rve	Integrase core domain	82	2.40E-026	Amn-san
scaffold_3565	1043	5208	45	RVT_1	Reverse transcriptase (RNA-dependent DNA pol	80.5	5.80E-026	Amn-san
scaffold_6	87110588	87114913	33	Retrotrans_gag	Retrotransposon gag protein	31.2	3.30E-011	Amn-san
scaffold_6	87110588	87114913	51	rve	Integrase core domain	89.8	6.10E-029	Amn-san
scaffold_6	87110588	87114913	51	RVT_1	Reverse transcriptase (RNA-dependent DNA polymerase	81.1	2.70E-026	Amn-san
scaffold_1206	5961	10252	32	Retrotrans_gag	Retrotransposon gag protein	42.9	1.00E-014	Amn-san
scaffold_1206	5961	10252	48	rve	Integrase core domain	84	7.80E-027	Amn-san
scaffold_1206	5961	10252	48	RVT_1	Reverse transcriptase (RNA-dependent DNA pol	81.6	4.70E-026	Amn-san
scaffold_1206	5961	10252	48	Chromo	Chromo (CHRromatin Organisation MOdifier) do	58.7	3.70E-019	Amn-san
scaffold_7	76804990	76809285	45	RVT_1	Reverse transcriptase (RNA-dependent DNA pol	77.3	7.00E-025	Amn-san
scaffold_7	76804990	76809285	45	Retrotrans_gag	Retrotransposon gag protein	44.3	1.60E-014	Amn-san
scaffold_7	76804990	76809285	51	rve	Integrase core domain	87.2	8.90E-029	Amn-san
scaffold_1	197287748	197292044	50	rve	Integrase core domain	87	2.10E-027	Amn-san
scaffold_1	197287748	197292044	50	RVT_1	Reverse transcriptase (RNA-dependent DNA pol	78.7	5.10E-025	Amn-san
scaffold_1	197287748	197292044	50	Chromo	Chromo (CHRromatin Organisation MOdifier) do	53.5	2.00E-017	Amn-san
scaffold_1	197287748	197292044	50	Retrotrans_gag	Retrotransposon gag protein	46	1.30E-014	Amn-san
scaffold_2	99430602	99435154	7	Retrotrans_gag	Retrotransposon gag protein	42.5	1.50E-014	Amn-san
scaffold_2	99430602	99435154	24	rve	Integrase core domain	86.7	2.70E-027	Amn-san
scaffold_2	99430602	99435154	24	RVT_1	Reverse transcriptase (RNA-dependent DNA poly	74.5	5.20E-024	Amn-san
scaffold_2	99430602	99435154	24	Chromo	Chromo (CHRromatin Organisation MOdifier) dom	44.9	5.80E-015	Amn-san
scaffold_871	4306	8727	15	rve	Integrase core domain	91.1	6.70E-029	Amn-san
scaffold_871	4306	8727	15	RVT_1	Reverse transcriptase (RNA-dependent DNA pol	81	7.40E-026	Amn-san
scaffold_871	4306	8727	15	Chromo	Chromo (CHRromatin Organisation MOdifier) do	33.1	5.10E-011	Amn-san
scaffold_871	4306	8727	15	gag-asp_proteas	gag-polyprotein putative aspartyl protease	32.1	9.90E-011	Amn-san
scaffold_9	19935550	19939851	22	rve	Integrase core domain	84.6	7.80E-027	Amn-san
scaffold_9	19935550	19939851	22	RVT_1	Reverse transcriptase (RNA-dependent DNA pol	77.9	7.20E-025	Amn-san
scaffold_9	19935550	19939851	22	Chromo	Chromo (CHRromatin Organisation MOdifier) do	55.4	4.40E-018	Amn-san
scaffold_9	19935550	19939851	22	Retrotrans_gag	Retrotransposon gag protein	35.6	1.60E-011	Amn-san
scaffold_9	19935550	19939851	22	Asp_protease_2	Aspartyl protease	33.2	9.80E-011	Amn-san
scaffold_8	29596539	29600862	28	Retrotrans_gag	Retrotransposon gag protein	34.2	3.60E-012	Amn-san
scaffold_8	29596539	29600862	40	rve	Integrase core domain	87.6	8.30E-028	Amn-san
scaffold_8	29596539	29600862	40	RVT_1	Reverse transcriptase (RNA-dependent DNA pol	82.9	1.90E-026	Amn-san
scaffold_8	29596539	29600862	40	Chromo	Chromo (CHRromatin Organisation MOdifier) do	35.9	6.00E-012	Amn-san
scaffold_6	67184481	67188970	36	Retrotrans_gag	Retrotransposon gag protein	36.8	9.10E-013	Amn-san
scaffold_6	67184481	67188970	47	RVT_1	Reverse transcriptase (RNA-dependent DNA polymerase	72.2	3.70E-024	Amn-san
scaffold_6	67184481	67188970	51	rve	Integrase core domain	91.8	5.30E-030	Amn-san
scaffold_9	57331957	57336226	33	Retrotrans_gag	Retrotransposon gag protein	43.6	1.60E-012	Amn-san
scaffold_9	57331957	57336226	47	rve	Integrase core domain	90.8	9.90E-029	Amn-san
scaffold_9	57331957	57336226	47	RVT_1	Reverse transcriptase (RNA-dependent DNA polym	79.4	1.80E-025	Amn-san
scaffold_9	57331957	57336226	47	Chromo	Chromo (CHRromatin Organisation MOdifier) doma	43.5	1.70E-014	Amn-san
scaffold_9	42731937	42736218	3	Retrotrans_gag	Retrotransposon gag protein	45	5.20E-015	Amn-san
scaffold_9	42731937	42736218	19	RVT_1	Reverse transcriptase (RNA-dependent DNA poly	84.1	4.60E-027	Amn-san
scaffold_9	42731937	42736218	19	rve	Integrase core domain	81.3	1.20E-025	Amn-san
scaffold_9	42731937	42736218	19	Chromo	Chromo (CHRromatin Organisation MOdifier) dom	33.1	2.30E-011	Amn-san
scaffold_255	37062	41424	31	Retrotrans_gag	Retrotransposon gag protein	32.1	3.50E-011	Amn-san
scaffold_255	37062	41424	44	rve	Integrase core domain	93.6	6.70E-030	Amn-san
scaffold_255	37062	41424	44	RVT_1	Reverse transcriptase (RNA-dependent DNA polymerase	83.6	6.40E-027	Amn-san
scaffold_255	37062	41424	44	Chromo	Chromo (CHRromatin Organisation MOdifier) domain	33.4	2.30E-011	Amn-san
scaffold_3	18868320	18872612	51	rve	Integrase core domain	86	2.40E-027	Amn-san
scaffold_3	18868320	18872612	51	RVT_1	Reverse transcriptase (RNA-dependent DNA pol	79.1	2.50E-025	Amn-san
scaffold_3	18868320	18872612	51	Retrotrans_gag	Retrotransposon gag protein	36.5	5.50E-012	Amn-san
scaffold_4	59642321	59646770	49	rve	Integrase core domain	85.3	4.00E-027	Amn-san
scaffold_4	59642321	59646770	49	RVT_1	Reverse transcriptase (RNA-dependent DNA pol	79.7	1.50E-025	Amn-san
scaffold_4	59642321	59646770	49	Retrotrans_gag	Retrotransposon gag protein	42.9	8.00E-014	Amn-san
scaffold_4	59642321	59646770	53	Chromo	Chromo (CHRromatin Organisation MOdifier) doma	56.4	4.60E-019	Amn-san
scaffold_1	131907364	131912067	41	RVT_1	Reverse transcriptase (RNA-dependent DNA pol	40.2	1.70E-013	Amn-san
scaffold_1	131907364	131912067	41	gag-asp_proteas	gag-polyprotein putative aspartyl protease	39.7	2.80E-013	Amn-san
scaffold_1	131907364	131912067	41	Retrotrans_gag	Retrotransposon gag protein	39.9	4.50E-013	Amn-san
scaffold_1	131907364	131912067	50	rve	Integrase core domain	89.8	5.80E-029	Amn-san
scaffold_1	131907364	131912067	50	Chromo	Chromo (CHRromatin Organisation MOdifier) domain	61.8	1.90E-020	Amn-san
scaffold_5	57881244	57885282	8	RVT_1	Reverse transcriptase (RNA-dependent DNA pol	89.7	1.40E-028	Amn-san
scaffold_5	57881244	57885282	8	Retrotrans_gag	Retrotransposon gag protein	40.5	4.30E-013	Amn-san
scaffold_5	57881244	57885282	11	rve	Integrase core domain	89.9	1.00E-029	Amn-san
scaffold_5	57881244	57885282	15	Chromo	Chromo (CHRromatin Organisation MOdifier) domain	63.3	1.20E-021	Amn-san
scaffold_6	15249014	15253296	39	Retrotrans_gag	Retrotransposon gag protein	40.6	9.50E-014	Amn-san
scaffold_6	15249014	15253296	54	rve	Integrase core domain	89.2	1.60E-028	Amn-san
scaffold_6	15249014	15253296	54	RVT_1	Reverse transcriptase (RNA-dependent DNA polymerase	87.5	4.80E-028	Amn-san
scaffold_6	15249014	15253296	54	Chromo	Chromo (CHRromatin Organisation MOdifier) domain	44.7	5.70E-015	Amn-san
scaffold_5	84687189	84695297	36	rve	Integrase core domain	83.4	2.40E-026	Amn-san
scaffold_5	84687189	84695297	36	RVT_1	Reverse transcriptase (RNA-dependent DNA pol	79.7	1.70E-025	Amn-san
scaffold_5	84687189	84695297	36	Chromo	Chromo (CHRromatin Organisation MOdifier) do	41.7	8.30E-014	Amn-san
scaffold_3	54597798	54602116	43	rve	Integrase core domain	84.8	9.30E-027	Amn-san
scaffold_3	54597798	54602116	43	RVT_1	Reverse transcriptase (RNA-dependent DNA pol	83.8	1.30E-026	Amn-san
scaffold_3	54597798	54602116	43	Chromo	Chromo (CHRromatin Organisation MOdifier) do	47.6	1.20E-015	Amn-san
scaffold_3	54597798	54602116	43	Retrotrans_gag	Retrotransposon gag protein	36.5	3.50E-012	Amn-san
scaffold_1	16974231	16978540	18	RVT_1	Reverse transcriptase (RNA-dependent DNA pol	83.8	1.30E-026	Amn-san
scaffold_1	16974231	16978540	18	rve	Integrase core domain	79.2	5.10E-025	Amn-san
scaffold_1	16974231	16978540	18	Chromo	Chromo (CHRromatin Organisation MOdifier) do	47.6	1.20E-015	Amn-san
scaffold_1	16974231	16978540	18	Retrotrans_gag	Retrotransposon gag protein	36.9	3.50E-012	Amn-san
scaffold_2	110494064	110498341	40	rve	Integrase core domain	90.1	1.50E-028	Amn-san
scaffold_2	110494064	110498341	40	RVT_1	Reverse transcriptase (RNA-dependent DNA pol	82.9	2.30E-026	Amn-san
scaffold_2	110494064	110498341	40	Chromo	Chromo (CHRromatin Organisation MOdifier) do	34.7	1.60E-011	Amn-san
scaffold_38	219955	224217	33	Retrotrans_gag	Retrotransposon gag protein	39.7	3.50E-014	Amn-san
scaffold_38	219955	224217	46	RVT_1	Reverse transcriptase (RNA-dependent DNA pol	72.2	2.30E-023	Amn-san
scaffold_38	219955	224217	54	rve	Integrase core domain	87.2	7.20E-028	Amn-san
scaffold_38	219955	224217	54	Chromo	Chromo (CHRromatin Organisation MOdifier) doma	58.4	2.30E-019	Amn-san
scaffold_7	47524374	47531683	60	Retrotrans_gag	Retrotransposon gag protein	37.4	6.40E-013	Amn-san
scaffold_7	47524374	47531683	83	rve	Integrase core domain	84.8	8.80E-027	Amn-san
scaffold_7	47524374	47531683	83	RVT_1	Reverse transcriptase (RNA-dependent DNA pol	78.1	5.00E-025	Amn-san
scaffold_7	10606097	10610378	3	Retrotrans_gag	Retrotransposon gag protein	34	1.20E-011	Amn-san
scaffold_7	10606097	10610378	9	RVT_1	Reverse transcriptase (RNA-dependent DNA polymerase	80.3	1.40E-026	Amn-san
scaffold_7	10606097	10610378	18	rve	Integrase core domain	89.7	4.40E-029	Amn-san
scaffold_7	10606097	10610378	18	Chromo	Chromo (CHRromatin Organisation MOdifier) domain	37.2	6.60E-013	Amn-san
scaffold_5	33467132	33469904	30	rve	Integrase core domain	84.6	2.20E-027	Amn-san
scaffold_5	33467132	33469904	30	RVT_1	Reverse transcriptase (RNA-dependent DNA polymerase	84.3	1.50E-027	Amn-san
scaffold_1406	6052	10337	49	rve	Integrase core domain	83.4	2.20E-026	Amn-san
scaffold_1406	6052	10337	49	RVT_1	Reverse transcriptase (RNA-dependent DNA pol	79.9	2.60E-025	Amn-san
scaffold_1406	6052	10337	49	Chromo	Chromo (CHRromatin Organisation MOdifier) do	56.6	2.40E-018	Amn-san
scaffold_1406	6052	10337	49	Retrotrans_gag	Retrotransposon gag protein	44.5	8.50E-015	Amn-san
scaffold_7	48812277	48816905	49	rve	Integrase core domain	88	8.70E-028	Amn-san
scaffold_7	48812277	48816905	49	RVT_1	Reverse transcriptase (RNA-dependent DNA pol	78.6	4.60E-025	Amn-san
scaffold_7	48812277	48816905	49	Chromo	Chromo (CHRromatin Organisation MOdifier) do	51.6	6.80E-017	Amn-san
scaffold_7	48812277	48816905	49	Retrotrans_gag	Retrotransposon gag protein	45.9	1.10E-014	Amn-san
scaffold_7	12579584	12583882	19	rve	Integrase core domain	87	2.10E-027	Amn-san
scaffold_7	12579584	12583882	19	RVT_1	Reverse transcriptase (RNA-dependent DNA pol	78.5	5.70E-025	Amn-san
scaffold_7	12579584	12583882	19	Chromo	Chromo (CHRromatin Organisation MOdifier) do	55.4	4.80E-018	Amn-san
scaffold_7	12579584	12583882	19	Retrotrans_gag	Retrotransposon gag protein	46.1	1.30E-014	Amn-san
scaffold_4	4927836	4932129	48	RVT_1	Reverse transcriptase (RNA-dependent DNA pol	81.6	3.40E-026	Amn-san
scaffold_4	4927836	4932129	48	Retrotrans_gag	Retrotransposon gag protein	35.9	7.10E-012	Amn-san
scaffold_4	4927836	4932129	53	rve	Integrase core domain	88.8	2.60E-028	Amn-san
scaffold_4	4927836	4932129	53	Chromo	Chromo (CHRromatin Organisation MOdifier) doma	57.3	6.00E-019	Amn-san
scaffold_3	109877687	109882414	41	Retrotrans_gag	Retrotransposon gag protein	42.1	7.40E-015	Amn-san
scaffold_3	109877687	109882414	61	rve	Integrase core domain	86.7	5.10E-028	Amn-san
scaffold_3	109877687	109882414	61	RVT_1	Reverse transcriptase (RNA-dependent DNA polymerase	76.8	5.10E-025	Amn-san
scaffold_3	109877687	109882414	61	Chromo	Chromo (CHRromatin Organisation MOdifier) domain	64.3	3.70E-021	Amn-san
scaffold_5	79087235	79091515	5	Retrotrans_gag	Retrotransposon gag protein	35.4	3.80E-012	Amn-san
scaffold_5	79087235	79091515	16	rve	Integrase core domain	87.6	8.10E-028	Amn-san
scaffold_5	79087235	79091515	16	RVT_1	Reverse transcriptase (RNA-dependent DNA pol	82.9	1.90E-026	Amn-san
scaffold_5	79087235	79091515	16	Chromo	Chromo (CHRromatin Organisation MOdifier) do	35.9	5.90E-012	Amn-san
scaffold_4	100630128	100633959	44	rve	Integrase core domain	87	1.40E-027	Amn-san
scaffold_4	100630128	100633959	44	RVT_1	Reverse transcriptase (RNA-dependent DNA pol	79.2	2.40E-025	Amn-san
scaffold_4	100630128	100633959	44	Retrotrans_gag	Retrotransposon gag protein	45	9.60E-015	Amn-san
scaffold_5	67308847	67313198	23	rve	Integrase core domain	87	1.30E-027	Amn-san
scaffold_5	67308847	67313198	23	RVT_1	Reverse transcriptase (RNA-dependent DNA polymerase	80	5.60E-026	Amn-san
scaffold_5	67308847	67313198	23	Chromo	Chromo (CHRromatin Organisation MOdifier) domain	45.4	2.00E-015	Amn-san
scaffold_1	72545164	72549908	4	Retrotrans_gag	Retrotransposon gag protein	34.8	9.70E-012	Amn-san
scaffold_1	72545164	72549908	9	RVT_1	Reverse transcriptase (RNA-dependent DNA pol	82.8	1.00E-026	Amn-san
scaffold_1	72545164	72549908	9	gag-asp_proteas	gag-polyprotein putative aspartyl protease	34.1	1.50E-011	Amn-san
scaffold_1	72545164	72549908	9	RVP_2	Retroviral aspartyl protease	32.6	3.70E-011	Amn-san
scaffold_7	112064057	112068355	19	rve	Integrase core domain	87	2.10E-027	Amn-san
scaffold_7	112064057	112068355	19	RVT_1	Reverse transcriptase (RNA-dependent DNA pol	78.5	5.70E-025	Amn-san
scaffold_7	112064057	112068355	19	Chromo	Chromo (CHRromatin Organisation MOdifier) do	53.5	2.00E-017	Amn-san
scaffold_7	112064057	112068355	19	Retrotrans_gag	Retrotransposon gag protein	46.1	1.30E-014	Amn-san
scaffold_1	49824428	49828677	10	RVT_1	Reverse transcriptase (RNA-dependent DNA pol	84.9	2.90E-027	Amn-san
scaffold_1	49824428	49828677	10	gag-asp_proteas	gag-polyprotein putative aspartyl protease	36.9	2.00E-012	Amn-san
scaffold_1	49824428	49828677	19	rve	Integrase core domain	82.7	6.30E-027	Amn-san
scaffold_1	49824428	49828677	19	Chromo	Chromo (CHRromatin Organisation MOdifier) domain	55.4	1.30E-018	Amn-san
scaffold_221	132955	137231	4	Retrotrans_gag	Retrotransposon gag protein	46.6	7.20E-016	Amn-san
scaffold_221	132955	137231	24	rve	Integrase core domain	86.5	5.50E-027	Amn-san
scaffold_221	132955	137231	24	RVT_1	Reverse transcriptase (RNA-dependent DNA pol	80.9	8.00E-026	Amn-san
scaffold_221	132955	137231	24	Chromo	Chromo (CHRromatin Organisation MOdifier) do	43.8	2.00E-014	Amn-san
scaffold_2	57609921	57614226	27	Retrotrans_gag	Retrotransposon gag protein	32.7	3.80E-011	Amn-san
scaffold_2	57609921	57614226	38	rve	Integrase core domain	92.4	2.90E-029	Amn-san
scaffold_2	57609921	57614226	38	RVT_1	Reverse transcriptase (RNA-dependent DNA pol	83.5	1.30E-026	Amn-san
scaffold_2	57609921	57614226	38	Chromo	Chromo (CHRromatin Organisation MOdifier) do	35.3	1.10E-011	Amn-san
scaffold_2	57609921	57614226	38	gag-asp_proteas	gag-polyprotein putative aspartyl protease	32.7	6.10E-011	Amn-san
scaffold_2	57609921	57614226	38	RVP_2	Retroviral aspartyl protease	32.8	8.50E-011	Amn-san
scaffold_3b	497091	508894	103	RVT_1	Reverse transcriptase (RNA-dependent DNA polymerase	37.1	1.30E-013	Amn-san
scaffold_3b	497091	508894	111	Retrotrans_gag	Retrotransposon gag protein	40.3	1.10E-013	Amn-san
scaffold_3b	497091	508894	129	rve	Integrase core domain	83.5	1.40E-026	Amn-san
scaffold_3b	497091	508894	129	RVT_1	Reverse transcriptase (RNA-dependent DNA polymera	79	1.60E-025	Amn-san
scaffold_3b	497091	508894	129	Chromo	Chromo (CHRromatin Organisation MOdifier) domain	41.7	4.80E-014	Amn-san
scaffold_3b	497091	508894	140	RVT_1	Reverse transcriptase (RNA-dependent DNA polymerase	34.3	1.10E-012	Amn-san
scaffold_34	683898	688352	3	Retrotrans_gag	Retrotransposon gag protein	40.8	1.50E-013	Amn-san
scaffold_34	683898	688352	22	rve	Integrase core domain	84.5	9.20E-027	Amn-san
scaffold_34	683898	688352	22	RVT_1	Reverse transcriptase (RNA-dependent DNA polymera	45.5	3.00E-015	Amn-san
scaffold_34	683898	688352	22	Chromo	Chromo (CHRromatin Organisation MOdifier) domain	42.5	2.80E-014	Amn-san
scaffold_9	38576922	38581550	4	Retrotrans_gag	Retrotransposon gag protein	44	1.00E-013	Amn-san
scaffold_9	38576922	38581550	22	rve	Integrase core domain	83.7	1.30E-026	Amn-san
scaffold_9	38576922	38581550	22	RVT_1	Reverse transcriptase (RNA-dependent DNA pol	80	1.70E-025	Amn-san
scaffold_9	38576922	38581550	22	Chromo	Chromo (CHRromatin Organisation MOdifier) do	56.8	1.60E-018	Amn-san
scaffold_4	24350434	24354728	15	RVT_1	Reverse transcriptase (RNA-dependent DNA pol	77	6.80E-025	Amn-san
scaffold_4	24350434	24354728	15	Retrotrans_gag	Retrotransposon gag protein	41.5	3.50E-014	Amn-san
scaffold_4	24350434	24354728	20	rve	Integrase core domain	81.2	2.00E-026	Amn-san
scaffold_4	24350434	24354728	20	Chromo	Chromo (CHRromatin Organisation MOdifier) domain	60.3	4.50E-020	Amn-san
scaffold_1	13388827	13393195	22	rve	Integrase core domain	82.8	2.60E-026	Amn-san
scaffold_1	13388827	13393195	22	RVT_1	Reverse transcriptase (RNA-dependent DNA pol	79.3	2.60E-025	Amn-san
scaffold_1	13388827	13393195	22	Chromo	Chromo (CHRromatin Organisation MOdifier) do	60.3	1.30E-019	Amn-san
scaffold_1	13388827	13393195	22	Retrotrans_gag	Retrotransposon gag protein	43.2	1.20E-013	Amn-san
scaffold_1	208011393	208015650	6	Retrotrans_gag	Retrotransposon gag protein	43.6	5.70E-015	Amn-san
scaffold_1	208011393	208015650	19	RVT_1	Reverse transcriptase (RNA-dependent DNA polymerase	82.6	2.50E-027	Amn-san
scaffold_1	208011393	208015650	24	rve	Integrase core domain	87.8	4.50E-028	Amn-san
scaffold_1	208011393	208015650	24	Chromo	Chromo (CHRromatin Organisation MOdifier) domain	46.2	1.30E-015	Amn-san
scaffold_1662	935	5281	50	rve	Integrase core domain	86.1	2.10E-027	Amn-san
scaffold_1662	935	5281	50	RVT_1	Reverse transcriptase (RNA-dependent DNA pol	78.6	3.70E-025	Amn-san
scaffold_1662	935	5281	50	Retrotrans_gag	Retrotransposon gag protein	37	4.50E-012	Amn-san
scaffold_1662	935	5281	54	Chromo	Chromo (CHRromatin Organisation MOdifier) doma	61.8	1.20E-020	Amn-san
scaffold_9	76045953	76050437	36	Retrotrans_gag	Retrotransposon gag protein	38.6	3.80E-013	Amn-san
scaffold_9	76045953	76050437	51	rve	Integrase core domain	82.9	2.30E-026	Amn-san
scaffold_9	76045953	76050437	51	RVT_1	Reverse transcriptase (RNA-dependent DNA polymera	79.8	9.60E-026	Amn-san
scaffold_9	76045953	76050437	51	Chromo	Chromo (CHRromatin Organisation MOdifier) domain	37.8	8.90E-013	Amn-san
scaffold_8	38357820	38362188	33	Retrotrans_gag	Retrotransposon gag protein	42.7	9.80E-015	Amn-san
scaffold_8	38357820	38362188	44	RVT_1	Reverse transcriptase (RNA-dependent DNA polymerase	84	9.10E-028	Amn-san
scaffold_8	38357820	38362188	48	rve	Integrase core domain	87.4	1.30E-027	Amn-san
scaffold_8	38357820	38362188	48	Chromo	Chromo (CHRromatin Organisation MOdifier) domain	47.8	5.00E-016	Amn-san
scaffold_8	7304673	7309179	41	Retrotrans_gag	Retrotransposon gag protein	40.3	1.60E-013	Amn-san
scaffold_8	7304673	7309179	50	RVT_1	Reverse transcriptase (RNA-dependent DNA polymerase	82.3	2.60E-027	Amn-san
scaffold_8	7304673	7309179	63	rve	Integrase core domain	79.1	1.60E-025	Amn-san
scaffold_8	7304673	7309179	63	Chromo	Chromo (CHRromatin Organisation MOdifier) domain	43.5	1.30E-014	Amn-san
scaffold_113	100368	104638	50	rve	Integrase core domain	90.8	9.90E-029	Amn-san
scaffold_113	100368	104638	50	RVT_1	Reverse transcriptase (RNA-dependent DNA polym	79.4	1.80E-025	Amn-san
scaffold_113	100368	104638	50	Chromo	Chromo (CHRromatin Organisation MOdifier) doma	43.5	1.70E-014	Amn-san
scaffold_1	155894680	155898995	4	Retrotrans_gag	Retrotransposon gag protein	42.8	2.30E-014	Amn-san
scaffold_1	155894680	155898995	10	RVT_1	Reverse transcriptase (RNA-dependent DNA polymerase	85.9	2.60E-028	Amn-san
scaffold_1	155894680	155898995	19	rve	Integrase core domain	75.6	1.60E-024	Amn-san
scaffold_1	155894680	155898995	19	Chromo	Chromo (CHRromatin Organisation MOdifier) domain	35.6	1.80E-012	Amn-san
scaffold_1	65953861	65958216	12	RVT_1	Reverse transcriptase (RNA-dependent DNA pol	79.8	9.20E-026	Amn-san
scaffold_1	65953861	65958216	21	rve	Integrase core domain	70.6	7.70E-023	Amn-san
scaffold_1	65953861	65958216	21	Chromo	Chromo (CHRromatin Organisation MOdifier) domain	34.4	5.70E-012	Amn-san
scaffold_3	52449967	52454711	5	Retrotrans_gag	Retrotransposon gag protein	41.9	3.50E-014	Amn-san
scaffold_3	52449967	52454711	22	rve	Integrase core domain	83.2	5.00E-026	Amn-san
scaffold_3	52449967	52454711	22	RVT_1	Reverse transcriptase (RNA-dependent DNA pol	81.5	1.10E-025	Amn-san
scaffold_3	52449967	52454711	22	Chromo	Chromo (CHRromatin Organisation MOdifier) do	47.8	1.10E-015	Amn-san
scaffold_8	25801262	25805644	24	RVT_1	Reverse transcriptase (RNA-dependent DNA pol	81.7	6.80E-026	Amn-san
scaffold_8	25801262	25805644	24	rve	Integrase core domain	75.5	5.40E-024	Amn-san
scaffold_8	25801262	25805644	24	Retrotrans_gag	Retrotransposon gag protein	40.8	1.10E-013	Amn-san
scaffold_4	127581579	127585933	47	RVT_1	Reverse transcriptase (RNA-dependent DNA poly	80.7	5.50E-026	Amn-san
scaffold_4	127581579	127585933	47	rve	Integrase core domain	70.2	2.70E-022	Amn-san
scaffold_3	35239731	35244002	39	Retrotrans_gag	Retrotransposon gag protein	40.6	1.10E-013	Amn-san
scaffold_3	35239731	35244002	49	RVT_1	Reverse transcriptase (RNA-dependent DNA pol	87.3	8.80E-028	Amn-san
scaffold_5	84769779	84774038	3	Retrotrans_gag	Retrotransposon gag protein	43.6	1.60E-012	Amn-san
scaffold_5	84769779	84774038	17	rve	Integrase core domain	92.9	1.50E-029	Amn-san
scaffold_5	84769779	84774038	17	RVT_1	Reverse transcriptase (RNA-dependent DNA polymerase	79.6	1.00E-025	Amn-san
scaffold_8	50959087	50971003	56	Retrotrans_gag	Retrotransposon gag protein	41.8	1.20E-013	Amn-san
scaffold_8	50959087	50971003	68	rve	Integrase core domain	84	6.00E-027	Amn-san
scaffold_8	50959087	50971003	68	Chromo	Chromo (CHRromatin Organisation MOdifier) domain	60.9	3.30E-020	Amn-san
scaffold_8	50959087	50971003	68	RVT_1	Reverse transcriptase (RNA-dependent DNA polymerase	35.7	3.00E-012	Amn-san
scaffold_4	131150177	131154613	53	rve	Integrase core domain	87.9	8.10E-028	Amn-san
scaffold_4	131150177	131154613	53	RVT_1	Reverse transcriptase (RNA-dependent DNA pol	78.6	4.80E-025	Amn-san
scaffold_4	131150177	131154613	53	Chromo	Chromo (CHRromatin Organisation MOdifier) do	56.7	2.00E-018	Amn-san
scaffold_4	131150177	131154613	53	Retrotrans_gag	Retrotransposon gag protein	37	4.50E-012	Amn-san
scaffold_1	213419282	213432889	4	7tm_3	7 transmembrane sweet-taste receptor of 3 GCPR	270.3	7.80E-085	Amn-san
scaffold_1	213419282	213432889	142	Retrotrans_gag	Retrotransposon gag protein	43.9	3.50E-015	Amn-san
scaffold_1	213419282	213432889	161	RVT_1	Reverse transcriptase (RNA-dependent DNA pol	77.8	1.10E-024	Amn-san
scaffold_1	213419282	213432889	164	Chromo	Chromo (CHRromatin Organisation MOdifier) domain	45.8	2.10E-015	Amn-san
scaffold_7	37520803	37525090	5	Retrotrans_gag	Retrotransposon gag protein	40.6	1.80E-013	Amn-san
scaffold_7	37520803	37525090	18	rve	Integrase core domain	88.6	3.00E-028	Amn-san
scaffold_7	37520803	37525090	18	RVT_1	Reverse transcriptase (RNA-dependent DNA polymera	87.5	6.50E-028	Amn-san
scaffold_7	37520803	37525090	18	Chromo	Chromo (CHRromatin Organisation MOdifier) domain	43.3	1.90E-014	Amn-san
scaffold_9	14370142	14374442	52	rve	Integrase core domain	84	1.30E-026	Amn-san
scaffold_9	14370142	14374442	52	RVT_1	Reverse transcriptase (RNA-dependent DNA pol	79.2	3.20E-025	Amn-san
scaffold_9	14370142	14374442	52	Chromo	Chromo (CHRromatin Organisation MOdifier) do	56.8	1.90E-018	Amn-san
scaffold_9	14370142	14374442	52	Retrotrans_gag	Retrotransposon gag protein	36.4	7.00E-012	Amn-san
scaffold_49	268072	272358	17	RVT_1	Reverse transcriptase (RNA-dependent DNA pol	79.8	1.20E-025	Amn-san
scaffold_49	268072	272358	17	Retrotrans_gag	Retrotransposon gag protein	37.5	2.60E-012	Amn-san
scaffold_49	268072	272358	23	rve	Integrase core domain	88.5	1.40E-028	Amn-san
scaffold_3b	616095	620421	5	Retrotrans_gag	Retrotransposon gag protein	40.9	1.00E-013	Amn-san
scaffold_3b	616095	620421	20	rve	Integrase core domain	89.2	1.70E-028	Amn-san
scaffold_3b	616095	620421	20	RVT_1	Reverse transcriptase (RNA-dependent DNA polymerase	89.3	1.70E-028	Amn-san
scaffold_3b	616095	620421	20	Chromo	Chromo (CHRromatin Organisation MOdifier) domain	43.6	1.30E-014	Amn-san
scaffold_74	379469	383153	16	RVT_1	Reverse transcriptase (RNA-dependent DNA polymerase	70.4	1.40E-023	Amn-san
scaffold_74	379469	383153	22	rve	Integrase core domain	35.5	8.00E-013	Amn-san
scaffold_4	25716584	25721299	49	RVT_1	Reverse transcriptase (RNA-dependent DNA polymerase	78.2	6.80E-026	Amn-san
scaffold_4	25716584	25721299	62	rve	Integrase core domain	83.1	3.50E-027	Amn-san
scaffold_5	65313824	65317451	41	rve	Integrase core domain	83.6	2.70E-026	Amn-san
scaffold_5	65313824	65317451	41	RVT_1	Reverse transcriptase (RNA-dependent DNA poly	80.1	1.00E-025	Amn-san
scaffold_5	65313824	65317451	41	Chromo	Chromo (CHRromatin Organisation MOdifier) dom	43.4	1.80E-014	Amn-san
scaffold_1	72341816	72346707	44	Retrotrans_gag	Retrotransposon gag protein	42.3	1.50E-014	Amn-san
scaffold_1	72341816	72346707	54	RVT_1	Reverse transcriptase (RNA-dependent DNA pol	82.5	1.30E-026	Amn-san
scaffold_1	72341816	72346707	58	rve	Integrase core domain	79.6	4.20E-025	Amn-san
scaffold_1	72341816	72346707	58	Chromo	Chromo (CHRromatin Organisation MOdifier) domain	53.2	1.00E-017	Amn-san
scaffold_1	153936635	153940913	34	Retrotrans_gag	Retrotransposon gag protein	42.7	1.10E-014	Amn-san
scaffold_1	153936635	153940913	48	RVT_1	Reverse transcriptase (RNA-dependent DNA polymerase	49.1	4.40E-017	Amn-san
scaffold_1	153936635	153940913	53	rve	Integrase core domain	78.4	9.90E-025	Amn-san
scaffold_1	153936635	153940913	53	Chromo	Chromo (CHRromatin Organisation MOdifier) domain	53.2	1.00E-017	Amn-san
scaffold_3	34022495	34026839	53	RVT_1	Reverse transcriptase (RNA-dependent DNA pol	84.9	6.50E-027	Amn-san
scaffold_3	34022495	34026839	53	rve	Integrase core domain	82.7	2.90E-026	Amn-san
scaffold_3	34022495	34026839	53	Chromo	Chromo (CHRromatin Organisation MOdifier) do	47.5	1.30E-015	Amn-san
scaffold_3	34022495	34026839	53	Retrotrans_gag	Retrotransposon gag protein	35.3	5.10E-012	Amn-san
scaffold_7	4082838	4087420	23	rve	Integrase core domain	83.7	1.60E-026	Amn-san
scaffold_7	4082838	4087420	23	RVT_1	Reverse transcriptase (RNA-dependent DNA pol	81	7.40E-026	Amn-san
scaffold_7	4082838	4087420	23	Chromo	Chromo (CHRromatin Organisation MOdifier) do	54.1	1.20E-017	Amn-san
scaffold_7	4082838	4087420	23	Retrotrans_gag	Retrotransposon gag protein	42.8	1.60E-013	Amn-san
scaffold_4	106880523	106885141	4	Retrotrans_gag	Retrotransposon gag protein	33	2.20E-011	Amn-san
scaffold_4	106880523	106885141	11	rve	Integrase core domain	88.6	3.80E-028	Amn-san
scaffold_4	106880523	106885141	11	RVT_1	Reverse transcriptase (RNA-dependent DNA pol	75.9	2.30E-024	Amn-san
scaffold_4	106880523	106885141	11	gag-asp_proteas	gag-polyprotein putative aspartyl protease	33.3	3.50E-011	Amn-san
scaffold_4	106880523	106885141	11	RVP_2	Retroviral aspartyl protease	33.3	4.70E-011	Amn-san
scaffold_2	143844757	143849113	53	rve	Integrase core domain	86.7	2.20E-027	Amn-san
scaffold_2	143844757	143849113	53	RVT_1	Reverse transcriptase (RNA-dependent DNA pol	79.9	1.50E-025	Amn-san
scaffold_2	143844757	143849113	53	Chromo	Chromo (CHRromatin Organisation MOdifier) do	50.9	1.10E-016	Amn-san
scaffold_2	143844757	143849113	53	Retrotrans_gag	Retrotransposon gag protein	42.1	1.30E-013	Amn-san
scaffold_9	38363200	38368321	67	RVT_1	Reverse transcriptase (RNA-dependent DNA pol	92.6	2.30E-029	Amn-san
scaffold_9	38363200	38368321	67	rve	Integrase core domain	72.4	4.20E-023	Amn-san
scaffold_9	63915564	63919864	3	Retrotrans_gag	Retrotransposon gag protein	40.4	1.50E-013	Amn-san
scaffold_9	63915564	63919864	21	rve	Integrase core domain	83.7	1.30E-026	Amn-san
scaffold_9	63915564	63919864	21	RVT_1	Reverse transcriptase (RNA-dependent DNA polymera	79.2	1.40E-025	Amn-san
scaffold_9	63915564	63919864	21	Chromo	Chromo (CHRromatin Organisation MOdifier) domain	42	4.60E-014	Amn-san
scaffold_6	14870416	14874723	3	Retrotrans_gag	Retrotransposon gag protein	32.7	3.70E-011	Amn-san
scaffold_6	14870416	14874723	15	rve	Integrase core domain	92.3	2.90E-029	Amn-san
scaffold_6	14870416	14874723	15	RVT_1	Reverse transcriptase (RNA-dependent DNA pol	81.1	6.90E-026	Amn-san
scaffold_6	14870416	14874723	15	Chromo	Chromo (CHRromatin Organisation MOdifier) do	33.2	5.00E-011	Amn-san
scaffold_6	14870416	14874723	15	gag-asp_proteas	gag-polyprotein putative aspartyl protease	32.1	9.50E-011	Amn-san
scaffold_6	68459619	68464085	30	Retrotrans_gag	Retrotransposon gag protein	33.2	1.50E-011	Amn-san
scaffold_6	68459619	68464085	31	RVP_2	Retroviral aspartyl protease	35.4	3.30E-012	Amn-san
scaffold_6	68459619	68464085	31	gag-asp_proteas	gag-polyprotein putative aspartyl protease	33	3.20E-011	Amn-san
scaffold_6	68459619	68464085	37	rve	Integrase core domain	88.3	2.60E-028	Amn-san
scaffold_6	68459619	68464085	37	RVT_1	Reverse transcriptase (RNA-dependent DNA polymerase	84	4.10E-027	Amn-san
scaffold_5	7835856	7840874	3	PNMA	PNMA	66.6	1.40E-022	Amn-san
scaffold_5	7835856	7840874	11	RVT_1	Reverse transcriptase (RNA-dependent DNA polymerase	61.9	1.10E-020	Amn-san
scaffold_10	7560060	7564418	4	Retrotrans_gag	Retrotransposon gag protein	46.6	7.20E-016	Amn-san
scaffold_10	7560060	7564418	16	RVT_1	Reverse transcriptase (RNA-dependent DNA pol	80.2	6.30E-026	Amn-san
scaffold_10	7560060	7564418	23	rve	Integrase core domain	79.1	5.40E-025	Amn-san
scaffold_10	7560060	7564418	23	Chromo	Chromo (CHRromatin Organisation MOdifier) domain	45.6	2.60E-015	Amn-san
scaffold_7	72649976	72654532	32	gag-asp_proteas	gag-polyprotein putative aspartyl protease	34.1	1.10E-011	Amn-san
scaffold_7	72649976	72654532	41	rve	Integrase core domain	41.5	8.30E-015	Amn-san
scaffold_7	72649976	72654532	42	RVT_1	Reverse transcriptase (RNA-dependent DNA polymerase	51.6	9.70E-017	Amn-san
scaffold_7	72649976	72654532	49	Chromo	Chromo (CHRromatin Organisation MOdifier) doma	51.9	2.00E-017	Amn-san
scaffold_2	8811185	8815493	3	Retrotrans_gag	Retrotransposon gag protein	32.8	3.70E-011	Amn-san
scaffold_2	8811185	8815493	15	rve	Integrase core domain	92.3	2.90E-029	Amn-san
scaffold_2	8811185	8815493	15	RVT_1	Reverse transcriptase (RNA-dependent DNA pol	83.6	1.20E-026	Amn-san
scaffold_2	8811185	8815493	15	Chromo	Chromo (CHRromatin Organisation MOdifier) do	33.2	5.00E-011	Amn-san
scaffold_2	8811185	8815493	15	gag-asp_proteas	gag-polyprotein putative aspartyl protease	32.7	6.10E-011	Amn-san
scaffold_2	8811185	8815493	15	RVP_2	Retroviral aspartyl protease	32.8	8.50E-011	Amn-san
scaffold_6	105757334	105760874	5	Retrotrans_gag	Retrotransposon gag protein	34.8	3.80E-012	Amn-san
scaffold_6	105757334	105760874	20	rve	Integrase core domain	83	1.10E-026	Amn-san
scaffold_6	105757334	105760874	20	RVT_1	Reverse transcriptase (RNA-dependent DNA polymerase	80.7	2.90E-026	Amn-san
scaffold_1	134893397	134897710	14	RVT_1	Reverse transcriptase (RNA-dependent DNA pol	87.1	1.50E-027	Amn-san
scaffold_1	134893397	134897710	14	rve	Integrase core domain	81.6	9.00E-026	Amn-san
scaffold_1	134893397	134897710	14	Chromo	Chromo (CHRromatin Organisation MOdifier) do	55.1	5.30E-018	Amn-san
scaffold_1	134893397	134897710	14	Retrotrans_gag	Retrotransposon gag protein	38.4	2.60E-012	Amn-san
scaffold_1	215249202	215253509	14	rve	Integrase core domain	89.1	2.50E-028	Amn-san
scaffold_1	215249202	215253509	14	RVT_1	Reverse transcriptase (RNA-dependent DNA pol	83.7	1.10E-026	Amn-san
scaffold_1	215249202	215253509	14	Chromo	Chromo (CHRromatin Organisation MOdifier) do	35.1	1.10E-011	Amn-san
scaffold_6	110240484	110244766	39	Retrotrans_gag	Retrotransposon gag protein	40.2	1.60E-013	Amn-san
scaffold_6	110240484	110244766	46	RVT_1	Reverse transcriptase (RNA-dependent DNA polymerase	71.5	2.10E-023	Amn-san
scaffold_6	110240484	110244766	54	rve	Integrase core domain	90.1	5.50E-029	Amn-san
scaffold_6	110240484	110244766	54	Chromo	Chromo (CHRromatin Organisation MOdifier) domain	44.2	4.80E-015	Amn-san
scaffold_1	105493093	105497428	46	RVT_1	Reverse transcriptase (RNA-dependent DNA pol	85.6	6.90E-027	Amn-san
scaffold_1	105493093	105497428	46	rve	Integrase core domain	83.9	1.20E-026	Amn-san
scaffold_1	105493093	105497428	46	Chromo	Chromo (CHRromatin Organisation MOdifier) do	47.4	1.20E-015	Amn-san
scaffold_1	105493093	105497428	46	Retrotrans_gag	Retrotransposon gag protein	36.3	4.90E-012	Amn-san
scaffold_3b	950418	954777	3	Retrotrans_gag	Retrotransposon gag protein	32.7	3.70E-011	Amn-san
scaffold_3b	950418	954777	5	gag-asp_proteas	gag-polyprotein putative aspartyl protease	38.1	8.90E-013	Amn-san
scaffold_3b	950418	954777	17	rve	Integrase core domain	91.9	2.50E-029	Amn-san
scaffold_3b	950418	954777	17	RVT_1	Reverse transcriptase (RNA-dependent DNA polymerase	84.1	5.00E-027	Amn-san
scaffold_3b	950418	954777	17	Chromo	Chromo (CHRromatin Organisation MOdifier) domain	33.9	1.90E-011	Amn-san
scaffold_5	59558663	59562927	4	Retrotrans_gag	Retrotransposon gag protein	41.3	1.40E-013	Amn-san
scaffold_5	59558663	59562927	12	RVT_1	Reverse transcriptase (RNA-dependent DNA polymerase	59.2	5.20E-020	Amn-san
scaffold_5	59558663	59562927	19	rve	Integrase core domain	78.4	1.50E-025	Amn-san
scaffold_5	59558663	59562927	19	Chromo	Chromo (CHRromatin Organisation MOdifier) domain	59	1.00E-019	Amn-san
scaffold_4	27150336	27154778	31	Retrotrans_gag	Retrotransposon gag protein	36.6	1.60E-012	Amn-san
scaffold_4	27150336	27154778	34	RVP_2	Retroviral aspartyl protease	36.2	1.70E-012	Amn-san
scaffold_4	27150336	27154778	41	RVT_1	Reverse transcriptase (RNA-dependent DNA polymerase	83.7	3.70E-027	Amn-san
scaffold_4	27150336	27154778	41	rve	Integrase core domain	43.2	2.20E-014	Amn-san
scaffold_3	45344859	45349440	13	RVT_1	Reverse transcriptase (RNA-dependent DNA pol	79.5	1.90E-025	Amn-san
scaffold_3	45344859	45349440	13	Retrotrans_gag	Retrotransposon gag protein	43.4	5.50E-014	Amn-san
scaffold_3	45344859	45349440	13	gag-asp_proteas	gag-polyprotein putative aspartyl protease	32.8	5.30E-011	Amn-san
scaffold_3	45344859	45349440	21	rve	Integrase core domain	89.7	1.20E-029	Amn-san
scaffold_3	45344859	45349440	25	Chromo	Chromo (CHRromatin Organisation MOdifier) domain	54	1.80E-018	Amn-san
scaffold_1	152642232	152646517	3	Retrotrans_gag	Retrotransposon gag protein	45	3.90E-015	Amn-san
scaffold_1	152642232	152646517	19	RVT_1	Reverse transcriptase (RNA-dependent DNA poly	83.6	6.50E-027	Amn-san
scaffold_1	152642232	152646517	19	rve	Integrase core domain	81.4	1.20E-025	Amn-san
scaffold_1	152642232	152646517	19	Chromo	Chromo (CHRromatin Organisation MOdifier) dom	33.1	2.30E-011	Amn-san
scaffold_8	15761029	15765308	38	Retrotrans_gag	Retrotransposon gag protein	42.7	9.80E-015	Amn-san
scaffold_8	15761029	15765308	55	rve	Integrase core domain	84.7	1.30E-026	Amn-san
scaffold_8	15761029	15765308	55	RVT_1	Reverse transcriptase (RNA-dependent DNA pol	82.7	2.50E-026	Amn-san
scaffold_8	15761029	15765308	55	Chromo	Chromo (CHRromatin Organisation MOdifier) do	46.5	3.70E-015	Amn-san
scaffold_1	54528663	54532968	38	Retrotrans_gag	Retrotransposon gag protein	37.8	6.60E-013	Amn-san
scaffold_1	54528663	54532968	53	rve	Integrase core domain	91.2	4.50E-029	Amn-san
scaffold_1	54528663	54532968	53	RVT_1	Reverse transcriptase (RNA-dependent DNA polymerase	82.2	1.80E-026	Amn-san
scaffold_1	54528663	54532968	53	Chromo	Chromo (CHRromatin Organisation MOdifier) domain	37.4	1.40E-012	Amn-san
scaffold_428	5333	10081	42	RVT_1	Reverse transcriptase (RNA-dependent DNA polymerase	71	9.10E-024	Amn-san
scaffold_428	5333	10081	51	rve	Integrase core domain	53.1	1.30E-017	Amn-san
scaffold_428	5333	10081	51	Chromo	Chromo (CHRromatin Organisation MOdifier) domain	34.9	5.30E-012	Amn-san
scaffold_5	90162162	90165706	22	Retrotrans_gag	Retrotransposon gag protein	32.2	4.90E-011	Amn-san
scaffold_5	90162162	90165706	28	RVT_1	Reverse transcriptase (RNA-dependent DNA pol	82.7	1.20E-026	Amn-san
scaffold_5	90162162	90165706	28	RVP_2	Retroviral aspartyl protease	33.5	2.00E-011	Amn-san
scaffold_5	90162162	90165706	28	gag-asp_proteas	gag-polyprotein putative aspartyl protease	32.5	3.90E-011	Amn-san
scaffold_7	55261067	55265510	25	rve	Integrase core domain	83.1	2.40E-026	Amn-san
scaffold_7	55261067	55265510	25	RVT_1	Reverse transcriptase (RNA-dependent DNA pol	81.1	6.80E-026	Amn-san
scaffold_7	55261067	55265510	25	Chromo	Chromo (CHRromatin Organisation MOdifier) do	50.9	1.10E-016	Amn-san
scaffold_7	55261067	55265510	25	Retrotrans_gag	Retrotransposon gag protein	42.1	1.30E-013	Amn-san
scaffold_19	1163896	1168197	54	rve	Integrase core domain	86	3.40E-027	Amn-san
scaffold_19	1163896	1168197	54	RVT_1	Reverse transcriptase (RNA-dependent DNA pol	78.2	6.10E-025	Amn-san
scaffold_19	1163896	1168197	54	Chromo	Chromo (CHRromatin Organisation MOdifier) do	58.5	5.60E-019	Amn-san
scaffold_19	1163896	1168197	54	Retrotrans_gag	Retrotransposon gag protein	36.5	7.10E-012	Amn-san
scaffold_7	38462570	38466912	4	Retrotrans_gag	Retrotransposon gag protein	31.8	6.70E-011	Amn-san
scaffold_7	38462570	38466912	18	rve	Integrase core domain	92.3	3.00E-029	Amn-san
scaffold_7	38462570	38466912	18	RVT_1	Reverse transcriptase (RNA-dependent DNA pol	83.5	1.30E-026	Amn-san
scaffold_7	38462570	38466912	18	Chromo	Chromo (CHRromatin Organisation MOdifier) do	35.2	1.10E-011	Amn-san
scaffold_7	38462570	38466912	18	RVP_2	Retroviral aspartyl protease	32.9	7.50E-011	Amn-san
scaffold_2	138772725	138776923	45	RVT_1	Reverse transcriptase (RNA-dependent DNA polymerase	85	4.60E-028	Amn-san
scaffold_2	138772725	138776923	51	rve	Integrase core domain	87.3	6.90E-029	Amn-san
scaffold_5	105855884	105860504	5	Retrotrans_gag	Retrotransposon gag protein	36.9	8.30E-013	Amn-san
scaffold_5	105855884	105860504	21	rve	Integrase core domain	91.2	4.50E-029	Amn-san
scaffold_5	105855884	105860504	21	RVT_1	Reverse transcriptase (RNA-dependent DNA polymerase	82.1	2.10E-026	Amn-san
scaffold_5	105855884	105860504	21	Chromo	Chromo (CHRromatin Organisation MOdifier) domain	36.9	2.10E-012	Amn-san
scaffold_1	89468950	89473271	57	rve	Integrase core domain	86	2.00E-027	Amn-san
scaffold_1	89468950	89473271	57	RVT_1	Reverse transcriptase (RNA-dependent DNA pol	76.9	1.10E-024	Amn-san
scaffold_1	89468950	89473271	57	Chromo	Chromo (CHRromatin Organisation MOdifier) do	64.4	6.50E-021	Amn-san
scaffold_1	89468950	89473271	57	Retrotrans_gag	Retrotransposon gag protein	38.1	5.60E-013	Amn-san
scaffold_1	154963047	154966894	51	rve	Integrase core domain	92.2	1.90E-029	Amn-san
scaffold_1	154963047	154966894	51	RVT_1	Reverse transcriptase (RNA-dependent DNA polymerase	86	1.00E-027	Amn-san
scaffold_1	154963047	154966894	51	Chromo	Chromo (CHRromatin Organisation MOdifier) domain	38.2	7.00E-013	Amn-san
scaffold_10	25473850	25478251	39	Retrotrans_gag	Retrotransposon gag protein	40.6	1.10E-013	Amn-san
scaffold_10	25473850	25478251	53	rve	Integrase core domain	88.9	4.20E-028	Amn-san
scaffold_10	25473850	25478251	53	RVT_1	Reverse transcriptase (RNA-dependent DNA pol	83.5	1.70E-026	Amn-san
scaffold_10	25473850	25478251	53	Chromo	Chromo (CHRromatin Organisation MOdifier) do	44.2	1.60E-014	Amn-san
scaffold_3	86735467	86739886	40	rve	Integrase core domain	85.8	2.90E-027	Amn-san
scaffold_3	86735467	86739886	40	RVT_1	Reverse transcriptase (RNA-dependent DNA pol	83	2.00E-026	Amn-san
scaffold_3	86735467	86739886	40	Chromo	Chromo (CHRromatin Organisation MOdifier) do	35	1.20E-011	Amn-san
scaffold_8	11583579	11587881	24	rve	Integrase core domain	86	3.40E-027	Amn-san
scaffold_8	11583579	11587881	24	RVT_1	Reverse transcriptase (RNA-dependent DNA pol	73.6	1.70E-023	Amn-san
scaffold_8	11583579	11587881	24	Chromo	Chromo (CHRromatin Organisation MOdifier) do	58.4	5.60E-019	Amn-san
scaffold_8	11583579	11587881	24	Retrotrans_gag	Retrotransposon gag protein	35.4	1.80E-011	Amn-san
scaffold_1	211166971	211171360	6	Retrotrans_gag	Retrotransposon gag protein	42	2.20E-014	Amn-san
scaffold_1	211166971	211171360	22	rve	Integrase core domain	87.6	1.40E-027	Amn-san
scaffold_1	211166971	211171360	22	RVT_1	Reverse transcriptase (RNA-dependent DNA poly	78.3	3.60E-025	Amn-san
scaffold_1	211166971	211171360	22	Chromo	Chromo (CHRromatin Organisation MOdifier) dom	44.9	5.80E-015	Amn-san
scaffold_5	7273339	7277744	54	rve	Integrase core domain	84.9	2.90E-027	Amn-san
scaffold_5	7273339	7277744	54	RVT_1	Reverse transcriptase (RNA-dependent DNA polymerase	74.7	3.20E-024	Amn-san
scaffold_5	7273339	7277744	54	Chromo	Chromo (CHRromatin Organisation MOdifier) domain	37.4	1.20E-012	Amn-san
scaffold_1	137843887	137848253	22	rve	Integrase core domain	89.1	1.70E-028	Amn-san
scaffold_1	137843887	137848253	22	RVT_1	Reverse transcriptase (RNA-dependent DNA polymerase	81.8	3.50E-026	Amn-san
scaffold_1	137843887	137848253	22	Chromo	Chromo (CHRromatin Organisation MOdifier) domain	42.7	2.50E-014	Amn-san
scaffold_2	45357538	45361467	14	RVT_1	Reverse transcriptase (RNA-dependent DNA polymerase	65.2	4.60E-022	Amn-san
scaffold_7	14295781	14300273	5	Retrotrans_gag	Retrotransposon gag protein	45.3	2.40E-013	Amn-san
scaffold_7	14295781	14300273	13	RVT_1	Reverse transcriptase (RNA-dependent DNA polymerase	78.6	4.50E-026	Amn-san
scaffold_7	14295781	14300273	19	rve	Integrase core domain	84.4	3.70E-027	Amn-san
scaffold_7	14295781	14300273	19	Chromo	Chromo (CHRromatin Organisation MOdifier) doma	43.9	6.00E-015	Amn-san
scaffold_9	19800803	19805112	9	Retrotrans_gag	Retrotransposon gag protein	39.7	2.20E-013	Amn-san
scaffold_9	19800803	19805112	15	RVT_1	Reverse transcriptase (RNA-dependent DNA polymerase	77.1	1.30E-025	Amn-san
scaffold_9	19800803	19805112	28	rve	Integrase core domain	89.1	1.70E-028	Amn-san
scaffold_9	19800803	19805112	28	Chromo	Chromo (CHRromatin Organisation MOdifier) doma	46	1.50E-015	Amn-san
scaffold_9	66285476	66289756	38	Retrotrans_gag	Retrotransposon gag protein	40.6	1.80E-013	Amn-san
scaffold_9	66285476	66289756	51	rve	Integrase core domain	89	2.30E-028	Amn-san
scaffold_9	66285476	66289756	51	RVT_1	Reverse transcriptase (RNA-dependent DNA polymera	86.8	1.20E-027	Amn-san
scaffold_9	66285476	66289756	51	Chromo	Chromo (CHRromatin Organisation MOdifier) domain	43.8	1.40E-014	Amn-san
scaffold_7	19194558	19198828	9	Retrotrans_gag	Retrotransposon gag protein	38.2	6.40E-013	Amn-san
scaffold_7	19194558	19198828	24	rve	Integrase core domain	86.4	1.70E-027	Amn-san
scaffold_7	19194558	19198828	24	RVT_1	Reverse transcriptase (RNA-dependent DNA polym	79.3	2.20E-025	Amn-san
scaffold_7	19194558	19198828	24	Chromo	Chromo (CHRromatin Organisation MOdifier) doma	59.3	2.30E-019	Amn-san
scaffold_2	55686522	55690722	3	Retrotrans_gag	Retrotransposon gag protein	43.6	1.60E-012	Amn-san
scaffold_2	55686522	55690722	18	rve	Integrase core domain	90.9	9.50E-029	Amn-san
scaffold_2	55686522	55690722	18	RVT_1	Reverse transcriptase (RNA-dependent DNA polym	79.5	1.70E-025	Amn-san
scaffold_2	55686522	55690722	18	Chromo	Chromo (CHRromatin Organisation MOdifier) doma	43.6	1.70E-014	Amn-san
scaffold_1	114824743	114839095	12	RVT_1	Reverse transcriptase (RNA-dependent DNA polymerase	28.3	6.80E-011	Amn-san
scaffold_1	114824743	114839095	55	HTH_Tnp_Tc3_2	Transposase	91.9	4.80E-028	Amn-san
scaffold_1	114824743	114839095	55	HTH_29	Winged helix-turn helix	41.8	1.40E-013	Amn-san
scaffold_1	114824743	114839095	59	DDE_3	DDE superfamily endonuclease	39.5	3.80E-014	Amn-san
scaffold_1	114824743	114839095	178	RVT_1	Reverse transcriptase (RNA-dependent DNA polymerase	88.5	1.10E-028	Amn-san
scaffold_7	60478501	60483143	41	Retrotrans_gag	Retrotransposon gag protein	37.3	1.30E-012	Amn-san
scaffold_7	60478501	60483143	61	rve	Integrase core domain	83.3	1.60E-026	Amn-san
scaffold_7	60478501	60483143	61	RVT_1	Reverse transcriptase (RNA-dependent DNA polymera	76.7	9.40E-025	Amn-san
scaffold_7	60478501	60483143	61	Chromo	Chromo (CHRromatin Organisation MOdifier) domain	41.7	5.50E-014	Amn-san
scaffold_6	79595053	79599512	24	rve	Integrase core domain	86.1	2.00E-027	Amn-san
scaffold_6	79595053	79599512	24	RVT_1	Reverse transcriptase (RNA-dependent DNA pol	77	1.00E-024	Amn-san
scaffold_6	79595053	79599512	24	Chromo	Chromo (CHRromatin Organisation MOdifier) do	64.1	7.70E-021	Amn-san
scaffold_9	52732225	52736651	32	Retrotrans_gag	Retrotransposon gag protein	32.5	4.20E-011	Amn-san
scaffold_9	52732225	52736651	34	gag-asp_proteas	gag-polyprotein putative aspartyl protease	37.4	1.50E-012	Amn-san
scaffold_9	52732225	52736651	34	RVP_2	Retroviral aspartyl protease	35.5	2.60E-012	Amn-san
scaffold_9	52732225	52736651	46	rve	Integrase core domain	87.4	4.50E-028	Amn-san
scaffold_9	52732225	52736651	46	RVT_1	Reverse transcriptase (RNA-dependent DNA polymerase	82.8	9.90E-027	Amn-san
scaffold_9	52732225	52736651	46	Chromo	Chromo (CHRromatin Organisation MOdifier) domain	36.8	2.10E-012	Amn-san
scaffold_8	83929807	83934096	17	rve	Integrase core domain	85.8	2.10E-027	Amn-san
scaffold_8	83929807	83934096	17	RVT_1	Reverse transcriptase (RNA-dependent DNA poly	78.7	3.00E-025	Amn-san
scaffold_8	83929807	83934096	17	Chromo	Chromo (CHRromatin Organisation MOdifier) dom	57.1	8.20E-019	Amn-san
scaffold_8	83929807	83934096	17	Retrotrans_gag	Retrotransposon gag protein	45.9	2.00E-014	Amn-san
scaffold_1	200584753	200589032	5	Retrotrans_gag	Retrotransposon gag protein	41.6	3.40E-014	Amn-san
scaffold_1	200584753	200589032	23	rve	Integrase core domain	84.7	1.30E-026	Amn-san
scaffold_1	200584753	200589032	23	RVT_1	Reverse transcriptase (RNA-dependent DNA pol	82.7	2.50E-026	Amn-san
scaffold_1	200584753	200589032	23	Chromo	Chromo (CHRromatin Organisation MOdifier) do	46.5	3.70E-015	Amn-san
scaffold_7	80949401	80953394	31	RVT_1	Reverse transcriptase (RNA-dependent DNA pol	80	1.30E-025	Amn-san
scaffold_7	80949401	80953394	31	Retrotrans_gag	Retrotransposon gag protein	44.5	4.60E-015	Amn-san
scaffold_10	18799044	18803598	57	rve	Integrase core domain	86.1	2.00E-027	Amn-san
scaffold_10	18799044	18803598	57	RVT_1	Reverse transcriptase (RNA-dependent DNA pol	76.9	1.10E-024	Amn-san
scaffold_10	18799044	18803598	57	Chromo	Chromo (CHRromatin Organisation MOdifier) do	64.1	8.00E-021	Amn-san
scaffold_10	18799044	18803598	57	Retrotrans_gag	Retrotransposon gag protein	38.1	5.60E-013	Amn-san
scaffold_7	54038457	54043745	39	Retrotrans_gag	Retrotransposon gag protein	32.7	3.80E-011	Amn-san
scaffold_7	54038457	54043745	42	RVT_1	Reverse transcriptase (RNA-dependent DNA pol	82.6	1.20E-026	Amn-san
scaffold_7	54038457	54043745	42	gag-asp_proteas	gag-polyprotein putative aspartyl protease	33.4	2.30E-011	Amn-san
scaffold_7	54038457	54043745	42	RVP_2	Retroviral aspartyl protease	33.4	2.20E-011	Amn-san
scaffold_7	54038457	54043745	50	rve	Integrase core domain	83.2	4.50E-027	Amn-san
scaffold_7	54038457	54043745	50	Chromo	Chromo (CHRromatin Organisation MOdifier) domain	34.9	4.30E-012	Amn-san
scaffold_1	204098913	204103390	54	rve	Integrase core domain	86.4	2.30E-027	Amn-san
scaffold_1	204098913	204103390	54	RVT_1	Reverse transcriptase (RNA-dependent DNA pol	79.9	1.60E-025	Amn-san
scaffold_1	204098913	204103390	54	Chromo	Chromo (CHRromatin Organisation MOdifier) do	50.8	1.10E-016	Amn-san
scaffold_1	204098913	204103390	54	Retrotrans_gag	Retrotransposon gag protein	41.9	1.40E-013	Amn-san
scaffold_326	19471	23774	3	Retrotrans_gag	Retrotransposon gag protein	32.6	3.70E-011	Amn-san
scaffold_326	19471	23774	16	rve	Integrase core domain	92.3	2.90E-029	Amn-san
scaffold_326	19471	23774	16	RVT_1	Reverse transcriptase (RNA-dependent DNA pol	81.2	6.20E-026	Amn-san
scaffold_326	19471	23774	16	gag-asp_proteas	gag-polyprotein putative aspartyl protease	33.6	3.30E-011	Amn-san
scaffold_326	19471	23774	16	Chromo	Chromo (CHRromatin Organisation MOdifier) do	33.3	5.00E-011	Amn-san
scaffold_326	19471	23774	16	RVP_2	Retroviral aspartyl protease	33	8.00E-011	Amn-san
scaffold_1	155106838	155111124	35	Retrotrans_gag	Retrotransposon gag protein	38.5	4.00E-013	Amn-san
scaffold_1	155106838	155111124	49	rve	Integrase core domain	82.5	4.30E-026	Amn-san
scaffold_1	155106838	155111124	49	RVT_1	Reverse transcriptase (RNA-dependent DNA pol	79.6	1.80E-025	Amn-san
scaffold_1	155106838	155111124	49	Chromo	Chromo (CHRromatin Organisation MOdifier) do	38.6	8.00E-013	Amn-san
scaffold_3	45205628	45210002	36	Retrotrans_gag	Retrotransposon gag protein	37.3	3.30E-013	Amn-san
scaffold_3	45205628	45210002	49	RVT_1	Reverse transcriptase (RNA-dependent DNA polymerase	83.5	1.30E-027	Amn-san
scaffold_3	45205628	45210002	57	rve	Integrase core domain	83.1	4.80E-027	Amn-san
scaffold_3	45205628	45210002	57	Chromo	Chromo (CHRromatin Organisation MOdifier) domain	32.3	3.60E-011	Amn-san
scaffold_6	59193430	59198259	5	Retrotrans_gag	Retrotransposon gag protein	36.9	8.30E-013	Amn-san
scaffold_6	59193430	59198259	22	rve	Integrase core domain	91.1	4.70E-029	Amn-san
scaffold_6	59193430	59198259	22	RVT_1	Reverse transcriptase (RNA-dependent DNA polymerase	82.2	1.90E-026	Amn-san
scaffold_6	59193430	59198259	22	Chromo	Chromo (CHRromatin Organisation MOdifier) domain	37.4	1.50E-012	Amn-san
scaffold_153	69199	73427	19	RVT_1	Reverse transcriptase (RNA-dependent DNA polymerase	77.1	3.90E-025	Amn-san
scaffold_153	69199	73427	23	Chromo	Chromo (CHRromatin Organisation MOdifier) doma	60.2	4.50E-020	Amn-san
scaffold_10	10689946	10694445	61	rve	Integrase core domain	83.8	1.70E-026	Amn-san
scaffold_10	10689946	10694445	61	RVT_1	Reverse transcriptase (RNA-dependent DNA pol	81.1	8.00E-026	Amn-san
scaffold_10	10689946	10694445	61	Chromo	Chromo (CHRromatin Organisation MOdifier) do	60.3	1.50E-019	Amn-san
scaffold_10	10689946	10694445	61	Retrotrans_gag	Retrotransposon gag protein	44.3	6.50E-014	Amn-san
scaffold_1443	7412	11768	9	Retrotrans_gag	Retrotransposon gag protein	41.8	2.10E-014	Amn-san
scaffold_1443	7412	11768	13	RVT_1	Reverse transcriptase (RNA-dependent DNA polymerase	53.5	2.10E-018	Amn-san
scaffold_1443	7412	11768	15	rve	Integrase core domain	89.9	1.00E-029	Amn-san
scaffold_1443	7412	11768	18	Chromo	Chromo (CHRromatin Organisation MOdifier) domain	63.4	1.00E-021	Amn-san
scaffold_10	20054092	20058649	45	RVT_1	Reverse transcriptase (RNA-dependent DNA pol	84.1	9.30E-027	Amn-san
scaffold_10	20054092	20058649	45	rve	Integrase core domain	83.3	2.70E-026	Amn-san
scaffold_10	20054092	20058649	45	Retrotrans_gag	Retrotransposon gag protein	37.9	2.60E-012	Amn-san
scaffold_10	20054092	20058649	46	Chromo	Chromo (CHRromatin Organisation MOdifier) domain	52.1	1.60E-017	Amn-san
scaffold_6	118504666	118509037	4	Retrotrans_gag	Retrotransposon gag protein	40.3	1.80E-014	Amn-san
scaffold_6	118504666	118509037	23	rve	Integrase core domain	89.3	1.50E-028	Amn-san
scaffold_6	118504666	118509037	23	RVT_1	Reverse transcriptase (RNA-dependent DNA polymerase	83.5	8.80E-027	Amn-san
scaffold_6	118504666	118509037	23	Chromo	Chromo (CHRromatin Organisation MOdifier) domain	33.6	1.70E-011	Amn-san
scaffold_3	99196050	99200358	37	Retrotrans_gag	Retrotransposon gag protein	36.7	9.40E-013	Amn-san
scaffold_3	99196050	99200358	53	rve	Integrase core domain	90.5	7.30E-029	Amn-san
scaffold_3	99196050	99200358	53	RVT_1	Reverse transcriptase (RNA-dependent DNA polymerase	80.2	7.40E-026	Amn-san
scaffold_3	99196050	99200358	53	Chromo	Chromo (CHRromatin Organisation MOdifier) domain	37.4	1.50E-012	Amn-san
scaffold_9	49757472	49761516	3	Retrotrans_gag	Retrotransposon gag protein	37.1	2.60E-013	Amn-san
scaffold_9	49757472	49761516	10	RVT_1	Reverse transcriptase (RNA-dependent DNA polymerase	77.2	1.00E-025	Amn-san
scaffold_9	49757472	49761516	20	rve	Integrase core domain	79	1.40E-025	Amn-san
scaffold_6	6295777	6300088	20	rve	Integrase core domain	86.4	2.00E-027	Amn-san
scaffold_6	6295777	6300088	20	RVT_1	Reverse transcriptase (RNA-dependent DNA pol	77.3	1.20E-024	Amn-san
scaffold_6	6295777	6300088	20	Chromo	Chromo (CHRromatin Organisation MOdifier) do	57.9	7.90E-019	Amn-san
scaffold_6	6295777	6300088	20	Retrotrans_gag	Retrotransposon gag protein	41	8.60E-014	Amn-san
scaffold_5	48967385	48971679	48	RVT_1	Reverse transcriptase (RNA-dependent DNA pol	77.9	4.80E-025	Amn-san
scaffold_5	48967385	48971679	48	Retrotrans_gag	Retrotransposon gag protein	39.5	8.80E-013	Amn-san
scaffold_5	48967385	48971679	55	rve	Integrase core domain	88.3	3.50E-028	Amn-san
scaffold_5	48967385	48971679	55	Chromo	Chromo (CHRromatin Organisation MOdifier) doma	60.1	7.90E-020	Amn-san
scaffold_3	93033194	93037501	19	rve	Integrase core domain	86.9	1.40E-027	Amn-san
scaffold_3	93033194	93037501	19	RVT_1	Reverse transcriptase (RNA-dependent DNA pol	76.7	1.80E-024	Amn-san
scaffold_3	93033194	93037501	19	Chromo	Chromo (CHRromatin Organisation MOdifier) do	57.9	7.90E-019	Amn-san
scaffold_3	93033194	93037501	19	Retrotrans_gag	Retrotransposon gag protein	41	8.60E-014	Amn-san
scaffold_3	110521435	110525682	45	rve	Integrase core domain	90.6	9.80E-029	Amn-san
scaffold_3	110521435	110525682	45	RVT_1	Reverse transcriptase (RNA-dependent DNA polym	78.4	3.60E-025	Amn-san
scaffold_5	73240010	73244433	5	Retrotrans_gag	Retrotransposon gag protein	35.3	1.60E-012	Amn-san
scaffold_5	73240010	73244433	22	rve	Integrase core domain	91.2	4.50E-029	Amn-san
scaffold_5	73240010	73244433	22	RVT_1	Reverse transcriptase (RNA-dependent DNA polymerase	82.1	2.10E-026	Amn-san
scaffold_5	73240010	73244433	22	Chromo	Chromo (CHRromatin Organisation MOdifier) domain	36.9	2.10E-012	Amn-san
scaffold_9	25784008	25788163	10	RVT_1	Reverse transcriptase (RNA-dependent DNA polymerase	67.3	1.10E-022	Amn-san
scaffold_9	25784008	25788163	16	rve	Integrase core domain	41.7	7.10E-014	Amn-san
scaffold_9	25784008	25788163	18	Chromo	Chromo (CHRromatin Organisation MOdifier) doma	63.7	3.70E-021	Amn-san
scaffold_1	140675411	140679806	14	rve	Integrase core domain	90	1.30E-028	Amn-san
scaffold_1	140675411	140679806	14	RVT_1	Reverse transcriptase (RNA-dependent DNA pol	81.7	4.80E-026	Amn-san
scaffold_1	140675411	140679806	14	Chromo	Chromo (CHRromatin Organisation MOdifier) do	35.2	1.10E-011	Amn-san
scaffold_8	44489414	44493697	31	Retrotrans_gag	Retrotransposon gag protein	46.6	7.20E-016	Amn-san
scaffold_8	44489414	44493697	50	rve	Integrase core domain	85.7	9.20E-027	Amn-san
scaffold_8	44489414	44493697	50	RVT_1	Reverse transcriptase (RNA-dependent DNA pol	82.4	2.60E-026	Amn-san
scaffold_8	44489414	44493697	50	Chromo	Chromo (CHRromatin Organisation MOdifier) do	43.8	2.00E-014	Amn-san
scaffold_5	45404369	45408720	7	Retrotrans_gag	Retrotransposon gag protein	42.1	2.80E-014	Amn-san
scaffold_5	45404369	45408720	22	rve	Integrase core domain	84.8	8.80E-027	Amn-san
scaffold_5	45404369	45408720	22	RVT_1	Reverse transcriptase (RNA-dependent DNA pol	82.4	2.60E-026	Amn-san
scaffold_2	62481275	62486004	3	Retrotrans_gag	Retrotransposon gag protein	34.5	1.00E-011	Amn-san
scaffold_2	62481275	62486004	16	rve	Integrase core domain	92.9	2.00E-029	Amn-san
scaffold_2	62481275	62486004	16	RVT_1	Reverse transcriptase (RNA-dependent DNA pol	83.6	1.20E-026	Amn-san
scaffold_2	62481275	62486004	16	Chromo	Chromo (CHRromatin Organisation MOdifier) do	33.2	5.00E-011	Amn-san
scaffold_2	62481275	62486004	16	gag-asp_proteas	gag-polyprotein putative aspartyl protease	32.7	6.10E-011	Amn-san
scaffold_2	62481275	62486004	16	RVP_2	Retroviral aspartyl protease	32.7	8.50E-011	Amn-san
scaffold_36	274869	279238	6	Retrotrans_gag	Retrotransposon gag protein	40.4	2.10E-014	Amn-san
scaffold_36	274869	279238	19	RVT_1	Reverse transcriptase (RNA-dependent DNA polymerase	49.4	3.50E-017	Amn-san
scaffold_36	274869	279238	26	rve	Integrase core domain	71.5	1.50E-022	Amn-san
scaffold_36	274869	279238	26	Chromo	Chromo (CHRromatin Organisation MOdifier) domain	44	8.50E-015	Amn-san
scaffold_2	14419440	14423737	23	rve	Integrase core domain	86.5	2.10E-027	Amn-san
scaffold_2	14419440	14423737	23	RVT_1	Reverse transcriptase (RNA-dependent DNA pol	80	1.50E-025	Amn-san
scaffold_2	14419440	14423737	23	Chromo	Chromo (CHRromatin Organisation MOdifier) do	50.9	1.10E-016	Amn-san
scaffold_2	14419440	14423737	23	Retrotrans_gag	Retrotransposon gag protein	42.4	1.30E-013	Amn-san
scaffold_8	101356296	101360595	23	rve	Integrase core domain	86	3.10E-027	Amn-san
scaffold_8	101356296	101360595	23	RVT_1	Reverse transcriptase (RNA-dependent DNA pol	79.1	3.20E-025	Amn-san
scaffold_8	101356296	101360595	23	Chromo	Chromo (CHRromatin Organisation MOdifier) do	56	3.50E-018	Amn-san
scaffold_8	101356296	101360595	23	Retrotrans_gag	Retrotransposon gag protein	36.4	7.10E-012	Amn-san
scaffold_103	241190	245489	30	Retrotrans_gag	Retrotransposon gag protein	33.2	1.50E-011	Amn-san
scaffold_103	241190	245489	39	rve	Integrase core domain	90.5	1.10E-028	Amn-san
scaffold_103	241190	245489	39	RVT_1	Reverse transcriptase (RNA-dependent DNA pol	82.9	2.30E-026	Amn-san
scaffold_103	241190	245489	39	Chromo	Chromo (CHRromatin Organisation MOdifier) do	36	6.30E-012	Amn-san
scaffold_6	106868441	106872746	40	Retrotrans_gag	Retrotransposon gag protein	37.8	2.20E-013	Amn-san
scaffold_6	106868441	106872746	54	rve	Integrase core domain	91.8	2.30E-029	Amn-san
scaffold_6	106868441	106872746	54	RVT_1	Reverse transcriptase (RNA-dependent DNA polymerase	86.5	7.10E-028	Amn-san
scaffold_6	106868441	106872746	54	Chromo	Chromo (CHRromatin Organisation MOdifier) domain	37.8	8.40E-013	Amn-san
scaffold_6	83633893	83638166	38	Retrotrans_gag	Retrotransposon gag protein	41	2.50E-014	Amn-san
scaffold_6	83633893	83638166	52	rve	Integrase core domain	89.1	1.60E-028	Amn-san
scaffold_6	83633893	83638166	52	RVT_1	Reverse transcriptase (RNA-dependent DNA polymerase	87.5	5.10E-028	Amn-san
scaffold_6	83633893	83638166	52	Chromo	Chromo (CHRromatin Organisation MOdifier) domain	44.7	5.70E-015	Amn-san
scaffold_8	76896233	76900574	50	RVT_1	Reverse transcriptase (RNA-dependent DNA pol	83.6	1.70E-026	Amn-san
scaffold_8	76896233	76900574	50	rve	Integrase core domain	82.6	3.20E-026	Amn-san
scaffold_8	76896233	76900574	50	Chromo	Chromo (CHRromatin Organisation MOdifier) do	47.4	1.40E-015	Amn-san
scaffold_2	25399770	25404168	6	Retrotrans_gag	Retrotransposon gag protein	43.3	3.70E-015	Amn-san
scaffold_2	25399770	25404168	23	rve	Integrase core domain	84.9	1.30E-026	Amn-san
scaffold_2	25399770	25404168	23	RVT_1	Reverse transcriptase (RNA-dependent DNA poly	77.5	7.70E-025	Amn-san
scaffold_2	25399770	25404168	23	Chromo	Chromo (CHRromatin Organisation MOdifier) dom	45	6.20E-015	Amn-san
scaffold_7	36391302	36396109	31	Retrotrans_gag	Retrotransposon gag protein	32.7	3.70E-011	Amn-san
scaffold_7	36391302	36396109	44	rve	Integrase core domain	92.3	3.00E-029	Amn-san
scaffold_7	36391302	36396109	44	RVT_1	Reverse transcriptase (RNA-dependent DNA pol	80	1.60E-025	Amn-san
scaffold_7	36391302	36396109	44	Chromo	Chromo (CHRromatin Organisation MOdifier) do	33.1	5.10E-011	Amn-san
scaffold_7	36391302	36396109	44	gag-asp_proteas	gag-polyprotein putative aspartyl protease	32.7	6.30E-011	Amn-san
scaffold_7	36391302	36396109	44	RVP_2	Retroviral aspartyl protease	32.7	8.80E-011	Amn-san
scaffold_6	41844524	41848829	59	RVT_1	Reverse transcriptase (RNA-dependent DNA pol	77.8	1.00E-024	Amn-san
scaffold_6	41844524	41848829	59	rve	Integrase core domain	77	2.00E-024	Amn-san
scaffold_6	41844524	41848829	59	Chromo	Chromo (CHRromatin Organisation MOdifier) do	54.2	1.20E-017	Amn-san
scaffold_6	41844524	41848829	59	Retrotrans_gag	Retrotransposon gag protein	40.8	1.20E-013	Amn-san
scaffold_9	20529283	20533760	6	Retrotrans_gag	Retrotransposon gag protein	43.6	5.70E-015	Amn-san
scaffold_9	20529283	20533760	23	rve	Integrase core domain	86.7	2.70E-027	Amn-san
scaffold_9	20529283	20533760	23	RVT_1	Reverse transcriptase (RNA-dependent DNA poly	80	1.10E-025	Amn-san
scaffold_9	20529283	20533760	23	Chromo	Chromo (CHRromatin Organisation MOdifier) dom	44.9	5.80E-015	Amn-san
scaffold_6	47470175	47474703	5	Retrotrans_gag	Retrotransposon gag protein	39.5	3.80E-013	Amn-san
scaffold_6	47470175	47474703	21	rve	Integrase core domain	82.2	1.70E-026	Amn-san
scaffold_6	47470175	47474703	21	RVT_1	Reverse transcriptase (RNA-dependent DNA polymerase	81.9	1.70E-026	Amn-san
scaffold_6	47470175	47474703	21	Chromo	Chromo (CHRromatin Organisation MOdifier) domain	33	2.20E-011	Amn-san
scaffold_7	57772366	57776690	18	RVT_1	Reverse transcriptase (RNA-dependent DNA pol	79.7	1.20E-025	Amn-san
scaffold_7	57772366	57776690	18	Retrotrans_gag	Retrotransposon gag protein	35.3	1.60E-011	Amn-san
scaffold_7	57772366	57776690	25	rve	Integrase core domain	82.5	2.50E-026	Amn-san
scaffold_7	57772366	57776690	25	Chromo	Chromo (CHRromatin Organisation MOdifier) doma	58.7	2.10E-019	Amn-san
scaffold_9	51012243	51022799	75	Retrotrans_gag	Retrotransposon gag protein	34.7	2.70E-012	Amn-san
scaffold_9	51012243	51022799	88	zf-BED	BED zinc finger	31	1.90E-011	Amn-san
scaffold_9	51012243	51022799	96	Dimer_Tnp_hAT	hAT family C-terminal dimerisation region	55.9	5.90E-019	Amn-san
scaffold_9	51012243	51022799	123	RVT_1	Reverse transcriptase (RNA-dependent DNA polymerase	53.2	2.40E-018	Amn-san
scaffold_9	67213789	67218064	6	Retrotrans_gag	Retrotransposon gag protein	37.3	4.00E-013	Amn-san
scaffold_9	67213789	67218064	21	rve	Integrase core domain	91.2	4.50E-029	Amn-san
scaffold_9	67213789	67218064	21	RVT_1	Reverse transcriptase (RNA-dependent DNA polymerase	82.3	1.80E-026	Amn-san
scaffold_9	67213789	67218064	21	Chromo	Chromo (CHRromatin Organisation MOdifier) domain	37.4	1.40E-012	Amn-san
scaffold_1	22237246	22241555	27	Retrotrans_gag	Retrotransposon gag protein	32.7	3.70E-011	Amn-san
scaffold_1	22237246	22241555	34	RVT_1	Reverse transcriptase (RNA-dependent DNA pol	81.7	2.90E-026	Amn-san
scaffold_1	22237246	22241555	34	rve	Integrase core domain	32.3	8.10E-011	Amn-san
scaffold_1	22237246	22241555	39	rve	Integrase core domain	44.6	4.80E-015	Amn-san
scaffold_1	22237246	22241555	39	Chromo	Chromo (CHRromatin Organisation MOdifier) domain	35.7	3.00E-012	Amn-san
scaffold_1	102638676	102642981	36	Retrotrans_gag	Retrotransposon gag protein	36.9	8.30E-013	Amn-san
scaffold_1	102638676	102642981	52	rve	Integrase core domain	91.2	4.50E-029	Amn-san
scaffold_1	102638676	102642981	52	RVT_1	Reverse transcriptase (RNA-dependent DNA polymerase	82.1	2.10E-026	Amn-san
scaffold_1	102638676	102642981	52	Chromo	Chromo (CHRromatin Organisation MOdifier) domain	36.9	2.10E-012	Amn-san
scaffold_2	27241152	27245641	4	Retrotrans_gag	Retrotransposon gag protein	45	5.20E-015	Amn-san
scaffold_2	27241152	27245641	15	RVT_1	Reverse transcriptase (RNA-dependent DNA polymerase	85.2	4.10E-028	Amn-san
scaffold_2	27241152	27245641	23	rve	Integrase core domain	75	2.20E-024	Amn-san
scaffold_2	27241152	27245641	23	Chromo	Chromo (CHRromatin Organisation MOdifier) domain	35.3	2.20E-012	Amn-san
scaffold_5	52861242	52865628	32	Retrotrans_gag	Retrotransposon gag protein	34.2	1.20E-011	Amn-san
scaffold_5	52861242	52865628	45	rve	Integrase core domain	88.5	4.60E-028	Amn-san
scaffold_5	52861242	52865628	45	RVT_1	Reverse transcriptase (RNA-dependent DNA pol	79.6	2.10E-025	Amn-san
scaffold_5	52861242	52865628	45	Chromo	Chromo (CHRromatin Organisation MOdifier) do	33.2	5.00E-011	Amn-san
scaffold_5	52861242	52865628	45	gag-asp_proteas	gag-polyprotein putative aspartyl protease	32.8	6.10E-011	Amn-san
scaffold_5	52861242	52865628	45	RVP_2	Retroviral aspartyl protease	32.4	9.60E-011	Amn-san
scaffold_5	86132939	86137262	48	rve	Integrase core domain	83.9	9.40E-027	Amn-san
scaffold_5	86132939	86137262	48	RVT_1	Reverse transcriptase (RNA-dependent DNA pol	81.3	5.60E-026	Amn-san
scaffold_5	86132939	86137262	48	Chromo	Chromo (CHRromatin Organisation MOdifier) do	58.5	4.30E-019	Amn-san
scaffold_5	86132939	86137262	48	Retrotrans_gag	Retrotransposon gag protein	36.8	1.40E-012	Amn-san
scaffold_8	7112243	7116544	3	Retrotrans_gag	Retrotransposon gag protein	32.7	3.80E-011	Amn-san
scaffold_8	7112243	7116544	14	rve	Integrase core domain	92.3	2.90E-029	Amn-san
scaffold_8	7112243	7116544	14	RVT_1	Reverse transcriptase (RNA-dependent DNA pol	83.6	1.20E-026	Amn-san
scaffold_8	7112243	7116544	14	Chromo	Chromo (CHRromatin Organisation MOdifier) do	35.3	1.10E-011	Amn-san
scaffold_8	7112243	7116544	14	gag-asp_proteas	gag-polyprotein putative aspartyl protease	32.7	6.10E-011	Amn-san
scaffold_8	7112243	7116544	14	RVP_2	Retroviral aspartyl protease	32.8	8.90E-011	Amn-san
scaffold_8	90804631	90808980	3	Retrotrans_gag	Retrotransposon gag protein	43.6	1.60E-012	Amn-san
scaffold_8	90804631	90808980	17	rve	Integrase core domain	90.8	9.90E-029	Amn-san
scaffold_8	90804631	90808980	17	RVT_1	Reverse transcriptase (RNA-dependent DNA polym	79.4	1.80E-025	Amn-san
scaffold_8	90804631	90808980	17	Chromo	Chromo (CHRromatin Organisation MOdifier) doma	43.5	1.70E-014	Amn-san
scaffold_8	53033096	53037420	47	rve	Integrase core domain	84.3	7.60E-027	Amn-san
scaffold_8	53033096	53037420	47	RVT_1	Reverse transcriptase (RNA-dependent DNA pol	81.2	6.30E-026	Amn-san
scaffold_8	53033096	53037420	47	Chromo	Chromo (CHRromatin Organisation MOdifier) do	58.3	4.80E-019	Amn-san
scaffold_8	53033096	53037420	47	Retrotrans_gag	Retrotransposon gag protein	38.3	5.30E-013	Amn-san
scaffold_2	65297029	65301620	23	rve	Integrase core domain	86	3.10E-027	Amn-san
scaffold_2	65297029	65301620	23	RVT_1	Reverse transcriptase (RNA-dependent DNA pol	77.8	8.20E-025	Amn-san
scaffold_2	65297029	65301620	23	Chromo	Chromo (CHRromatin Organisation MOdifier) do	56.8	1.90E-018	Amn-san
scaffold_2	65297029	65301620	23	Retrotrans_gag	Retrotransposon gag protein	36.3	7.10E-012	Amn-san
scaffold_87	232036	236315	5	Retrotrans_gag	Retrotransposon gag protein	43.6	1.50E-014	Amn-san
scaffold_87	232036	236315	19	RVT_1	Reverse transcriptase (RNA-dependent DNA poly	85.1	1.40E-027	Amn-san
scaffold_87	232036	236315	19	rve	Integrase core domain	81.9	5.20E-026	Amn-san
scaffold_1	149615201	149619471	3	Retrotrans_gag	Retrotransposon gag protein	43.6	2.30E-012	Amn-san
scaffold_1	149615201	149619471	17	rve	Integrase core domain	90.8	9.90E-029	Amn-san
scaffold_1	149615201	149619471	17	RVT_1	Reverse transcriptase (RNA-dependent DNA polym	79.4	1.80E-025	Amn-san
scaffold_1	149615201	149619471	17	Chromo	Chromo (CHRromatin Organisation MOdifier) doma	43.5	1.70E-014	Amn-san
scaffold_1060	7920	14176	9	PNMA	PNMA	124.7	2.80E-039	Amn-san
scaffold_1060	7920	14176	36	RVT_1	Reverse transcriptase (RNA-dependent DNA polymerase	92.9	9.20E-030	Amn-san
scaffold_1060	7920	14176	36	rve	Integrase core domain	72.5	1.70E-023	Amn-san
scaffold_1	93411250	93415545	51	rve	Integrase core domain	86	3.10E-027	Amn-san
scaffold_1	93411250	93415545	51	RVT_1	Reverse transcriptase (RNA-dependent DNA pol	79.1	3.20E-025	Amn-san
scaffold_1	93411250	93415545	51	Chromo	Chromo (CHRromatin Organisation MOdifier) do	56.8	1.90E-018	Amn-san
scaffold_1	93411250	93415545	51	Retrotrans_gag	Retrotransposon gag protein	36.3	7.10E-012	Amn-san
scaffold_4	140334840	140338805	4	Retrotrans_gag	Retrotransposon gag protein	48.2	7.80E-017	Amn-san
scaffold_4	140334840	140338805	11	RVT_1	Reverse transcriptase (RNA-dependent DNA pol	81.5	3.00E-026	Amn-san
scaffold_4	140334840	140338805	11	Asp_protease_2	Aspartyl protease	32.9	4.50E-011	Amn-san
scaffold_4	140334840	140338805	16	rve	Integrase core domain	32.2	1.50E-011	Amn-san
scaffold_8	75487887	75492174	36	Retrotrans_gag	Retrotransposon gag protein	40.6	1.80E-013	Amn-san
scaffold_8	75487887	75492174	49	rve	Integrase core domain	89.1	2.30E-028	Amn-san
scaffold_8	75487887	75492174	49	RVT_1	Reverse transcriptase (RNA-dependent DNA polymera	86.6	1.20E-027	Amn-san
scaffold_8	75487887	75492174	49	Chromo	Chromo (CHRromatin Organisation MOdifier) domain	43.8	1.40E-014	Amn-san
scaffold_3	94135534	94139834	10	Retrotrans_gag	Retrotransposon gag protein	37.4	2.10E-012	Amn-san
scaffold_3	94135534	94139834	23	rve	Integrase core domain	85.3	4.20E-027	Amn-san
scaffold_3	94135534	94139834	23	Chromo	Chromo (CHRromatin Organisation MOdifier) doma	59.2	1.70E-019	Amn-san
scaffold_3	94135534	94139834	23	RVT_1	Reverse transcriptase (RNA-dependent DNA polym	44	1.30E-014	Amn-san
scaffold_1	26533866	26538161	23	rve	Integrase core domain	86	3.40E-027	Amn-san
scaffold_1	26533866	26538161	23	RVT_1	Reverse transcriptase (RNA-dependent DNA pol	78.2	6.10E-025	Amn-san
scaffold_1	26533866	26538161	23	Chromo	Chromo (CHRromatin Organisation MOdifier) do	58.5	5.60E-019	Amn-san
scaffold_1	26533866	26538161	23	Retrotrans_gag	Retrotransposon gag protein	36.5	7.10E-012	Amn-san
scaffold_8	62839447	62843752	27	Retrotrans_gag	Retrotransposon gag protein	32.7	3.70E-011	Amn-san
scaffold_8	62839447	62843752	39	rve	Integrase core domain	92.1	3.40E-029	Amn-san
scaffold_8	62839447	62843752	39	RVT_1	Reverse transcriptase (RNA-dependent DNA pol	83.6	1.20E-026	Amn-san
scaffold_8	62839447	62843752	39	RVP_2	Retroviral aspartyl protease	34.2	3.00E-011	Amn-san
scaffold_8	62839447	62843752	39	Chromo	Chromo (CHRromatin Organisation MOdifier) do	33.2	5.00E-011	Amn-san
scaffold_8	62839447	62843752	39	gag-asp_proteas	gag-polyprotein putative aspartyl protease	32.7	6.10E-011	Amn-san
scaffold_321	61500	66128	25	rve	Integrase core domain	86.1	3.00E-027	Amn-san
scaffold_321	61500	66128	25	RVT_1	Reverse transcriptase (RNA-dependent DNA pol	78.2	5.50E-025	Amn-san
scaffold_321	61500	66128	25	Chromo	Chromo (CHRromatin Organisation MOdifier) do	56.2	2.70E-018	Amn-san
scaffold_321	61500	66128	25	Retrotrans_gag	Retrotransposon gag protein	37	6.40E-012	Amn-san
scaffold_1816	6556	10315	46	rve	Integrase core domain	82.3	1.50E-026	Amn-san
scaffold_1816	6556	10315	46	RVT_1	Reverse transcriptase (RNA-dependent DNA polymerase	80.6	4.50E-026	Amn-san
scaffold_1816	6556	10315	46	Chromo	Chromo (CHRromatin Organisation MOdifier) domain	37	1.30E-012	Amn-san
scaffold_7	122168331	122172635	49	rve	Integrase core domain	84.4	7.30E-027	Amn-san
scaffold_7	122168331	122172635	49	RVT_1	Reverse transcriptase (RNA-dependent DNA pol	81.9	3.90E-026	Amn-san
scaffold_7	122168331	122172635	49	Retrotrans_gag	Retrotransposon gag protein	37	5.00E-012	Amn-san
scaffold_7	122168331	122172635	52	Chromo	Chromo (CHRromatin Organisation MOdifier) doma	61.5	1.10E-020	Amn-san
scaffold_9	55576012	55580457	33	Retrotrans_gag	Retrotransposon gag protein	45.7	2.10E-014	Amn-san
scaffold_9	55576012	55580457	48	rve	Integrase core domain	88.7	3.60E-028	Amn-san
scaffold_9	55576012	55580457	48	RVT_1	Reverse transcriptase (RNA-dependent DNA pol	84.4	2.60E-026	Amn-san
scaffold_9	55576012	55580457	48	Chromo	Chromo (CHRromatin Organisation MOdifier) do	54.2	8.60E-018	Amn-san
scaffold_2	115677721	115682016	22	rve	Integrase core domain	86	2.70E-027	Amn-san
scaffold_2	115677721	115682016	22	RVT_1	Reverse transcriptase (RNA-dependent DNA pol	77.9	7.20E-025	Amn-san
scaffold_2	115677721	115682016	22	Chromo	Chromo (CHRromatin Organisation MOdifier) do	55.4	4.40E-018	Amn-san
scaffold_2	115677721	115682016	22	Retrotrans_gag	Retrotransposon gag protein	35.6	1.60E-011	Amn-san
scaffold_6	53951090	53955481	5	Retrotrans_gag	Retrotransposon gag protein	38	6.60E-013	Amn-san
scaffold_6	53951090	53955481	21	rve	Integrase core domain	89.4	1.70E-028	Amn-san
scaffold_6	53951090	53955481	21	RVT_1	Reverse transcriptase (RNA-dependent DNA polymerase	81.5	3.10E-026	Amn-san
scaffold_6	53951090	53955481	21	Chromo	Chromo (CHRromatin Organisation MOdifier) domain	37.4	1.50E-012	Amn-san
scaffold_3	13086460	13089325	16	rve	Integrase core domain	87.2	4.20E-028	Amn-san
scaffold_3	13086460	13089325	16	Chromo	Chromo (CHRromatin Organisation MOdifier) domain	65.3	1.50E-021	Amn-san
scaffold_3	13086460	13089325	16	RVT_1	Reverse transcriptase (RNA-dependent DNA polymerase	49.1	1.50E-016	Amn-san
scaffold_5	33470512	33475109	19	rve	Integrase core domain	86	2.30E-027	Amn-san
scaffold_5	33470512	33475109	19	RVT_1	Reverse transcriptase (RNA-dependent DNA pol	76.3	2.00E-024	Amn-san
scaffold_6	71082368	71086631	35	Retrotrans_gag	Retrotransposon gag protein	43.7	1.10E-014	Amn-san
scaffold_6	71082368	71086631	40	RVT_1	Reverse transcriptase (RNA-dependent DNA polymerase	53.5	2.60E-018	Amn-san
scaffold_6	71082368	71086631	51	rve	Integrase core domain	90	3.90E-029	Amn-san
scaffold_6	71082368	71086631	51	Chromo	Chromo (CHRromatin Organisation MOdifier) domain	59.6	7.70E-020	Amn-san
scaffold_2	43714617	43718911	3	Retrotrans_gag	Retrotransposon gag protein	32.2	4.90E-011	Amn-san
scaffold_2	43714617	43718911	16	rve	Integrase core domain	93.5	1.30E-029	Amn-san
scaffold_2	43714617	43718911	16	RVT_1	Reverse transcriptase (RNA-dependent DNA pol	84.2	8.20E-027	Amn-san
scaffold_2	43714617	43718911	16	Chromo	Chromo (CHRromatin Organisation MOdifier) do	33.4	4.30E-011	Amn-san
scaffold_2	43714617	43718911	16	RVP_2	Retroviral aspartyl protease	32.8	8.30E-011	Amn-san
scaffold_2	120729378	120734051	39	Retrotrans_gag	Retrotransposon gag protein	32.9	7.10E-012	Amn-san
scaffold_2	120729378	120734051	50	RVT_1	Reverse transcriptase (RNA-dependent DNA polymerase	51.1	2.20E-017	Amn-san
scaffold_2	120729378	120734051	58	rve	Integrase core domain	84.4	1.80E-027	Amn-san
scaffold_9	89905711	89911605	16	rve	Integrase core domain	92	3.50E-029	Amn-san
scaffold_9	89905711	89911605	16	RVT_1	Reverse transcriptase (RNA-dependent DNA pol	81.8	4.40E-026	Amn-san
scaffold_9	89905711	89911605	16	Chromo	Chromo (CHRromatin Organisation MOdifier) do	33.2	5.10E-011	Amn-san
scaffold_3	55099251	55103396	50	rve	Integrase core domain	86.1	2.10E-027	Amn-san
scaffold_3	55099251	55103396	50	RVT_1	Reverse transcriptase (RNA-dependent DNA pol	79.4	2.30E-025	Amn-san
scaffold_3	55099251	55103396	50	Retrotrans_gag	Retrotransposon gag protein	34.3	2.20E-011	Amn-san
scaffold_3	55099251	55103396	53	Chromo	Chromo (CHRromatin Organisation MOdifier) doma	58.6	1.00E-019	Amn-san
scaffold_8	12865125	12869415	12	RVT_1	Reverse transcriptase (RNA-dependent DNA pol	70.4	7.30E-023	Amn-san
scaffold_8	12865125	12869415	20	rve	Integrase core domain	88.6	2.80E-029	Amn-san
scaffold_8	12865125	12869415	25	Chromo	Chromo (CHRromatin Organisation MOdifier) domain	59.4	1.70E-020	Amn-san
scaffold_3	9409921	9414206	52	rve	Integrase core domain	81.9	6.10E-026	Amn-san
scaffold_3	9409921	9414206	52	RVT_1	Reverse transcriptase (RNA-dependent DNA pol	75.3	5.30E-024	Amn-san
scaffold_3	9409921	9414206	52	Chromo	Chromo (CHRromatin Organisation MOdifier) do	58.9	3.40E-019	Amn-san
scaffold_3	9409921	9414206	52	Retrotrans_gag	Retrotransposon gag protein	35	1.40E-011	Amn-san
scaffold_2	4692182	4696488	3	Retrotrans_gag	Retrotransposon gag protein	32.3	1.50E-011	Amn-san
scaffold_2	4692182	4696488	14	rve	Integrase core domain	94.1	8.10E-030	Amn-san
scaffold_2	4692182	4696488	14	RVT_1	Reverse transcriptase (RNA-dependent DNA pol	81.1	6.90E-026	Amn-san
scaffold_2	4692182	4696488	14	Chromo	Chromo (CHRromatin Organisation MOdifier) do	33.2	5.00E-011	Amn-san
scaffold_2	4692182	4696488	14	gag-asp_proteas	gag-polyprotein putative aspartyl protease	32.1	9.50E-011	Amn-san
scaffold_8	98988991	98993304	17	RVT_1	Reverse transcriptase (RNA-dependent DNA pol	83.8	1.30E-026	Amn-san
scaffold_8	98988991	98993304	17	rve	Integrase core domain	83	3.40E-026	Amn-san
scaffold_8	98988991	98993304	17	Chromo	Chromo (CHRromatin Organisation MOdifier) do	47.6	1.20E-015	Amn-san
scaffold_8	98988991	98993304	17	Retrotrans_gag	Retrotransposon gag protein	36.8	3.50E-012	Amn-san
scaffold_6	100869385	100874239	4	Retrotrans_gag	Retrotransposon gag protein	39.5	3.20E-013	Amn-san
scaffold_6	100869385	100874239	15	RVT_1	Reverse transcriptase (RNA-dependent DNA polymerase	76	2.50E-025	Amn-san
scaffold_1	170616435	170620728	35	Retrotrans_gag	Retrotransposon gag protein	38.7	3.80E-013	Amn-san
scaffold_1	170616435	170620728	50	rve	Integrase core domain	82.7	2.30E-026	Amn-san
scaffold_1	170616435	170620728	50	RVT_1	Reverse transcriptase (RNA-dependent DNA polymera	79.8	9.60E-026	Amn-san
scaffold_1	170616435	170620728	50	Chromo	Chromo (CHRromatin Organisation MOdifier) domain	38.8	4.40E-013	Amn-san
scaffold_8	21574466	21578760	22	rve	Integrase core domain	86.1	2.80E-027	Amn-san
scaffold_8	21574466	21578760	22	RVT_1	Reverse transcriptase (RNA-dependent DNA pol	79.9	1.50E-025	Amn-san
scaffold_8	21574466	21578760	22	Chromo	Chromo (CHRromatin Organisation MOdifier) do	50.9	1.10E-016	Amn-san
scaffold_8	21574466	21578760	22	Retrotrans_gag	Retrotransposon gag protein	42.2	1.30E-013	Amn-san
scaffold_2	11621073	11625367	35	Retrotrans_gag	Retrotransposon gag protein	38.7	3.80E-013	Amn-san
scaffold_2	11621073	11625367	50	rve	Integrase core domain	82.7	2.30E-026	Amn-san
scaffold_2	11621073	11625367	50	RVT_1	Reverse transcriptase (RNA-dependent DNA polymera	79.8	9.60E-026	Amn-san
scaffold_2	11621073	11625367	50	Chromo	Chromo (CHRromatin Organisation MOdifier) domain	38.8	4.40E-013	Amn-san
scaffold_4	108146530	108150832	54	rve	Integrase core domain	86.1	2.80E-027	Amn-san
scaffold_4	108146530	108150832	54	RVT_1	Reverse transcriptase (RNA-dependent DNA pol	78.4	5.20E-025	Amn-san
scaffold_4	108146530	108150832	54	Chromo	Chromo (CHRromatin Organisation MOdifier) do	55.5	4.40E-018	Amn-san
scaffold_4	108146530	108150832	54	Retrotrans_gag	Retrotransposon gag protein	35.6	1.60E-011	Amn-san
scaffold_2	79835860	79840125	43	Retrotrans_gag	Retrotransposon gag protein	45.3	2.80E-015	Amn-san
scaffold_2	79835860	79840125	59	RVT_1	Reverse transcriptase (RNA-dependent DNA poly	84.2	2.60E-027	Amn-san
scaffold_2	79835860	79840125	59	rve	Integrase core domain	81.5	6.60E-026	Amn-san
scaffold_272	67500	74143	8	Retrotrans_gag	Retrotransposon gag protein	40.6	1.80E-013	Amn-san
scaffold_272	67500	74143	22	rve	Integrase core domain	88.9	2.30E-028	Amn-san
scaffold_272	67500	74143	22	RVT_1	Reverse transcriptase (RNA-dependent DNA polymera	87.4	6.70E-028	Amn-san
scaffold_272	67500	74143	22	Chromo	Chromo (CHRromatin Organisation MOdifier) domain	42.8	2.80E-014	Amn-san
scaffold_6	77966018	77970327	3	Retrotrans_gag	Retrotransposon gag protein	32.7	3.70E-011	Amn-san
scaffold_6	77966018	77970327	15	rve	Integrase core domain	92.1	3.40E-029	Amn-san
scaffold_6	77966018	77970327	15	RVT_1	Reverse transcriptase (RNA-dependent DNA pol	83.6	1.20E-026	Amn-san
scaffold_6	77966018	77970327	15	Chromo	Chromo (CHRromatin Organisation MOdifier) do	33.2	5.00E-011	Amn-san
scaffold_6	77966018	77970327	15	gag-asp_proteas	gag-polyprotein putative aspartyl protease	32.7	6.10E-011	Amn-san
scaffold_6	77966018	77970327	15	RVP_2	Retroviral aspartyl protease	32.8	8.50E-011	Amn-san
scaffold_7	41420432	41425098	36	Retrotrans_gag	Retrotransposon gag protein	36.7	9.40E-013	Amn-san
scaffold_7	41420432	41425098	53	rve	Integrase core domain	88.9	2.50E-028	Amn-san
scaffold_7	41420432	41425098	53	RVT_1	Reverse transcriptase (RNA-dependent DNA polymerase	80.3	6.80E-026	Amn-san
scaffold_7	41420432	41425098	53	Chromo	Chromo (CHRromatin Organisation MOdifier) domain	37.3	1.60E-012	Amn-san
scaffold_2	534096	538441	5	Retrotrans_gag	Retrotransposon gag protein	38	6.60E-013	Amn-san
scaffold_2	534096	538441	21	rve	Integrase core domain	91.2	4.40E-029	Amn-san
scaffold_2	534096	538441	21	RVT_1	Reverse transcriptase (RNA-dependent DNA polymerase	80.2	7.90E-026	Amn-san
scaffold_2	534096	538441	21	Chromo	Chromo (CHRromatin Organisation MOdifier) domain	37.5	1.40E-012	Amn-san
scaffold_6	69665608	69669893	6	Retrotrans_gag	Retrotransposon gag protein	38.9	2.50E-013	Amn-san
scaffold_6	69665608	69669893	17	rve	Integrase core domain	89.5	1.10E-028	Amn-san
scaffold_6	69665608	69669893	17	RVT_1	Reverse transcriptase (RNA-dependent DNA polymerase	87	5.60E-028	Amn-san
scaffold_6	69665608	69669893	20	Chromo	Chromo (CHRromatin Organisation MOdifier) domain	42.5	9.30E-015	Amn-san
scaffold_1	168548030	168552329	19	rve	Integrase core domain	83.4	1.60E-026	Amn-san
scaffold_1	168548030	168552329	19	RVT_1	Reverse transcriptase (RNA-dependent DNA pol	79.4	2.10E-025	Amn-san
scaffold_1	168548030	168552329	19	Chromo	Chromo (CHRromatin Organisation MOdifier) do	59.1	2.60E-019	Amn-san
scaffold_1	168548030	168552329	19	Retrotrans_gag	Retrotransposon gag protein	42	1.70E-013	Amn-san
scaffold_2	10913788	10918133	12	RVT_1	Reverse transcriptase (RNA-dependent DNA pol	80.6	6.80E-026	Amn-san
scaffold_2	10913788	10918133	12	Retrotrans_gag	Retrotransposon gag protein	43.5	4.00E-014	Amn-san
scaffold_2	10913788	10918133	21	rve	Integrase core domain	84.5	2.40E-027	Amn-san
scaffold_2	10913788	10918133	21	Chromo	Chromo (CHRromatin Organisation MOdifier) doma	61.1	2.90E-020	Amn-san
scaffold_8	58746666	58750955	4	Retrotrans_gag	Retrotransposon gag protein	40.6	6.30E-014	Amn-san
scaffold_8	58746666	58750955	22	rve	Integrase core domain	83.4	7.50E-027	Amn-san
scaffold_8	58746666	58750955	22	RVT_1	Reverse transcriptase (RNA-dependent DNA polymerase	80.4	5.10E-026	Amn-san
scaffold_7	53060855	53065059	7	Retrotrans_gag	Retrotransposon gag protein	36.9	3.30E-013	Amn-san
scaffold_7	53060855	53065059	15	RVT_1	Reverse transcriptase (RNA-dependent DNA polymerase	80	1.80E-026	Amn-san
scaffold_7	53060855	53065059	23	rve	Integrase core domain	90.8	2.10E-029	Amn-san
scaffold_7	53060855	53065059	26	Chromo	Chromo (CHRromatin Organisation MOdifier) doma	59.9	4.60E-020	Amn-san
scaffold_1	41974407	41978923	31	Retrotrans_gag	Retrotransposon gag protein	36.6	1.60E-012	Amn-san
scaffold_1	41974407	41978923	43	rve	Integrase core domain	87.5	9.70E-028	Amn-san
scaffold_1	41974407	41978923	43	RVT_1	Reverse transcriptase (RNA-dependent DNA pol	82.8	2.20E-026	Amn-san
scaffold_1	41974407	41978923	43	Chromo	Chromo (CHRromatin Organisation MOdifier) do	35.8	6.90E-012	Amn-san
scaffold_5	56576481	56580812	41	Retrotrans_gag	Retrotransposon gag protein	46.5	1.70E-015	Amn-san
scaffold_5	56576481	56580812	54	rve	Integrase core domain	81.2	4.90E-026	Amn-san
scaffold_5	56576481	56580812	54	RVT_1	Reverse transcriptase (RNA-dependent DNA polymerase	80.2	4.90E-026	Amn-san
scaffold_5	56576481	56580812	54	Chromo	Chromo (CHRromatin Organisation MOdifier) domain	55.2	1.60E-018	Amn-san
scaffold_8	36561372	36565663	55	rve	Integrase core domain	86	3.40E-027	Amn-san
scaffold_8	36561372	36565663	55	RVT_1	Reverse transcriptase (RNA-dependent DNA pol	78.2	6.10E-025	Amn-san
scaffold_8	36561372	36565663	55	Chromo	Chromo (CHRromatin Organisation MOdifier) do	58.5	5.60E-019	Amn-san
scaffold_8	36561372	36565663	55	Retrotrans_gag	Retrotransposon gag protein	36.6	7.10E-012	Amn-san
scaffold_2	58578145	58583117	36	Retrotrans_gag	Retrotransposon gag protein	32.3	4.90E-011	Amn-san
scaffold_2	58578145	58583117	39	RVP_2	Retroviral aspartyl protease	36.1	2.20E-012	Amn-san
scaffold_2	58578145	58583117	39	gag-asp_proteas	gag-polyprotein putative aspartyl protease	35.2	6.80E-012	Amn-san
scaffold_2	58578145	58583117	45	RVT_1	Reverse transcriptase (RNA-dependent DNA polymerase	87	3.50E-028	Amn-san
scaffold_2	58578145	58583117	45	rve	Integrase core domain	48	6.90E-016	Amn-san
scaffold_2	58578145	58583117	50	Chromo	Chromo (CHRromatin Organisation MOdifier) domain	37.7	4.50E-013	Amn-san
scaffold_6	68872321	68876616	55	rve	Integrase core domain	86.2	3.00E-027	Amn-san
scaffold_6	68872321	68876616	55	RVT_1	Reverse transcriptase (RNA-dependent DNA pol	77.3	1.30E-024	Amn-san
scaffold_6	68872321	68876616	55	Chromo	Chromo (CHRromatin Organisation MOdifier) do	58.7	5.10E-019	Amn-san
scaffold_6	68872321	68876616	55	Retrotrans_gag	Retrotransposon gag protein	35.1	1.60E-011	Amn-san
scaffold_5	49484758	49489033	23	rve	Integrase core domain	84.3	9.50E-027	Amn-san
scaffold_5	49484758	49489033	23	RVT_1	Reverse transcriptase (RNA-dependent DNA pol	78.5	4.60E-025	Amn-san
scaffold_5	49484758	49489033	23	Chromo	Chromo (CHRromatin Organisation MOdifier) do	47.3	1.70E-015	Amn-san
scaffold_5	49484758	49489033	23	Retrotrans_gag	Retrotransposon gag protein	36.4	9.80E-012	Amn-san
scaffold_9	40757528	40761815	50	rve	Integrase core domain	88.1	7.30E-028	Amn-san
scaffold_9	40757528	40761815	50	RVT_1	Reverse transcriptase (RNA-dependent DNA pol	78	7.60E-025	Amn-san
scaffold_9	40757528	40761815	50	Chromo	Chromo (CHRromatin Organisation MOdifier) do	56.8	1.90E-018	Amn-san
scaffold_9	40757528	40761815	50	Retrotrans_gag	Retrotransposon gag protein	38.2	2.90E-012	Amn-san
scaffold_1	139911439	139916856	30	RVT_1	Reverse transcriptase (RNA-dependent DNA polymerase	80	5.10E-026	Amn-san
scaffold_1	139911439	139916856	31	rve	Integrase core domain	58.9	1.00E-019	Amn-san
scaffold_22	626769	631058	8	RVT_1	Reverse transcriptase (RNA-dependent DNA pol	85.1	2.10E-027	Amn-san
scaffold_22	626769	631058	8	gag-asp_proteas	gag-polyprotein putative aspartyl protease	34.1	1.40E-011	Amn-san
scaffold_22	626769	631058	8	RVP_2	Retroviral aspartyl protease	33.8	1.60E-011	Amn-san
scaffold_6	24670959	24675239	4	Retrotrans_gag	Retrotransposon gag protein	46.6	7.20E-016	Amn-san
scaffold_6	24670959	24675239	18	RVT_1	Reverse transcriptase (RNA-dependent DNA pol	83.4	6.90E-027	Amn-san
scaffold_6	24670959	24675239	23	rve	Integrase core domain	86.4	2.50E-027	Amn-san
scaffold_6	24670959	24675239	23	Chromo	Chromo (CHRromatin Organisation MOdifier) domain	43.9	8.40E-015	Amn-san
scaffold_1	96048620	96052927	41	Retrotrans_gag	Retrotransposon gag protein	40.4	1.50E-013	Amn-san
scaffold_1	96048620	96052927	60	rve	Integrase core domain	82.3	3.50E-026	Amn-san
scaffold_1	96048620	96052927	60	RVT_1	Reverse transcriptase (RNA-dependent DNA polymera	75.6	1.80E-024	Amn-san
scaffold_1	96048620	96052927	60	Chromo	Chromo (CHRromatin Organisation MOdifier) domain	42.3	3.70E-014	Amn-san
scaffold_1	87318487	87322303	36	Retrotrans_gag	Retrotransposon gag protein	42.8	1.10E-014	Amn-san
scaffold_1	87318487	87322303	51	rve	Integrase core domain	85.8	3.30E-027	Amn-san
scaffold_1	87318487	87322303	51	RVT_1	Reverse transcriptase (RNA-dependent DNA pol	64.6	8.10E-021	Amn-san
scaffold_7	49050167	49054597	46	rve	Integrase core domain	87.7	9.30E-028	Amn-san
scaffold_7	49050167	49054597	46	RVT_1	Reverse transcriptase (RNA-dependent DNA pol	73.4	2.00E-023	Amn-san
scaffold_7	49050167	49054597	46	Chromo	Chromo (CHRromatin Organisation MOdifier) do	55.2	4.90E-018	Amn-san
scaffold_8	42874931	42879714	3	Retrotrans_gag	Retrotransposon gag protein	34.2	4.60E-012	Amn-san
scaffold_8	42874931	42879714	16	RVT_1	Reverse transcriptase (RNA-dependent DNA polymerase	83.9	2.10E-027	Amn-san
scaffold_6	26538978	26543346	54	rve	Integrase core domain	86.4	2.20E-027	Amn-san
scaffold_6	26538978	26543346	54	RVT_1	Reverse transcriptase (RNA-dependent DNA pol	77.6	7.60E-025	Amn-san
scaffold_6	26538978	26543346	54	Chromo	Chromo (CHRromatin Organisation MOdifier) do	50.9	1.10E-016	Amn-san
scaffold_6	26538978	26543346	54	Retrotrans_gag	Retrotransposon gag protein	42	1.30E-013	Amn-san
scaffold_3	28063807	28068141	37	Retrotrans_gag	Retrotransposon gag protein	40.6	7.20E-014	Amn-san
scaffold_3	28063807	28068141	42	gag-asp_proteas	gag-polyprotein putative aspartyl protease	32.6	3.20E-011	Amn-san
scaffold_3	28063807	28068141	42	RVP_2	Retroviral aspartyl protease	31.5	4.90E-011	Amn-san
scaffold_3	28063807	28068141	53	rve	Integrase core domain	86.8	1.50E-027	Amn-san
scaffold_3	28063807	28068141	53	RVT_1	Reverse transcriptase (RNA-dependent DNA polymera	86.8	1.00E-027	Amn-san
scaffold_3	28063807	28068141	53	Chromo	Chromo (CHRromatin Organisation MOdifier) domain	44.6	7.90E-015	Amn-san
scaffold_2	19064050	19068324	37	Retrotrans_gag	Retrotransposon gag protein	40.6	1.10E-013	Amn-san
scaffold_2	19064050	19068324	51	rve	Integrase core domain	87.6	1.10E-027	Amn-san
scaffold_2	19064050	19068324	51	RVT_1	Reverse transcriptase (RNA-dependent DNA pol	84.9	6.40E-027	Amn-san
scaffold_2	19064050	19068324	51	Chromo	Chromo (CHRromatin Organisation MOdifier) do	43.8	2.20E-014	Amn-san
scaffold_8	5305888	5310349	7	Retrotrans_gag	Retrotransposon gag protein	38.8	1.10E-013	Amn-san
scaffold_8	5305888	5310349	24	rve	Integrase core domain	84.5	1.90E-026	Amn-san
scaffold_8	5305888	5310349	24	RVT_1	Reverse transcriptase (RNA-dependent DNA pol	82.7	3.50E-026	Amn-san
scaffold_8	5305888	5310349	24	Chromo	Chromo (CHRromatin Organisation MOdifier) do	47.7	1.10E-015	Amn-san
scaffold_4	21716012	21720327	27	Retrotrans_gag	Retrotransposon gag protein	32.7	3.70E-011	Amn-san
scaffold_4	21716012	21720327	39	rve	Integrase core domain	92.1	3.40E-029	Amn-san
scaffold_4	21716012	21720327	39	RVT_1	Reverse transcriptase (RNA-dependent DNA pol	83.6	1.30E-026	Amn-san
scaffold_4	21716012	21720327	39	gag-asp_proteas	gag-polyprotein putative aspartyl protease	32.8	6.10E-011	Amn-san
scaffold_4	21716012	21720327	39	RVP_2	Retroviral aspartyl protease	32.8	8.50E-011	Amn-san
scaffold_7	60170487	60174842	4	Retrotrans_gag	Retrotransposon gag protein	49.7	2.00E-016	Amn-san
scaffold_7	60170487	60174842	12	RVT_1	Reverse transcriptase (RNA-dependent DNA polymerase	54.2	3.50E-018	Amn-san
scaffold_7	60170487	60174842	20	rve	Integrase core domain	88.1	1.90E-028	Amn-san
scaffold_7	60170487	60174842	20	Chromo	Chromo (CHRromatin Organisation MOdifier) doma	57	5.00E-019	Amn-san
scaffold_2	117090021	117094309	22	rve	Integrase core domain	86	3.10E-027	Amn-san
scaffold_2	117090021	117094309	22	RVT_1	Reverse transcriptase (RNA-dependent DNA pol	78.4	5.50E-025	Amn-san
scaffold_2	117090021	117094309	22	Chromo	Chromo (CHRromatin Organisation MOdifier) do	56.6	1.90E-018	Amn-san
scaffold_2	117090021	117094309	22	Retrotrans_gag	Retrotransposon gag protein	34.5	3.00E-011	Amn-san
scaffold_7	75942363	75946634	6	Retrotrans_gag	Retrotransposon gag protein	43	9.80E-015	Amn-san
scaffold_7	75942363	75946634	14	RVT_1	Reverse transcriptase (RNA-dependent DNA polymerase	70.2	1.30E-023	Amn-san
scaffold_7	75942363	75946634	22	rve	Integrase core domain	85.9	3.20E-027	Amn-san
scaffold_7	75942363	75946634	22	Chromo	Chromo (CHRromatin Organisation MOdifier) domain	52.2	2.60E-017	Amn-san
scaffold_1131	7548	12522	47	RVT_1	Reverse transcriptase (RNA-dependent DNA pol	80.6	8.20E-026	Amn-san
scaffold_1131	7548	12522	47	Retrotrans_gag	Retrotransposon gag protein	46.6	4.00E-015	Amn-san
scaffold_1131	7548	12522	58	rve	Integrase core domain	88.7	1.40E-028	Amn-san
scaffold_1131	7548	12522	58	Chromo	Chromo (CHRromatin Organisation MOdifier) doma	55.1	2.00E-018	Amn-san
scaffold_3709	78	4877	19	RVT_1	Reverse transcriptase (RNA-dependent DNA polymerase	81.4	6.00E-027	Amn-san
scaffold_3709	78	4877	23	rve	Integrase core domain	85.1	7.50E-028	Amn-san
scaffold_2	98650413	98654716	28	Retrotrans_gag	Retrotransposon gag protein	36.6	1.60E-012	Amn-san
scaffold_2	98650413	98654716	38	rve	Integrase core domain	87.6	9.30E-028	Amn-san
scaffold_2	98650413	98654716	38	RVT_1	Reverse transcriptase (RNA-dependent DNA pol	82.9	2.10E-026	Amn-san
scaffold_2	98650413	98654716	38	Chromo	Chromo (CHRromatin Organisation MOdifier) do	35.9	6.60E-012	Amn-san
scaffold_2	98650413	98654716	38	RVP_2	Retroviral aspartyl protease	33.6	3.90E-011	Amn-san
scaffold_1	214817595	214828520	34	RVT_1	Reverse transcriptase (RNA-dependent DNA polymerase	44.6	1.10E-015	Amn-san
scaffold_1	214817595	214828520	45	rve	Integrase core domain	92.7	1.10E-029	Amn-san
scaffold_1	214817595	214828520	45	Chromo	Chromo (CHRromatin Organisation MOdifier) doma	41.6	4.20E-014	Amn-san
scaffold_5	65832483	65836801	5	Retrotrans_gag	Retrotransposon gag protein	42.7	9.80E-015	Amn-san
scaffold_5	65832483	65836801	17	RVT_1	Reverse transcriptase (RNA-dependent DNA pol	77.8	3.80E-025	Amn-san
scaffold_5	65832483	65836801	24	rve	Integrase core domain	53.6	2.10E-018	Amn-san
scaffold_1584	5199	8987	36	Retrotrans_gag	Retrotransposon gag protein	43.7	8.50E-015	Amn-san
scaffold_1584	5199	8987	42	RVT_1	Reverse transcriptase (RNA-dependent DNA polymerase	88.2	5.40E-029	Amn-san
scaffold_1584	5199	8987	48	Chromo	Chromo (CHRromatin Organisation MOdifier) domain	38.2	2.40E-013	Amn-san
scaffold_2	54061646	54066085	6	Retrotrans_gag	Retrotransposon gag protein	38.6	3.40E-013	Amn-san
scaffold_2	54061646	54066085	21	rve	Integrase core domain	89.2	1.70E-028	Amn-san
scaffold_2	54061646	54066085	21	RVT_1	Reverse transcriptase (RNA-dependent DNA polymerase	87.4	5.10E-028	Amn-san
scaffold_2	54061646	54066085	21	Chromo	Chromo (CHRromatin Organisation MOdifier) domain	44.7	5.90E-015	Amn-san
scaffold_6	70388554	70392408	5	Retrotrans_gag	Retrotransposon gag protein	34.9	3.80E-012	Amn-san
scaffold_6	70388554	70392408	17	RVT_1	Reverse transcriptase (RNA-dependent DNA pol	82.1	2.60E-026	Amn-san
scaffold_6	70388554	70392408	17	rve	Integrase core domain	77.7	9.50E-025	Amn-san
scaffold_6	70388554	70392408	17	gag-asp_proteas	gag-polyprotein putative aspartyl protease	34.9	1.00E-011	Amn-san
scaffold_1	208830852	208835181	24	rve	Integrase core domain	86	2.00E-027	Amn-san
scaffold_1	208830852	208835181	24	RVT_1	Reverse transcriptase (RNA-dependent DNA pol	76.9	1.10E-024	Amn-san
scaffold_1	208830852	208835181	24	Chromo	Chromo (CHRromatin Organisation MOdifier) do	64.4	6.50E-021	Amn-san
scaffold_1	208830852	208835181	24	Retrotrans_gag	Retrotransposon gag protein	38.1	5.70E-013	Amn-san
scaffold_7	75792240	75796516	42	Retrotrans_gag	Retrotransposon gag protein	45	5.20E-015	Amn-san
scaffold_7	75792240	75796516	58	rve	Integrase core domain	81.4	1.20E-025	Amn-san
scaffold_7	75792240	75796516	58	RVT_1	Reverse transcriptase (RNA-dependent DNA poly	79.4	1.30E-025	Amn-san
scaffold_7	75792240	75796516	58	Chromo	Chromo (CHRromatin Organisation MOdifier) dom	33.1	2.30E-011	Amn-san
scaffold_7	28033511	28037791	37	Retrotrans_gag	Retrotransposon gag protein	40.6	1.80E-013	Amn-san
scaffold_7	28033511	28037791	44	RVT_1	Reverse transcriptase (RNA-dependent DNA polymerase	88.7	1.00E-028	Amn-san
scaffold_7	28033511	28037791	51	rve	Integrase core domain	89.7	8.20E-029	Amn-san
scaffold_7	28033511	28037791	51	Chromo	Chromo (CHRromatin Organisation MOdifier) domain	45.1	3.60E-015	Amn-san
scaffold_8	17235904	17240222	57	RVT_1	Reverse transcriptase (RNA-dependent DNA pol	80.1	2.10E-025	Amn-san
scaffold_8	17235904	17240222	57	rve	Integrase core domain	76	4.00E-024	Amn-san
scaffold_8	17235904	17240222	57	Chromo	Chromo (CHRromatin Organisation MOdifier) do	55.9	3.70E-018	Amn-san
scaffold_8	17235904	17240222	57	Retrotrans_gag	Retrotransposon gag protein	40.6	1.40E-013	Amn-san
scaffold_9	32692045	32695800	19	rve	Integrase core domain	89.1	2.40E-028	Amn-san
scaffold_9	32692045	32695800	19	RVT_1	Reverse transcriptase (RNA-dependent DNA polymera	87	8.70E-028	Amn-san
scaffold_9	32692045	32695800	19	Chromo	Chromo (CHRromatin Organisation MOdifier) domain	43.5	1.70E-014	Amn-san
scaffold_8	25265061	25269453	6	Retrotrans_gag	Retrotransposon gag protein	47.9	6.80E-016	Amn-san
scaffold_8	25265061	25269453	21	rve	Integrase core domain	87.8	3.90E-028	Amn-san
scaffold_8	25265061	25269453	21	Chromo	Chromo (CHRromatin Organisation MOdifier) doma	56.1	1.00E-018	Amn-san
scaffold_8	25265061	25269453	21	RVT_1	Reverse transcriptase (RNA-dependent DNA polym	51.5	4.30E-017	Amn-san
scaffold_9	88503971	88508293	24	rve	Integrase core domain	86.1	2.00E-027	Amn-san
scaffold_9	88503971	88508293	24	RVT_1	Reverse transcriptase (RNA-dependent DNA pol	73.9	8.90E-024	Amn-san
scaffold_9	88503971	88508293	24	Chromo	Chromo (CHRromatin Organisation MOdifier) do	64.4	6.50E-021	Amn-san
scaffold_9	88503971	88508293	24	Retrotrans_gag	Retrotransposon gag protein	38.1	5.60E-013	Amn-san
scaffold_74	294778	303620	37	RVT_1	Reverse transcriptase (RNA-dependent DNA polymerase	137.4	3.60E-044	Amn-san
scaffold_74	294778	303620	79	DDE_3	DDE superfamily endonuclease	61	1.60E-020	Amn-san
scaffold_74	294778	303620	115	RVT_1	Reverse transcriptase (RNA-dependent DNA polymerase	42.3	5.50E-015	Amn-san
scaffold_74	294778	303620	124	Chromo	Chromo (CHRromatin Organisation MOdifier) domain	35.3	2.10E-012	Amn-san
scaffold_8	59610291	59614452	8	Retrotrans_gag	Retrotransposon gag protein	36.2	4.10E-013	Amn-san
scaffold_8	59610291	59614452	19	RVT_1	Reverse transcriptase (RNA-dependent DNA poly	31.4	1.50E-011	Amn-san
scaffold_8	59610291	59614452	30	rve	Integrase core domain	87.3	2.30E-028	Amn-san
scaffold_8	59610291	59614452	32	Chromo	Chromo (CHRromatin Organisation MOdifier) domain	48.8	4.00E-017	Amn-san
scaffold_1	71688200	71693292	14	HTH_Tnp_Tc3_2	Transposase	56.7	1.40E-018	Amn-san
scaffold_1	71688200	71693292	41	Asp_protease_2	Aspartyl protease	31.6	8.40E-011	Amn-san
scaffold_1	71688200	71693292	45	RVT_1	Reverse transcriptase (RNA-dependent DNA polymerase	52.8	2.40E-018	Amn-san
scaffold_1	71688200	71693292	62	rve	Integrase core domain	69.5	2.50E-023	Amn-san
scaffold_6	22003386	22007687	22	rve	Integrase core domain	86.5	2.10E-027	Amn-san
scaffold_6	22003386	22007687	22	RVT_1	Reverse transcriptase (RNA-dependent DNA pol	77.4	9.10E-025	Amn-san
scaffold_6	22003386	22007687	22	Chromo	Chromo (CHRromatin Organisation MOdifier) do	50.8	1.10E-016	Amn-san
scaffold_6	22003386	22007687	22	Retrotrans_gag	Retrotransposon gag protein	42.3	1.30E-013	Amn-san
scaffold_103	305503	316532	8	PNMA	PNMA	32	5.10E-012	Amn-san
scaffold_103	305503	316532	16	PNMA	PNMA	44.5	3.90E-015	Amn-san
scaffold_103	305503	316532	23	RVT_1	Reverse transcriptase (RNA-dependent DNA polymeras	76.1	5.90E-025	Amn-san
scaffold_103	305503	316532	40	rve	Integrase core domain	69.3	2.10E-023	Amn-san
scaffold_103	305503	316532	61	RVT_1	Reverse transcriptase (RNA-dependent DNA polymerase	42.7	5.40E-015	Amn-san
scaffold_2	54106427	54112723	28	RVT_1	Reverse transcriptase (RNA-dependent DNA polymerase	87.1	1.40E-028	Amn-san
scaffold_2	54106427	54112723	34	rve	Integrase core domain	81	2.60E-026	Amn-san
scaffold_2	54106427	54112723	34	Chromo	Chromo (CHRromatin Organisation MOdifier) domain	42.4	1.70E-014	Amn-san
scaffold_2	54106427	54112723	58	HTH_Tnp_Tc3_2	Transposase	82.1	1.40E-026	Amn-san
scaffold_2	54106427	54112723	58	DDE_3	DDE superfamily endonuclease	80	1.70E-025	Amn-san
scaffold_2	54106427	54112723	58	HTH_29	Winged helix-turn helix	35.4	1.20E-011	Amn-san
scaffold_6	103344683	103348978	52	rve	Integrase core domain	86.1	2.90E-027	Amn-san
scaffold_6	103344683	103348978	52	RVT_1	Reverse transcriptase (RNA-dependent DNA pol	79.2	3.00E-025	Amn-san
scaffold_6	103344683	103348978	52	Chromo	Chromo (CHRromatin Organisation MOdifier) do	56.9	1.80E-018	Amn-san
scaffold_6	103344683	103348978	52	Retrotrans_gag	Retrotransposon gag protein	36.6	6.70E-012	Amn-san
scaffold_36	712275	716577	53	rve	Integrase core domain	86.5	2.10E-027	Amn-san
scaffold_36	712275	716577	53	RVT_1	Reverse transcriptase (RNA-dependent DNA pol	79.9	1.50E-025	Amn-san
scaffold_36	712275	716577	53	Chromo	Chromo (CHRromatin Organisation MOdifier) do	50.9	1.10E-016	Amn-san
scaffold_36	712275	716577	53	Retrotrans_gag	Retrotransposon gag protein	42.3	1.30E-013	Amn-san
scaffold_9	52547137	52551815	40	Retrotrans_gag	Retrotransposon gag protein	35.7	6.00E-012	Amn-san
scaffold_9	52547137	52551815	46	RVT_1	Reverse transcriptase (RNA-dependent DNA polymerase	82.5	5.70E-027	Amn-san
scaffold_9	52547137	52551815	52	rve	Integrase core domain	91.7	1.90E-029	Amn-san
scaffold_8	19227707	19232006	6	Retrotrans_gag	Retrotransposon gag protein	44.2	1.20E-014	Amn-san
scaffold_8	19227707	19232006	18	rve	Integrase core domain	87.1	5.30E-028	Amn-san
scaffold_8	19227707	19232006	18	RVT_1	Reverse transcriptase (RNA-dependent DNA polymerase	75.9	1.40E-024	Amn-san
scaffold_8	19227707	19232006	18	Chromo	Chromo (CHRromatin Organisation MOdifier) domain	58.5	2.20E-019	Amn-san
scaffold_7	68416408	68420826	5	Retrotrans_gag	Retrotransposon gag protein	39	1.10E-013	Amn-san
scaffold_7	68416408	68420826	14	RVT_1	Reverse transcriptase (RNA-dependent DNA polymerase	84.5	1.30E-027	Amn-san
scaffold_7	68416408	68420826	20	rve	Integrase core domain	91.6	1.00E-029	Amn-san
scaffold_9	15106274	15110576	51	rve	Integrase core domain	86	3.10E-027	Amn-san
scaffold_9	15106274	15110576	51	RVT_1	Reverse transcriptase (RNA-dependent DNA pol	79.1	3.20E-025	Amn-san
scaffold_9	15106274	15110576	51	Chromo	Chromo (CHRromatin Organisation MOdifier) do	56.8	1.90E-018	Amn-san
scaffold_9	15106274	15110576	51	Retrotrans_gag	Retrotransposon gag protein	36.4	7.10E-012	Amn-san
scaffold_79	384812	389105	11	RVT_1	Reverse transcriptase (RNA-dependent DNA pol	55.5	3.20E-018	Amn-san
scaffold_79	384812	389105	11	Retrotrans_gag	Retrotransposon gag protein	37	2.30E-012	Amn-san
scaffold_4	50351892	50356198	17	RVT_1	Reverse transcriptase (RNA-dependent DNA pol	83.8	1.30E-026	Amn-san
scaffold_4	50351892	50356198	17	rve	Integrase core domain	83	3.40E-026	Amn-san
scaffold_4	50351892	50356198	17	Chromo	Chromo (CHRromatin Organisation MOdifier) do	47.6	1.20E-015	Amn-san
scaffold_4	50351892	50356198	17	Retrotrans_gag	Retrotransposon gag protein	36.8	3.50E-012	Amn-san
scaffold_2	97538	102112	5	Retrotrans_gag	Retrotransposon gag protein	34.1	7.90E-012	Amn-san
scaffold_2	97538	102112	16	rve	Integrase core domain	87	5.70E-028	Amn-san
scaffold_2	97538	102112	16	RVT_1	Reverse transcriptase (RNA-dependent DNA polymerase	86.9	6.20E-028	Amn-san
scaffold_8	71996642	72001090	24	rve	Integrase core domain	86.4	2.20E-027	Amn-san
scaffold_8	71996642	72001090	24	RVT_1	Reverse transcriptase (RNA-dependent DNA pol	79.9	1.50E-025	Amn-san
scaffold_8	71996642	72001090	24	Chromo	Chromo (CHRromatin Organisation MOdifier) do	50.8	1.10E-016	Amn-san
scaffold_8	71996642	72001090	24	Retrotrans_gag	Retrotransposon gag protein	41.8	1.40E-013	Amn-san
scaffold_7	110586775	110591262	50	RVT_1	Reverse transcriptase (RNA-dependent DNA polymerase	90	5.00E-029	Amn-san
scaffold_7	110586775	110591262	58	rve	Integrase core domain	88.7	1.70E-028	Amn-san
scaffold_7	110586775	110591262	58	Chromo	Chromo (CHRromatin Organisation MOdifier) domain	45.7	2.40E-015	Amn-san
scaffold_7	28245221	28249507	19	RVT_1	Reverse transcriptase (RNA-dependent DNA pol	79.6	1.40E-025	Amn-san
scaffold_7	28245221	28249507	22	rve	Integrase core domain	82.4	2.10E-026	Amn-san
scaffold_7	28245221	28249507	22	Chromo	Chromo (CHRromatin Organisation MOdifier) doma	58	3.60E-019	Amn-san
scaffold_30	282266	286561	22	rve	Integrase core domain	86.1	2.80E-027	Amn-san
scaffold_30	282266	286561	22	RVT_1	Reverse transcriptase (RNA-dependent DNA pol	77.9	7.20E-025	Amn-san
scaffold_30	282266	286561	22	Chromo	Chromo (CHRromatin Organisation MOdifier) do	55.4	4.40E-018	Amn-san
scaffold_30	282266	286561	22	Retrotrans_gag	Retrotransposon gag protein	35.6	1.60E-011	Amn-san
scaffold_186	79578	83948	49	rve	Integrase core domain	83.4	2.00E-026	Amn-san
scaffold_186	79578	83948	49	RVT_1	Reverse transcriptase (RNA-dependent DNA pol	79.7	2.40E-025	Amn-san
scaffold_186	79578	83948	49	Chromo	Chromo (CHRromatin Organisation MOdifier) do	56.6	2.20E-018	Amn-san
scaffold_186	79578	83948	49	Retrotrans_gag	Retrotransposon gag protein	44.3	9.00E-015	Amn-san
scaffold_1	81974102	81978382	5	Retrotrans_gag	Retrotransposon gag protein	40.4	2.10E-013	Amn-san
scaffold_1	81974102	81978382	18	rve	Integrase core domain	89.1	2.30E-028	Amn-san
scaffold_1	81974102	81978382	18	RVT_1	Reverse transcriptase (RNA-dependent DNA polymera	86.6	1.20E-027	Amn-san
scaffold_1	81974102	81978382	18	Chromo	Chromo (CHRromatin Organisation MOdifier) domain	43.8	1.40E-014	Amn-san
scaffold_2	57485623	57489753	52	RVT_1	Reverse transcriptase (RNA-dependent DNA poly	84.7	3.10E-027	Amn-san
scaffold_2	57485623	57489753	52	rve	Integrase core domain	81.2	1.20E-025	Amn-san
scaffold_2	57485623	57489753	52	Chromo	Chromo (CHRromatin Organisation MOdifier) dom	33.1	2.30E-011	Amn-san
scaffold_4	117969394	117973688	23	rve	Integrase core domain	88.2	6.50E-028	Amn-san
scaffold_4	117969394	117973688	23	RVT_1	Reverse transcriptase (RNA-dependent DNA pol	78	7.60E-025	Amn-san
scaffold_4	117969394	117973688	23	Chromo	Chromo (CHRromatin Organisation MOdifier) do	56.8	1.90E-018	Amn-san
scaffold_4	117969394	117973688	23	Retrotrans_gag	Retrotransposon gag protein	38.2	2.90E-012	Amn-san
scaffold_8	80051434	80055781	15	rve	Integrase core domain	90.1	1.10E-028	Amn-san
scaffold_8	80051434	80055781	15	RVT_1	Reverse transcriptase (RNA-dependent DNA pol	84.5	8.00E-027	Amn-san
scaffold_8	80051434	80055781	15	Chromo	Chromo (CHRromatin Organisation MOdifier) do	60.6	1.00E-019	Amn-san
scaffold_8	80051434	80055781	15	Retrotrans_gag	Retrotransposon gag protein	37.9	1.10E-012	Amn-san
scaffold_8	80051434	80055781	15	gag-asp_proteas	gag-polyprotein putative aspartyl protease	33	4.60E-011	Amn-san
scaffold_2	16879330	16883816	37	Retrotrans_gag	Retrotransposon gag protein	43	1.40E-014	Amn-san
scaffold_2	16879330	16883816	51	rve	Integrase core domain	85.4	2.50E-027	Amn-san
scaffold_2	16879330	16883816	51	Chromo	Chromo (CHRromatin Organisation MOdifier) doma	60.4	6.10E-020	Amn-san
scaffold_2	16879330	16883816	51	RVT_1	Reverse transcriptase (RNA-dependent DNA polym	51.3	5.30E-017	Amn-san
scaffold_8	59731821	59735653	4	Retrotrans_gag	Retrotransposon gag protein	44.3	1.70E-015	Amn-san
scaffold_8	59731821	59735653	21	rve	Integrase core domain	82.7	5.30E-026	Amn-san
scaffold_8	59731821	59735653	21	RVT_1	Reverse transcriptase (RNA-dependent DNA poly	79.5	6.90E-026	Amn-san
scaffold_7	85458051	85462539	10	Retrotrans_gag	Retrotransposon gag protein	42.6	3.90E-014	Amn-san
scaffold_7	85458051	85462539	10	gag-asp_proteas	gag-polyprotein putative aspartyl protease	33.1	2.60E-011	Amn-san
scaffold_7	85458051	85462539	25	rve	Integrase core domain	85.5	1.90E-027	Amn-san
scaffold_7	85458051	85462539	25	Chromo	Chromo (CHRromatin Organisation MOdifier) domain	51.6	2.90E-017	Amn-san
scaffold_7	85458051	85462539	25	RVT_1	Reverse transcriptase (RNA-dependent DNA polymer	50.9	6.80E-017	Amn-san
scaffold_9	41058438	41062849	31	Retrotrans_gag	Retrotransposon gag protein	46.6	7.20E-016	Amn-san
scaffold_9	41058438	41062849	47	RVT_1	Reverse transcriptase (RNA-dependent DNA polymerase	82.7	2.20E-027	Amn-san
scaffold_9	41058438	41062849	53	rve	Integrase core domain	79.4	4.60E-025	Amn-san
scaffold_9	41058438	41062849	53	Chromo	Chromo (CHRromatin Organisation MOdifier) domain	45.8	2.30E-015	Amn-san
scaffold_4	132973029	132977711	51	rve	Integrase core domain	83.3	2.10E-026	Amn-san
scaffold_4	132973029	132977711	51	RVT_1	Reverse transcriptase (RNA-dependent DNA pol	79.8	2.50E-025	Amn-san
scaffold_4	132973029	132977711	51	Chromo	Chromo (CHRromatin Organisation MOdifier) do	56.5	2.30E-018	Amn-san
scaffold_4	132973029	132977711	51	Retrotrans_gag	Retrotransposon gag protein	44.4	8.20E-015	Amn-san
scaffold_8	74165848	74170325	53	rve	Integrase core domain	86.4	2.30E-027	Amn-san
scaffold_8	74165848	74170325	53	RVT_1	Reverse transcriptase (RNA-dependent DNA pol	79.9	1.60E-025	Amn-san
scaffold_8	74165848	74170325	53	Chromo	Chromo (CHRromatin Organisation MOdifier) do	50.8	1.10E-016	Amn-san
scaffold_8	74165848	74170325	53	Retrotrans_gag	Retrotransposon gag protein	41.9	1.40E-013	Amn-san
scaffold_74	1690	9906	5	PNMA	PNMA	115.7	7.40E-037	Amn-san
scaffold_74	1690	9906	16	RVT_1	Reverse transcriptase (RNA-dependent DNA polymerase	54.5	9.00E-019	Amn-san
scaffold_6	82506595	82510946	43	RVT_1	Reverse transcriptase (RNA-dependent DNA pol	81.7	3.80E-026	Amn-san
scaffold_6	82506595	82510946	50	rve	Integrase core domain	84.1	7.80E-028	Amn-san
scaffold_7	78085684	78089038	10	rve	Integrase core domain	90.2	6.10E-029	Amn-san
scaffold_7	78085684	78089038	10	RVT_1	Reverse transcriptase (RNA-dependent DNA polymerase	84.4	2.80E-027	Amn-san
scaffold_7	78085684	78089038	10	Chromo	Chromo (CHRromatin Organisation MOdifier) domain	35.3	5.00E-012	Amn-san
scaffold_6	37156232	37160527	5	Retrotrans_gag	Retrotransposon gag protein	42.9	9.80E-015	Amn-san
scaffold_6	37156232	37160527	22	rve	Integrase core domain	84.1	1.90E-026	Amn-san
scaffold_6	37156232	37160527	22	RVT_1	Reverse transcriptase (RNA-dependent DNA pol	82.3	3.20E-026	Amn-san
scaffold_6	37156232	37160527	22	Chromo	Chromo (CHRromatin Organisation MOdifier) do	48.2	1.10E-015	Amn-san
scaffold_7	121914967	121919297	3	Retrotrans_gag	Retrotransposon gag protein	32.7	3.70E-011	Amn-san
scaffold_7	121914967	121919297	15	rve	Integrase core domain	92	3.40E-029	Amn-san
scaffold_7	121914967	121919297	15	RVT_1	Reverse transcriptase (RNA-dependent DNA pol	83.6	1.30E-026	Amn-san
scaffold_7	121914967	121919297	15	Chromo	Chromo (CHRromatin Organisation MOdifier) do	33.2	5.00E-011	Amn-san
scaffold_7	121914967	121919297	15	gag-asp_proteas	gag-polyprotein putative aspartyl protease	32.7	6.10E-011	Amn-san
scaffold_7	121914967	121919297	15	RVP_2	Retroviral aspartyl protease	32.8	8.60E-011	Amn-san
scaffold_7	36487725	36492007	5	Retrotrans_gag	Retrotransposon gag protein	44.2	9.90E-015	Amn-san
scaffold_7	36487725	36492007	19	RVT_1	Reverse transcriptase (RNA-dependent DNA poly	84.5	3.70E-027	Amn-san
scaffold_7	36487725	36492007	19	rve	Integrase core domain	81.9	9.50E-026	Amn-san
scaffold_7	36487725	36492007	19	Chromo	Chromo (CHRromatin Organisation MOdifier) dom	35	6.10E-012	Amn-san
scaffold_36	377684	381984	5	Retrotrans_gag	Retrotransposon gag protein	37	8.30E-013	Amn-san
scaffold_36	377684	381984	22	rve	Integrase core domain	88	4.40E-028	Amn-san
scaffold_36	377684	381984	22	RVT_1	Reverse transcriptase (RNA-dependent DNA polymerase	77.6	4.50E-025	Amn-san
scaffold_36	377684	381984	22	Chromo	Chromo (CHRromatin Organisation MOdifier) domain	36.7	2.10E-012	Amn-san
scaffold_3	52177913	52182503	34	Retrotrans_gag	Retrotransposon gag protein	44	1.50E-015	Amn-san
scaffold_3	52177913	52182503	43	RVT_1	Reverse transcriptase (RNA-dependent DNA polymerase	51.4	2.10E-017	Amn-san
scaffold_3	52177913	52182503	53	rve	Integrase core domain	61.5	1.30E-020	Amn-san
scaffold_3	52177913	52182503	59	Chromo	Chromo (CHRromatin Organisation MOdifier) doma	62.1	1.00E-020	Amn-san
scaffold_6	53502828	53507602	5	Retrotrans_gag	Retrotransposon gag protein	46	3.70E-015	Amn-san
scaffold_6	53502828	53507602	10	RVT_1	Reverse transcriptase (RNA-dependent DNA polymerase	57.4	6.00E-019	Amn-san
scaffold_6	53502828	53507602	22	rve	Integrase core domain	78.7	1.50E-025	Amn-san
scaffold_6	53502828	53507602	22	Chromo	Chromo (CHRromatin Organisation MOdifier) doma	57.8	2.80E-019	Amn-san
scaffold_2	26273627	26278018	57	rve	Integrase core domain	86.4	2.20E-027	Amn-san
scaffold_2	26273627	26278018	57	RVT_1	Reverse transcriptase (RNA-dependent DNA pol	80.3	1.10E-025	Amn-san
scaffold_2	26273627	26278018	57	Chromo	Chromo (CHRromatin Organisation MOdifier) do	50.9	1.10E-016	Amn-san
scaffold_2	26273627	26278018	57	Retrotrans_gag	Retrotransposon gag protein	41.8	1.30E-013	Amn-san
scaffold_8	40246448	40251037	4	Retrotrans_gag	Retrotransposon gag protein	46.6	7.20E-016	Amn-san
scaffold_8	40246448	40251037	18	RVT_1	Reverse transcriptase (RNA-dependent DNA pol	73.5	1.20E-023	Amn-san
scaffold_8	40246448	40251037	18	rve	Integrase core domain	36.8	8.20E-012	Amn-san
scaffold_8	40246448	40251037	21	Chromo	Chromo (CHRromatin Organisation MOdifier) domain	45.8	2.20E-015	Amn-san
scaffold_7	28521018	28525893	37	Retrotrans_gag	Retrotransposon gag protein	31	8.00E-011	Amn-san
scaffold_7	28521018	28525893	40	gag-asp_proteas	gag-polyprotein putative aspartyl protease	34.8	8.10E-012	Amn-san
scaffold_7	28521018	28525893	50	rve	Integrase core domain	90.6	5.60E-029	Amn-san
scaffold_7	28521018	28525893	50	RVT_1	Reverse transcriptase (RNA-dependent DNA polymerase	82.2	2.00E-026	Amn-san
scaffold_9	34218160	34222463	30	Retrotrans_gag	Retrotransposon gag protein	34.7	6.70E-012	Amn-san
scaffold_9	34218160	34222463	38	rve	Integrase core domain	89.7	1.80E-028	Amn-san
scaffold_9	34218160	34222463	38	RVT_1	Reverse transcriptase (RNA-dependent DNA pol	83.8	9.20E-027	Amn-san
scaffold_9	34218160	34222463	38	RVP_2	Retroviral aspartyl protease	33.1	5.50E-011	Amn-san
scaffold_9	34218160	34222463	38	gag-asp_proteas	gag-polyprotein putative aspartyl protease	32	9.70E-011	Amn-san
scaffold_27	924136	928624	5	Retrotrans_gag	Retrotransposon gag protein	45.5	1.40E-015	Amn-san
scaffold_27	924136	928624	18	RVT_1	Reverse transcriptase (RNA-dependent DNA pol	84.8	2.60E-027	Amn-san
scaffold_27	924136	928624	26	rve	Integrase core domain	78.7	6.40E-025	Amn-san
scaffold_27	924136	928624	26	Chromo	Chromo (CHRromatin Organisation MOdifier) domain	45.3	3.00E-015	Amn-san
scaffold_1	82247594	82251837	4	Retrotrans_gag	Retrotransposon gag protein	44.7	5.20E-015	Amn-san
scaffold_1	82247594	82251837	12	RVT_1	Reverse transcriptase (RNA-dependent DNA polymerase	86.6	1.60E-028	Amn-san
scaffold_1	82247594	82251837	20	rve	Integrase core domain	76.2	4.70E-025	Amn-san
scaffold_1	82247594	82251837	22	Chromo	Chromo (CHRromatin Organisation MOdifier) domain	36.5	8.10E-013	Amn-san
scaffold_9	37362983	37367319	38	Retrotrans_gag	Retrotransposon gag protein	40.6	1.80E-013	Amn-san
scaffold_9	37362983	37367319	53	rve	Integrase core domain	89	2.30E-028	Amn-san
scaffold_9	37362983	37367319	53	RVT_1	Reverse transcriptase (RNA-dependent DNA polymera	86.3	1.50E-027	Amn-san
scaffold_9	37362983	37367319	53	Chromo	Chromo (CHRromatin Organisation MOdifier) domain	43.8	1.40E-014	Amn-san
scaffold_6	80383490	80387779	20	rve	Integrase core domain	81.7	6.70E-026	Amn-san
scaffold_6	80383490	80387779	20	RVT_1	Reverse transcriptase (RNA-dependent DNA pol	79.2	3.10E-025	Amn-san
scaffold_6	80383490	80387779	20	Chromo	Chromo (CHRromatin Organisation MOdifier) do	60.3	1.40E-019	Amn-san
scaffold_6	80383490	80387779	20	Retrotrans_gag	Retrotransposon gag protein	40.1	1.30E-012	Amn-san
scaffold_34	277881	281945	46	RVT_1	Reverse transcriptase (RNA-dependent DNA pol	79	2.50E-025	Amn-san
scaffold_34	277881	281945	46	rve	Integrase core domain	42.5	6.70E-014	Amn-san
scaffold_34	277881	281945	46	Retrotrans_gag	Retrotransposon gag protein	37.4	3.50E-012	Amn-san
scaffold_34	277881	281945	50	Chromo	Chromo (CHRromatin Organisation MOdifier) doma	62.2	8.20E-021	Amn-san
scaffold_954	482	5869	57	rve	Integrase core domain	86.8	2.10E-027	Amn-san
scaffold_954	482	5869	57	RVT_1	Reverse transcriptase (RNA-dependent DNA pol	78.4	5.50E-025	Amn-san
scaffold_954	482	5869	57	Chromo	Chromo (CHRromatin Organisation MOdifier) do	55.3	4.80E-018	Amn-san
scaffold_954	482	5869	57	Retrotrans_gag	Retrotransposon gag protein	45.7	1.20E-014	Amn-san
scaffold_9	49665821	49670127	3	Retrotrans_gag	Retrotransposon gag protein	32.7	3.80E-011	Amn-san
scaffold_9	49665821	49670127	15	rve	Integrase core domain	92.3	2.90E-029	Amn-san
scaffold_9	49665821	49670127	15	RVT_1	Reverse transcriptase (RNA-dependent DNA pol	83.6	1.20E-026	Amn-san
scaffold_9	49665821	49670127	15	Chromo	Chromo (CHRromatin Organisation MOdifier) do	35.3	1.10E-011	Amn-san
scaffold_9	49665821	49670127	15	gag-asp_proteas	gag-polyprotein putative aspartyl protease	32.7	6.10E-011	Amn-san
scaffold_9	49665821	49670127	15	RVP_2	Retroviral aspartyl protease	32.8	8.50E-011	Amn-san
scaffold_5	48323168	48330424	51	RVT_1	Reverse transcriptase (RNA-dependent DNA polymerase	43.4	6.70E-015	Amn-san
scaffold_5	48323168	48330424	84	RVT_1	Reverse transcriptase (RNA-dependent DNA polymerase	86.5	3.90E-028	Amn-san
scaffold_5	48323168	48330424	91	rve	Integrase core domain	91	2.50E-029	Amn-san
scaffold_7	63290138	63295047	65	RVT_1	Reverse transcriptase (RNA-dependent DNA pol	81.3	8.90E-026	Amn-san
scaffold_7	63290138	63295047	65	rve	Integrase core domain	77.6	1.30E-024	Amn-san
scaffold_7	63290138	63295047	65	Chromo	Chromo (CHRromatin Organisation MOdifier) do	48.9	6.30E-016	Amn-san
scaffold_7	63290138	63295047	65	Retrotrans_gag	Retrotransposon gag protein	40.6	1.40E-013	Amn-san
scaffold_2	97317237	97321688	33	Retrotrans_gag	Retrotransposon gag protein	32.9	3.70E-011	Amn-san
scaffold_2	97317237	97321688	44	rve	Integrase core domain	90.2	1.30E-028	Amn-san
scaffold_2	97317237	97321688	44	RVT_1	Reverse transcriptase (RNA-dependent DNA pol	83.6	1.30E-026	Amn-san
scaffold_2	97317237	97321688	44	Chromo	Chromo (CHRromatin Organisation MOdifier) do	34.6	1.70E-011	Amn-san
scaffold_2	97317237	97321688	44	gag-asp_proteas	gag-polyprotein putative aspartyl protease	33.9	2.70E-011	Amn-san
scaffold_10	8531238	8535601	37	Retrotrans_gag	Retrotransposon gag protein	43.4	5.20E-015	Amn-san
scaffold_10	8531238	8535601	45	RVT_1	Reverse transcriptase (RNA-dependent DNA pol	74.5	2.70E-024	Amn-san
scaffold_10	8531238	8535601	55	Chromo	Chromo (CHRromatin Organisation MOdifier) doma	61.4	2.30E-020	Amn-san
scaffold_10	8531238	8535601	55	rve	Integrase core domain	59.2	1.60E-019	Amn-san
scaffold_6	73136721	73141417	5	Retrotrans_gag	Retrotransposon gag protein	37.2	7.30E-013	Amn-san
scaffold_6	73136721	73141417	13	RVT_1	Reverse transcriptase (RNA-dependent DNA polymerase	85.4	3.20E-028	Amn-san
scaffold_6	73136721	73141417	26	rve	Integrase core domain	89.4	8.80E-029	Amn-san
scaffold_6	73136721	73141417	26	Chromo	Chromo (CHRromatin Organisation MOdifier) domain	36.4	1.40E-012	Amn-san
scaffold_9	42930268	42934668	6	Retrotrans_gag	Retrotransposon gag protein	42.7	1.10E-014	Amn-san
scaffold_9	42930268	42934668	21	rve	Integrase core domain	86.2	3.80E-027	Amn-san
scaffold_9	42930268	42934668	21	RVT_1	Reverse transcriptase (RNA-dependent DNA poly	80.1	1.00E-025	Amn-san
scaffold_9	42930268	42934668	21	Chromo	Chromo (CHRromatin Organisation MOdifier) dom	45	5.60E-015	Amn-san
scaffold_7	51446960	51451227	56	RVT_1	Reverse transcriptase (RNA-dependent DNA pol	83.3	1.50E-026	Amn-san
scaffold_7	51446960	51451227	56	rve	Integrase core domain	80.1	4.20E-025	Amn-san
scaffold_7	51446960	51451227	56	Retrotrans_gag	Retrotransposon gag protein	41.2	2.60E-013	Amn-san
scaffold_7	51446960	51451227	56	Chromo	Chromo (CHRromatin Organisation MOdifier) do	33.6	3.00E-011	Amn-san
scaffold_32	263781	268091	2	Retrotrans_gag	Retrotransposon gag protein	41.9	7.40E-015	Amn-san
scaffold_32	263781	268091	16	RVT_1	Reverse transcriptase (RNA-dependent DNA pol	89.4	1.20E-028	Amn-san
scaffold_32	263781	268091	26	rve	Integrase core domain	80.2	5.60E-026	Amn-san
scaffold_32	263781	268091	26	Chromo	Chromo (CHRromatin Organisation MOdifier) do	61	2.30E-020	Amn-san
scaffold_23	18166	22683	11	RVT_1	Reverse transcriptase (RNA-dependent DNA pol	55.5	2.70E-018	Amn-san
scaffold_23	18166	22683	11	Retrotrans_gag	Retrotransposon gag protein	37	1.90E-012	Amn-san
scaffold_23	18166	22683	25	rve	Integrase core domain	59.7	6.40E-020	Amn-san
scaffold_23	18166	22683	25	Chromo	Chromo (CHRromatin Organisation MOdifier) domain	57.9	1.90E-019	Amn-san
scaffold_9	66068408	66072839	17	rve	Integrase core domain	83.8	9.60E-027	Amn-san
scaffold_9	66068408	66072839	17	RVT_1	Reverse transcriptase (RNA-dependent DNA pol	81.3	5.80E-026	Amn-san
scaffold_9	66068408	66072839	17	Chromo	Chromo (CHRromatin Organisation MOdifier) do	58.4	4.50E-019	Amn-san
scaffold_9	66068408	66072839	17	Retrotrans_gag	Retrotransposon gag protein	36.8	1.40E-012	Amn-san
scaffold_366	64251	68554	28	Retrotrans_gag	Retrotransposon gag protein	32.7	3.70E-011	Amn-san
scaffold_366	64251	68554	43	rve	Integrase core domain	92.3	2.90E-029	Amn-san
scaffold_366	64251	68554	43	RVT_1	Reverse transcriptase (RNA-dependent DNA pol	83.6	1.20E-026	Amn-san
scaffold_366	64251	68554	43	gag-asp_proteas	gag-polyprotein putative aspartyl protease	33	5.00E-011	Amn-san
scaffold_366	64251	68554	43	Chromo	Chromo (CHRromatin Organisation MOdifier) do	32.4	9.20E-011	Amn-san
scaffold_8	22140947	22145384	40	Retrotrans_gag	Retrotransposon gag protein	40.1	2.20E-013	Amn-san
scaffold_8	22140947	22145384	56	rve	Integrase core domain	82.6	1.20E-026	Amn-san
scaffold_8	22140947	22145384	56	RVT_1	Reverse transcriptase (RNA-dependent DNA polymerase	80.1	6.40E-026	Amn-san
scaffold_8	22140947	22145384	56	Chromo	Chromo (CHRromatin Organisation MOdifier) domain	34.4	8.60E-012	Amn-san
scaffold_9	67465742	67471993	10	PNMA	PNMA	128.2	3.20E-040	Amn-san
scaffold_9	67465742	67471993	32	RVT_1	Reverse transcriptase (RNA-dependent DNA polymerase	85.5	1.80E-027	Amn-san
scaffold_9	67465742	67471993	32	rve	Integrase core domain	73.9	8.10E-024	Amn-san
scaffold_7	119629402	119633747	38	Retrotrans_gag	Retrotransposon gag protein	37.6	5.60E-011	Amn-san
scaffold_7	119629402	119633747	47	RVT_1	Reverse transcriptase (RNA-dependent DNA pol	76.9	5.30E-025	Amn-san
scaffold_7	119629402	119633747	50	rve	Integrase core domain	95	1.10E-030	Amn-san
scaffold_2	125520174	125524454	3	Retrotrans_gag	Retrotransposon gag protein	45	5.20E-015	Amn-san
scaffold_2	125520174	125524454	19	RVT_1	Reverse transcriptase (RNA-dependent DNA poly	84.1	4.60E-027	Amn-san
scaffold_2	125520174	125524454	19	rve	Integrase core domain	81.4	1.20E-025	Amn-san
scaffold_2	125520174	125524454	19	Chromo	Chromo (CHRromatin Organisation MOdifier) dom	33.7	1.60E-011	Amn-san
scaffold_6	35293316	35297356	22	rve	Integrase core domain	86.6	1.70E-027	Amn-san
scaffold_6	35293316	35297356	22	RVT_1	Reverse transcriptase (RNA-dependent DNA pol	80.1	1.20E-025	Amn-san
scaffold_6	35293316	35297356	22	Retrotrans_gag	Retrotransposon gag protein	42.5	1.10E-013	Amn-san
scaffold_6	35293316	35297356	22	gag-asp_proteas	gag-polyprotein putative aspartyl protease	31.9	9.50E-011	Amn-san
scaffold_45	430168	439314	15	SCAN	SCAN domain	55.6	3.80E-018	Amn-san
scaffold_45	430168	439314	19	rve	Integrase core domain	84.4	2.00E-027	Amn-san
scaffold_45	430168	439314	32	Retrotrans_gag	Retrotransposon gag protein	45.9	3.80E-015	Amn-san
scaffold_45	430168	439314	47	RVT_1	Reverse transcriptase (RNA-dependent DNA polymerase	82.1	8.60E-027	Amn-san
scaffold_45	430168	439314	47	rve	Integrase core domain	81.7	1.80E-026	Amn-san
scaffold_7	113937590	113941972	5	Retrotrans_gag	Retrotransposon gag protein	40.2	9.50E-014	Amn-san
scaffold_7	113937590	113941972	15	RVT_1	Reverse transcriptase (RNA-dependent DNA polymerase	85.4	1.50E-027	Amn-san
scaffold_7	113937590	113941972	20	rve	Integrase core domain	48.1	5.10E-016	Amn-san
scaffold_7	113937590	113941972	20	Chromo	Chromo (CHRromatin Organisation MOdifier) domain	46.5	1.10E-015	Amn-san
scaffold_74	215490	219777	38	Retrotrans_gag	Retrotransposon gag protein	40.4	1.50E-013	Amn-san
scaffold_74	215490	219777	57	rve	Integrase core domain	84	8.20E-027	Amn-san
scaffold_74	215490	219777	57	RVT_1	Reverse transcriptase (RNA-dependent DNA polymera	79.5	9.10E-026	Amn-san
scaffold_74	215490	219777	57	Chromo	Chromo (CHRromatin Organisation MOdifier) domain	41.3	6.30E-014	Amn-san
scaffold_7	120235316	120239659	2	Retrotrans_gag	Retrotransposon gag protein	30.4	6.60E-011	Amn-san
scaffold_7	120235316	120239659	7	RVT_1	Reverse transcriptase (RNA-dependent DNA polymerase	81.5	5.20E-027	Amn-san
scaffold_7	120235316	120239659	11	rve	Integrase core domain	68.8	7.70E-023	Amn-san
scaffold_6	80660037	80664220	4	Retrotrans_gag	Retrotransposon gag protein	42.2	3.50E-014	Amn-san
scaffold_6	80660037	80664220	17	rve	Integrase core domain	55.9	1.30E-018	Amn-san
scaffold_6	80660037	80664220	17	RVT_1	Reverse transcriptase (RNA-dependent DNA polymerase	50.3	3.90E-017	Amn-san
scaffold_4106	2002	4673	37	RVT_1	Reverse transcriptase (RNA-dependent DNA polymerase	79.7	6.80E-026	Amn-san
scaffold_4106	2002	4673	37	rve	Integrase core domain	51.6	3.80E-017	Amn-san
scaffold_7	58893755	58898031	6	Retrotrans_gag	Retrotransposon gag protein	43.6	5.70E-015	Amn-san
scaffold_7	58893755	58898031	23	rve	Integrase core domain	87.2	1.80E-027	Amn-san
scaffold_7	58893755	58898031	23	RVT_1	Reverse transcriptase (RNA-dependent DNA poly	79.1	2.20E-025	Amn-san
scaffold_1	88022066	88026335	3	Retrotrans_gag	Retrotransposon gag protein	43.6	2.30E-012	Amn-san
scaffold_1	88022066	88026335	12	RVT_1	Reverse transcriptase (RNA-dependent DNA polymerase	80.7	8.80E-027	Amn-san
scaffold_1	88022066	88026335	18	rve	Integrase core domain	92.2	1.50E-029	Amn-san
scaffold_1	88022066	88026335	18	Chromo	Chromo (CHRromatin Organisation MOdifier) doma	44.8	3.40E-015	Amn-san
scaffold_6	23311964	23316320	50	RVT_1	Reverse transcriptase (RNA-dependent DNA pol	80	1.10E-025	Amn-san
scaffold_6	23311964	23316320	50	Retrotrans_gag	Retrotransposon gag protein	38.8	1.60E-012	Amn-san
scaffold_6	23311964	23316320	51	rve	Integrase core domain	89.1	3.10E-029	Amn-san
scaffold_9	43996401	44000823	50	rve	Integrase core domain	86	2.60E-027	Amn-san
scaffold_9	43996401	44000823	50	RVT_1	Reverse transcriptase (RNA-dependent DNA pol	76.7	1.80E-024	Amn-san
scaffold_9	43996401	44000823	50	Chromo	Chromo (CHRromatin Organisation MOdifier) do	57.9	8.20E-019	Amn-san
scaffold_9	43996401	44000823	50	Retrotrans_gag	Retrotransposon gag protein	39.9	1.90E-013	Amn-san
scaffold_6	37467623	37471931	28	Retrotrans_gag	Retrotransposon gag protein	32.7	3.80E-011	Amn-san
[truncated: 1,913 more rows]
