# Supplementary material for: LTR retroelements are intrinsic components of transcriptional networks in frogs
Source: BMC Genomics. 2014 Jul 23;15:626. doi: 10.1186/1471-2164-15-626 (PMC4131045; doi:10.1186/1471-2164-15-626)
Supplement: Supplementary file 4 — Additional file 4: Annotation of LTR RE transcripts identified in the frog transcriptomes used in this study. Table listing Pfam-A hits of ORFs contained in LTR RE transcripts of several frog transcriptomes. (CSV 22 KB) [file 12864_2014_6338_MOESM4_ESM.csv]

Sequence_ORF	HIT-NAME	HIT-DESCRIPTION	HIT-SCORE	Evalue	Transcriptome
1127299_1170_22	Peptidase_A17	Pao retrotransposon peptidase	135.5	1.50E-043	Cyclorana
491786_3394_6	gag_pre-integrs	GAG-pre-integrase domain	37.8	1.00E-013	Cyclorana
491786_3394_14	rve	Integrase core domain	90.9	2.20E-029	Cyclorana
491786_3394_28	RVT_2	Reverse transcriptase (RNA-dependent DNA polymerase	200.9	1.70E-063	Cyclorana
466438_1044_13	RVT_1	Reverse transcriptase (RNA-dependent DNA polymerase	77.3	1.30E-025	Cyclorana
1130475_1275_18	RVT_1	Reverse transcriptase (RNA-dependent DNA polymerase	77.9	8.50E-026	Cyclorana
1119921_983_6	RVT_1	Reverse transcriptase (RNA-dependent DNA polymerase	58	8.80E-020	Cyclorana
1148191_2841_39	RVT_1	Reverse transcriptase (RNA-dependent DNA polymerase	92	1.90E-029	Cyclorana
1148191_2841_39	rve	Integrase core domain	89.3	2.10E-028	Cyclorana
1092965_1826_9	RVT_1	Reverse transcriptase (RNA-dependent DNA polymerase	35.9	5.50E-012	Cyclorana
1104741_5243_72	rve	Integrase core domain	103.9	1.80E-032	Cyclorana
1104741_5243_72	RVT_1	Reverse transcriptase (RNA-dependent DNA polym	89.3	1.70E-028	Cyclorana
1104741_5243_72	RNase_H	RNase H	78.7	2.10E-024	Cyclorana
439116_617_3	RVT_1	Reverse transcriptase (RNA-dependent DNA polymerase	55.4	6.00E-019	Cyclorana
1093575_639_10	RVT_1	Reverse transcriptase (RNA-dependent DNA polymerase	54.5	1.20E-018	Cyclorana
1133075_1375_9	RVT_1	Reverse transcriptase (RNA-dependent DNA polym	34.7	6.00E-012	Cyclorana
1131661_1318_19	Peptidase_A17	Pao retrotransposon peptidase	138.8	2.50E-044	Cyclorana
1095335_654_7	RVT_1	Reverse transcriptase (RNA-dependent DNA polymerase	79.8	4.20E-026	Cyclorana
462418_947_3	RVT_1	Reverse transcriptase (RNA-dependent DNA polymerase	48.1	9.00E-017	Cyclorana
1068189_928_8	RVT_1	Reverse transcriptase (RNA-dependent DNA polymerase	44.6	9.40E-016	Cyclorana
1096737_666_10	RVT_1	Reverse transcriptase (RNA-dependent DNA polymerase	32.1	4.40E-012	Cyclorana
1010241_436_11	RVT_1	Reverse transcriptase (RNA-dependent DNA polymerase	50.2	1.60E-017	Cyclorana
1137107_1567_17	RVT_1	Reverse transcriptase (RNA-dependent DNA poly	58.9	1.00E-019	Cyclorana
1106403_767_3	RVT_1	Reverse transcriptase (RNA-dependent DNA polymerase	49.4	3.90E-017	Cyclorana
1120373_991_11	RVT_1	Reverse transcriptase (RNA-dependent DNA polymerase	40.7	1.90E-014	Cyclorana
1131895_1326_13	RVT_1	Reverse transcriptase (RNA-dependent DNA polym	50.9	6.20E-017	Cyclorana
996747_389_3	RVT_1	Reverse transcriptase (RNA-dependent DNA polymerase	54.3	8.00E-019	Cyclorana
1145607_2335_9	rve	Integrase core domain	48.9	6.00E-016	Cyclorana
1145607_2335_9	RVT_1	Reverse transcriptase (RNA-dependent DNA polymerase	30.4	7.80E-011	Cyclorana
393322_366_7	RVT_1	Reverse transcriptase (RNA-dependent DNA polymerase	36.1	5.50E-013	Cyclorana
1033073_362_5	RVT_1	Reverse transcriptase (RNA-dependent DNA polymerase	53.2	1.80E-018	Cyclorana
1012837_446_6	RVT_1	Reverse transcriptase (RNA-dependent DNA polymerase	30.2	2.10E-011	Cyclorana
444640_675_2	RVT_1	Reverse transcriptase (RNA-dependent DNA polymerase	28.2	9.90E-011	Cyclorana
1022640_288_4	RVT_1	Reverse transcriptase (RNA-dependent DNA polymerase	52.3	3.30E-018	Silurana adult
1101596_509_3	RVT_1	Reverse transcriptase (RNA-dependent DNA polymerase	41.7	7.00E-015	Silurana adult
1110226_561_9	RVT_1	Reverse transcriptase (RNA-dependent DNA polymerase	41.1	1.30E-014	Silurana adult
1119302_627_8	RVT_1	Reverse transcriptase (RNA-dependent DNA polymerase	31.3	1.70E-011	Silurana adult
1129520_724_14	RVT_2	Reverse transcriptase (RNA-dependent DNA polymerase	160.6	2.40E-051	Silurana adult
1139972_857_9	RVT_1	Reverse transcriptase (RNA-dependent DNA polymerase	46	2.80E-016	Silurana adult
1141154_876_7	RVT_1	Reverse transcriptase (RNA-dependent DNA polymerase	53.4	1.60E-018	Silurana adult
1153652_1118_8	RVT_1	Reverse transcriptase (RNA-dependent DNA polymerase	34	2.20E-012	Silurana adult
1156210_1180_8	RVT_1	Reverse transcriptase (RNA-dependent DNA polymerase	58.6	1.80E-018	Silurana adult
1165848_1484_11	RVT_1	Reverse transcriptase (RNA-dependent DNA polyme	61.2	2.80E-020	Silurana adult
1166258_1499_18	Peptidase_A17	Pao retrotransposon peptidase	131.2	5.30E-042	Silurana adult
1172200_1800_6	RVT_1	Reverse transcriptase (RNA-dependent DNA pol	84.3	3.80E-027	Silurana adult
1172200_1800_6	gag-asp_proteas	gag-polyprotein putative aspartyl protease	33.5	2.20E-011	Silurana adult
1172200_1800_6	RVP_2	Retroviral aspartyl protease	33.5	2.10E-011	Silurana adult
1174944_1976_21	RVT_1	Reverse transcriptase (RNA-dependent DNA polym	45	2.60E-015	Silurana adult
1184004_3066_16	RVT_1	Reverse transcriptase (RNA-dependent DNA pol	75.7	8.90E-024	Silurana adult
1185598_3497_21	rve	Integrase core domain	84.1	1.80E-026	Silurana adult
1185598_3497_21	SCAN	SCAN domain	50.6	8.20E-017	Silurana adult
1186876_4092_19	Peptidase_A17	Pao retrotransposon peptidase	135.1	1.20E-042	Silurana adult
1188442_7243_17	rve	Integrase core domain	84.2	6.40E-027	Silurana adult
1188442_7243_17	RVT_1	Reverse transcriptase (RNA-dependent DNA polymerase	82.6	1.50E-026	Silurana adult
1188442_7243_17	RNase_H	RNase H	63.2	2.00E-020	Silurana adult
290921_1023_7	RVT_1	Reverse transcriptase (RNA-dependent DNA polymerase	82.3	2.60E-027	Silurana adult
313997_2381_12	RVT_1	Reverse transcriptase (RNA-dependent DNA pol	45.1	2.60E-014	Silurana adult
3214268_283_2	RVT_1	Reverse transcriptase (RNA-dependent DNA polymerase	39.3	3.00E-014	Silurana adult
321679_7581_24	rve	Integrase core domain	86.9	3.30E-027	Silurana adult
321679_7581_24	RVT_1	Reverse transcriptase (RNA-dependent DNA polym	81.1	7.90E-026	Silurana adult
321679_7581_24	RNase_H	RNase H	68.8	3.80E-022	Silurana adult
3233499_306_3	RVT_1	Reverse transcriptase (RNA-dependent DNA polymerase	57.7	2.20E-019	Silurana adult
3265751_356_6	RVT_1	Reverse transcriptase (RNA-dependent DNA polymerase	31.1	9.50E-012	Silurana adult
3301753_444_6	RVT_1	Reverse transcriptase (RNA-dependent DNA polymerase	29.8	2.50E-011	Silurana adult
3340608_625_9	RVT_1	Reverse transcriptase (RNA-dependent DNA polymerase	55.3	3.50E-018	Silurana adult
3351802_712_11	RVT_1	Reverse transcriptase (RNA-dependent DNA polymerase	38.7	5.50E-014	Silurana adult
3360666_799_5	RVT_1	Reverse transcriptase (RNA-dependent DNA polymerase	33.5	2.10E-012	Silurana adult
3360666_799_7	RVT_1	Reverse transcriptase (RNA-dependent DNA poly	33.9	2.90E-012	Silurana adult
3374756_999_18	RVT_1	Reverse transcriptase (RNA-dependent DNA polymerase	52.2	5.40E-018	Silurana adult
3375820_1018_15	RVT_1	Reverse transcriptase (RNA-dependent DNA polymerase	82.3	2.60E-027	Silurana adult
3387360_1286_12	RVT_1	Reverse transcriptase (RNA-dependent DNA polymerase	78.5	1.10E-025	Silurana adult
3393686_1500_12	RVT_2	Reverse transcriptase (RNA-dependent DNA polymeras	311.9	1.30E-096	Silurana adult
3396982_1651_23	RVT_1	Reverse transcriptase (RNA-dependent DNA polymerase	72.3	3.50E-024	Silurana adult
3400856_1877_12	Peptidase_A17	Pao retrotransposon peptidase	133.3	1.40E-042	Silurana adult
3404840_2210_31	RVT_1	Reverse transcriptase (RNA-dependent DNA polymerase	72.1	9.30E-024	Silurana adult
3405834_2330_13	rve	Integrase core domain	81.4	3.50E-026	Silurana adult
3405834_2330_13	RVT_1	Reverse transcriptase (RNA-dependent DNA polym	80.6	5.40E-026	Silurana adult
3407796_2636_44	rve	Integrase core domain	92	2.70E-029	Silurana adult
3407796_2636_44	RVT_1	Reverse transcriptase (RNA-dependent DNA poly	56.6	2.50E-018	Silurana adult
3408804_2821_14	rve	Integrase core domain	96	1.10E-030	Silurana adult
3408804_2821_14	RVT_1	Reverse transcriptase (RNA-dependent DNA polymerase	75.2	3.80E-024	Silurana adult
3411222_3694_15	RVT_1	Reverse transcriptase (RNA-dependent DNA polymerase	92.3	3.10E-030	Silurana adult
3411222_3694_25	rve	Integrase core domain	95.7	7.00E-031	Silurana adult
3411394_3785_52	Peptidase_A17	Pao retrotransposon peptidase	141.7	1.30E-044	Silurana adult
3411922_4237_19	Peptidase_A17	Pao retrotransposon peptidase	99.6	2.90E-032	Silurana adult
3412326_4832_58	RNase_H	RNase H	84	6.70E-027	Silurana adult
3412326_4832_58	RVT_1	Reverse transcriptase (RNA-dependent DNA pol	78.8	1.60E-025	Silurana adult
3412326_4832_58	RVP	Retroviral aspartyl protease	32.8	3.50E-011	Silurana adult
3412326_4832_61	rve	Integrase core domain	65.6	8.10E-022	Silurana adult
964796_229_5	RVT_1	Reverse transcriptase (RNA-dependent DNA polymerase	31.7	6.30E-012	Silurana adult
C691082_3	RVT_1	Reverse transcriptase (RNA-dependent DNA polymerase	34.6	1.10E-012	Pelophylax
C763167_2	RVT_1	Reverse transcriptase (RNA-dependent DNA polymerase	44.2	1.40E-015	Pelophylax
C797105_8	RVT_1	Reverse transcriptase (RNA-dependent DNA polymerase	83.6	5.00E-027	Pelophylax
C801385_6	RVT_1	Reverse transcriptase (RNA-dependent DNA polymerase	68.2	6.00E-023	Pelophylax
C831937_12	Peptidase_A17	Pao retrotransposon peptidase	135	4.20E-043	Pelophylax
C836017_15	RVT_1	Reverse transcriptase (RNA-dependent DNA polymerase	84.1	9.00E-028	Pelophylax
C839865_7	RVT_1	Reverse transcriptase (RNA-dependent DNA pol	67	1.10E-021	Pelophylax
C841203_15	RVT_1	Reverse transcriptase (RNA-dependent DNA pol	72.1	1.80E-023	Pelophylax
C841203_15	RVP	Retroviral aspartyl protease	57.9	3.70E-019	Pelophylax
C843531_21	Peptidase_A17	Pao retrotransposon peptidase	129.7	4.90E-041	Pelophylax
C844601_28	RVT_1	Reverse transcriptase (RNA-dependent DNA pol	53.3	4.00E-017	Pelophylax
C845281_11	rve	Integrase core domain	95.2	3.50E-030	Pelophylax
C845281_11	RVT_1	Reverse transcriptase (RNA-dependent DNA pol	81.7	3.70E-026	Pelophylax
scaffold10048_5	RVT_1	Reverse transcriptase (RNA-dependent DNA polymerase	86	2.20E-028	Pelophylax
scaffold10619_13	RVT_1	Reverse transcriptase (RNA-dependent DNA poly	77.1	5.30E-025	Pelophylax
scaffold11192_16	rve	Integrase core domain	93.9	6.30E-030	Pelophylax
scaffold11192_16	RVT_1	Reverse transcriptase (RNA-dependent DNA poly	54.9	4.10E-018	Pelophylax
scaffold1353_19	RVT_2	Reverse transcriptase (RNA-dependent DNA pol	300.6	7.20E-093	Pelophylax
scaffold1353_19	rve	Integrase core domain	99.9	1.80E-030	Pelophylax
scaffold1353_19	UBN2	gag-polypeptide of LTR copia-type	54.3	1.80E-017	Pelophylax
scaffold1353_19	UBN2_2	gag-polypeptide of LTR copia-type	48.4	1.90E-015	Pelophylax
scaffold1357_19	RVT_2	Reverse transcriptase (RNA-dependent DNA pol	300.6	7.20E-093	Pelophylax
scaffold1357_19	rve	Integrase core domain	99.9	1.80E-030	Pelophylax
scaffold1357_19	UBN2	gag-polypeptide of LTR copia-type	54.3	1.80E-017	Pelophylax
scaffold1357_19	UBN2_2	gag-polypeptide of LTR copia-type	48.4	1.90E-015	Pelophylax
scaffold14642_11	rve	Integrase core domain	90.7	2.70E-028	Pelophylax
scaffold14642_11	RVT_1	Reverse transcriptase (RNA-dependent DNA pol	73.3	1.80E-023	Pelophylax
scaffold14642_11	Retrotrans_gag	Retrotransposon gag protein	53.3	5.00E-017	Pelophylax
scaffold14642_11	Chromo	Chromo (CHRromatin Organisation MOdifier) do	42.9	4.30E-014	Pelophylax
scaffold20452_28	rve	Integrase core domain	65.5	3.90E-021	Pelophylax
scaffold20452_28	RVT_1	Reverse transcriptase (RNA-dependent DNA pol	32.6	4.80E-011	Pelophylax
scaffold20453_27	rve	Integrase core domain	65.5	3.10E-021	Pelophylax
scaffold20453_27	RVT_1	Reverse transcriptase (RNA-dependent DNA pol	32.7	3.80E-011	Pelophylax
scaffold24664_15	Peptidase_A17	Pao retrotransposon peptidase	139.2	4.70E-044	Pelophylax
scaffold24664_15	DUF1759	Protein of unknown function (DUF1759)	32.2	7.20E-011	Pelophylax
scaffold24666_25	RVT_2	Reverse transcriptase (RNA-dependent DNA pol	327.3	3.80E-101	Pelophylax
scaffold24666_25	rve	Integrase core domain	109.9	9.80E-034	Pelophylax
scaffold24666_25	UBN2_2	gag-polypeptide of LTR copia-type	93.3	3.30E-029	Pelophylax
scaffold24666_25	UBN2	gag-polypeptide of LTR copia-type	69	4.50E-022	Pelophylax
scaffold24666_25	gag_pre-integrs	GAG-pre-integrase domain	34.4	9.00E-012	Pelophylax
scaffold24780_18	rve	Integrase core domain	91.5	5.70E-029	Pelophylax
scaffold24780_18	RVT_1	Reverse transcriptase (RNA-dependent DNA pol	82.7	2.50E-026	Pelophylax
scaffold24780_18	Chromo	Chromo (CHRromatin Organisation MOdifier) do	54	1.10E-017	Pelophylax
scaffold24780_18	Retrotrans_gag	Retrotransposon gag protein	48.3	3.40E-015	Pelophylax
scaffold32106_24	rve	Integrase core domain	91.2	8.10E-029	Pelophylax
scaffold32106_24	RVT_1	Reverse transcriptase (RNA-dependent DNA pol	45.2	9.00E-015	Pelophylax
scaffold32106_24	RVP	Retroviral aspartyl protease	36.7	4.50E-012	Pelophylax
scaffold32107_24	rve	Integrase core domain	91.2	8.10E-029	Pelophylax
scaffold32107_24	RVT_1	Reverse transcriptase (RNA-dependent DNA pol	45.2	9.00E-015	Pelophylax
scaffold32107_24	RVP	Retroviral aspartyl protease	36.7	4.50E-012	Pelophylax
scaffold34060_6	RVT_1	Reverse transcriptase (RNA-dependent DNA polymerase	66.1	4.90E-022	Pelophylax
scaffold34060_27	SCAN	SCAN domain	45.9	1.50E-015	Pelophylax
scaffold36569_2	RVT_1	Reverse transcriptase (RNA-dependent DNA polymerase	53.3	2.20E-018	Pelophylax
scaffold38713_20	rve	Integrase core domain	83.7	1.20E-026	Pelophylax
scaffold38713_20	RVT_1	Reverse transcriptase (RNA-dependent DNA pol	77.9	7.10E-025	Pelophylax
scaffold38713_20	Chromo	Chromo (CHRromatin Organisation MOdifier) do	49.3	3.00E-016	Pelophylax
scaffold38713_20	Retrotrans_gag	Retrotransposon gag protein	43.4	7.30E-014	Pelophylax
scaffold38963_5	RVT_1	Reverse transcriptase (RNA-dependent DNA polymerase	58.2	6.70E-020	Pelophylax
scaffold39035_7	Peptidase_A17	Pao retrotransposon peptidase	74.4	1.70E-024	Pelophylax
scaffold39290_18	PNMA	PNMA	103.4	1.90E-032	Pelophylax
scaffold39290_18	RVT_1	Reverse transcriptase (RNA-dependent DNA pol	99.5	2.00E-031	Pelophylax
scaffold39290_18	rve	Integrase core domain	34.8	3.60E-011	Pelophylax
scaffold4033_12	Peptidase_A17	Pao retrotransposon peptidase	114.8	1.20E-036	Pelophylax
scaffold44410_5	RVT_2	Reverse transcriptase (RNA-dependent DNA polymerase	87.4	2.10E-028	Pelophylax
scaffold44410_33	RVT_2	Reverse transcriptase (RNA-dependent DNA pol	226	2.40E-070	Pelophylax
scaffold44410_33	rve	Integrase core domain	104.6	1.50E-032	Pelophylax
scaffold44410_33	UBN2_2	gag-polypeptide of LTR copia-type	95.8	2.50E-030	Pelophylax
scaffold44410_33	UBN2	gag-polypeptide of LTR copia-type	75.4	6.20E-024	Pelophylax
scaffold44410_33	UBN2_3	gag-polypeptide of LTR copia-type	37.6	1.10E-012	Pelophylax
scaffold44410_33	gag_pre-integrs	GAG-pre-integrase domain	37.3	1.10E-012	Pelophylax
scaffold4528_31	RVT_2	Reverse transcriptase (RNA-dependent DNA polymerase	141.8	8.10E-045	Pelophylax
scaffold46044_30	Peptidase_A17	Pao retrotransposon peptidase	133.1	3.40E-042	Pelophylax
scaffold46044_30	rve	Integrase core domain	39.6	4.70E-013	Pelophylax
scaffold47943_17	RVT_1	Reverse transcriptase (RNA-dependent DNA pol	86.3	3.60E-027	Pelophylax
scaffold47943_17	rve	Integrase core domain	78.5	1.00E-024	Pelophylax
scaffold47943_17	SCAN	SCAN domain	55.9	6.00E-018	Pelophylax
scaffold6005_1	zf-CCHC	Zinc knuckle	30.7	3.60E-011	Pelophylax
scaffold6005_7	RVT_1	Reverse transcriptase (RNA-dependent DNA polymerase	50.4	5.20E-017	Pelophylax
scaffold6005_7	RVP	Retroviral aspartyl protease	38.8	1.70E-013	Pelophylax
scaffold6005_22	rve	Integrase core domain	33.3	7.80E-012	Pelophylax
scaffold6315_26	RVT_1	Reverse transcriptase (RNA-dependent DNA polymerase	83.6	9.80E-027	Pelophylax
scaffold6315_26	rve	Integrase core domain	82.9	2.00E-026	Pelophylax
scaffold6315_26	RNase_H	RNase H	65.8	3.30E-021	Pelophylax
scaffold637_5	RVT_1	Reverse transcriptase (RNA-dependent DNA polymerase	53.5	9.20E-018	Pelophylax
scaffold7197_33	rve	Integrase core domain	84.4	7.50E-027	Pelophylax
scaffold7197_33	RVT_1	Reverse transcriptase (RNA-dependent DNA poly	62.4	2.80E-020	Pelophylax
scaffold7198_35	rve	Integrase core domain	84.4	7.50E-027	Pelophylax
scaffold7198_35	RVT_1	Reverse transcriptase (RNA-dependent DNA poly	62.4	2.80E-020	Pelophylax
scaffold7209_4	RVT_1	Reverse transcriptase (RNA-dependent DNA polymerase	63.6	1.40E-021	Pelophylax
scaffold7210_4	RVT_1	Reverse transcriptase (RNA-dependent DNA polymerase	62.2	3.90E-021	Pelophylax
scaffold7625_12	rve	Integrase core domain	88.6	2.10E-028	Pelophylax
scaffold7625_12	RVT_1	Reverse transcriptase (RNA-dependent DNA pol	83.6	6.80E-027	Pelophylax
scaffold7627_36	rve	Integrase core domain	90.9	6.50E-029	Pelophylax
scaffold7627_36	RNase_H	RNase H	60.6	1.60E-019	Pelophylax
scaffold7627_36	RVT_1	Reverse transcriptase (RNA-dependent DNA polym	59.2	3.00E-019	Pelophylax
scaffold7628_35	rve	Integrase core domain	90.7	6.40E-029	Pelophylax
scaffold7628_35	RVT_1	Reverse transcriptase (RNA-dependent DNA polym	59.2	3.00E-019	Pelophylax
scaffold7628_35	RNase_H	RNase H	33.2	6.40E-011	Pelophylax
scaffold9172_35	PNMA	PNMA	89.5	3.40E-028	Pelophylax
scaffold9172_35	RVT_1	Reverse transcriptase (RNA-dependent DNA poly	84.2	8.50E-027	Pelophylax
scaffold9172_35	rve	Integrase core domain	69.7	4.10E-022	Pelophylax
scaffold9210_30	RVT_1	Reverse transcriptase (RNA-dependent DNA pol	88.3	5.30E-028	Pelophylax
scaffold9210_30	rve	Integrase core domain	85	7.80E-027	Pelophylax
scaffold9210_30	Asp_protease_2	Aspartyl protease	37.3	3.90E-012	Pelophylax
278806_283_1	RVT_1	Reverse transcriptase (RNA-dependent DNA polymerase	33.9	1.30E-012	Silurana embryo
360513_344_5	RVT_1	Reverse transcriptase (RNA-dependent DNA polymerase	32.8	5.50E-012	Silurana embryo
388338_3128_5	RVT_1	Reverse transcriptase (RNA-dependent DNA polymerase	54.1	1.20E-018	Silurana embryo
388338_3128_21	C2	C2 domain	32	7.20E-011	Silurana embryo
388408_3151_36	RVT_1	Reverse transcriptase (RNA-dependent DNA polym	95.1	1.70E-030	Silurana embryo
391050_5583_65	rve	Integrase core domain	88	6.50E-028	Silurana embryo
391050_5583_65	RVT_1	Reverse transcriptase (RNA-dependent DNA poly	77.2	9.60E-025	Silurana embryo
391050_5583_65	RNase_H	RNase H	67.4	1.10E-020	Silurana embryo
391050_5583_65	RVP	Retroviral aspartyl protease	40.4	3.90E-013	Silurana embryo
418515_3114_16	RVT_1	Reverse transcriptase (RNA-dependent DNA polymerase	89.9	6.40E-029	Silurana embryo
418515_3114_16	rve	Integrase core domain	85.7	3.40E-027	Silurana embryo
421097_5220_68	RNase_H	RNase H	84.1	6.30E-027	Silurana embryo
421097_5220_68	RVT_1	Reverse transcriptase (RNA-dependent DNA pol	78.8	1.50E-025	Silurana embryo
421097_5220_68	RVP	Retroviral aspartyl protease	32.9	3.40E-011	Silurana embryo
458134_933_12	RVT_1	Reverse transcriptase (RNA-dependent DNA polymerase	97.4	1.40E-031	Silurana embryo
475732_1541_13	RVT_1	Reverse transcriptase (RNA-dependent DNA poly	33.6	3.90E-012	Silurana embryo
476090_1560_9	RVT_1	Reverse transcriptase (RNA-dependent DNA polymerase	93.4	2.70E-030	Silurana embryo
489134_3570_17	RVT_1	Reverse transcriptase (RNA-dependent DNA pol	83.1	1.30E-026	Silurana embryo
489318_3675_19	rve	Integrase core domain	90.4	5.60E-029	Silurana embryo
489318_3675_19	RVT_1	Reverse transcriptase (RNA-dependent DNA polymerase	78.2	2.40E-025	Silurana embryo
490546_5036_70	RVT_1	Reverse transcriptase (RNA-dependent DNA polymerase	93	7.70E-030	Silurana embryo
490546_5036_70	rve	Integrase core domain	79.8	2.40E-025	Silurana embryo
490546_5036_70	RNase_H	RNase H	72.4	4.10E-023	Silurana embryo
1786839_231_4	RVT_1	Reverse transcriptase (RNA-dependent DNA polymerase	39	7.60E-014	Silurana embryo
1826741_265_1	RVT_1	Reverse transcriptase (RNA-dependent DNA polymerase	39.6	2.40E-014	Silurana embryo
1856263_296_7	RVT_2	Reverse transcriptase (RNA-dependent DNA polymerase	69.1	3.70E-023	Silurana embryo
1918203_389_5	RVT_1	Reverse transcriptase (RNA-dependent DNA polymerase	42.2	8.20E-015	Silurana embryo
1957604_482_4	RVT_1	Reverse transcriptase (RNA-dependent DNA polymerase	30	4.20E-011	Silurana embryo
1971716_528_11	RVT_1	Reverse transcriptase (RNA-dependent DNA polymerase	40.7	2.60E-014	Silurana embryo
1998932_656_4	RVT_1	Reverse transcriptase (RNA-dependent DNA polymerase	67.4	1.00E-022	Silurana embryo
2004596_693_2	RVT_1	Reverse transcriptase (RNA-dependent DNA polymerase	69.1	4.50E-023	Silurana embryo
2006864_711_4	RVT_1	Reverse transcriptase (RNA-dependent DNA polymerase	79.3	2.40E-026	Silurana embryo
2017622_809_12	RVT_1	Reverse transcriptase (RNA-dependent DNA polymerase	83.2	1.40E-027	Silurana embryo
2035024_1057_7	RVT_1	Reverse transcriptase (RNA-dependent DNA polymerase	37.8	4.20E-013	Silurana embryo
2050276_1473_13	Peptidase_A17	Pao retrotransposon peptidase	137.9	6.60E-044	Silurana embryo
2051680_1526_9	RVT_1	Reverse transcriptase (RNA-dependent DNA polymerase	90.2	2.30E-029	Silurana embryo
2069854_3038_12	PNMA	PNMA	95.2	1.80E-030	Silurana embryo
2069854_3038_18	RVT_1	Reverse transcriptase (RNA-dependent DNA polymeras	63.9	3.10E-021	Silurana embryo
2071072_3321_21	rve	Integrase core domain	87.5	5.80E-028	Silurana embryo
2071072_3321_21	RVT_1	Reverse transcriptase (RNA-dependent DNA polymerase	81.7	4.10E-026	Silurana embryo
2071072_3321_21	RNase_H	RNase H	68.8	6.30E-022	Silurana embryo
2071640_3467_19	rve	Integrase core domain	74.2	5.40E-024	Silurana embryo
2071640_3467_19	RVT_1	Reverse transcriptase (RNA-dependent DNA polymerase	62.7	1.40E-020	Silurana embryo
2071892_3541_42	rve	Integrase core domain	86.6	2.40E-027	Silurana embryo
2071892_3541_42	RNase_H	RNase H	83.6	1.30E-026	Silurana embryo
2071892_3541_42	RVT_1	Reverse transcriptase (RNA-dependent DNA pol	78.4	3.20E-025	Silurana embryo
2071892_3541_42	RVP	Retroviral aspartyl protease	32.5	6.70E-011	Silurana embryo
2073018_3956_9	Retrotrans_gag	Retrotransposon gag protein	37.6	1.70E-013	Silurana embryo
2073018_3956_24	rve	Integrase core domain	85.6	1.60E-027	Silurana embryo
2073018_3956_24	RVT_1	Reverse transcriptase (RNA-dependent DNA polym	79.5	1.10E-025	Silurana embryo
2074320_4795_32	RVT_1	Reverse transcriptase (RNA-dependent DNA pol	94.9	3.50E-030	Silurana embryo
2074320_4795_32	rve	Integrase core domain	80.9	7.30E-026	Silurana embryo
2074406_4886_59	rve	Integrase core domain	83.4	2.80E-026	Silurana embryo
2074406_4886_59	RVT_1	Reverse transcriptase (RNA-dependent DNA pol	73.6	1.70E-023	Silurana embryo
2074406_4886_59	SCAN	SCAN domain	50.1	1.40E-016	Silurana embryo
2074642_5139_14	RVT_1	Reverse transcriptase (RNA-dependent DNA polym	95	1.80E-030	Silurana embryo
2074642_5139_28	rve	Integrase core domain	85.4	7.80E-028	Silurana embryo
2074642_5139_28	RNase_H	RNase H	73.3	2.50E-023	Silurana embryo
2075028_5656_36	rve	Integrase core domain	82	5.30E-026	Silurana embryo
2075028_5656_36	RVT_1	Reverse transcriptase (RNA-dependent DNA polymerase	74.9	2.50E-024	Silurana embryo
2075028_5656_36	RNase_H	RNase H	60.2	1.30E-019	Silurana embryo
2075524_6938_28	rve	Integrase core domain	88	6.50E-028	Silurana embryo
2075524_6938_28	RVT_1	Reverse transcriptase (RNA-dependent DNA poly	77.2	9.60E-025	Silurana embryo
2075524_6938_28	RNase_H	RNase H	67.4	1.10E-020	Silurana embryo
2075524_6938_28	RVP	Retroviral aspartyl protease	40.4	3.90E-013	Silurana embryo
2075524_6938_38	TLV_coat	ENV polyprotein (coat polyprotein)	47	6.70E-015	Silurana embryo
